# Supplementary material for: High-pressure crystal structure of n-hexyl­amine
Source: Acta Crystallogr C Struct Chem. 2025 May 27;81(Pt 6):346–50. doi: 10.1107/S2053229625004504 (PMC12138252; doi:10.1107/S2053229625004504)
Supplement: Supplementary file 1 [file c-81-00346-sup1.cif]

##############################################################################
#                                                                            #
# This CIF contains the data in a paper accepted for publication in          #
# Acta Crystallographica Section C. It conforms to the requirements of       #
# Notes for Authors for Acta Crystallographica Section C, and has been       #
# peer reviewed under the auspices of the IUCr Commission on Journals.       #
#                                                                            #
# Full details of the Crystallographic Information File format               #
# are given in the paper "The Crystallographic Information File (CIF):       #
# a New Standard Archive File for Crystallography" by S. R. Hall, F. H.      #
# Allen and I. D. Brown [Acta Cryst. (1991), A47, 655-685].                  #
#                                                                            #
# The current version of the core CIF dictionary is obtainable from          #
# ftp://ftp.iucr.org/pub/cif_core.dic.                                       #
#                                                                            #
# Software is freely available for graphical display of the structure(s)     #
# in this CIF. For information consult the CIF software page                 #
# http://www.iucr.org/resources/cif/software.                                #
#                                                                            #
# This file may be used for bona fide research purposes within the           #
# scientific community so long as proper attribution is given to the journal # 
# article from which it was obtained.                                        #
#                                                                            #
##############################################################################
data_hexylamine_0_50GPa
_audit_creation_method
;
Olex2 1.5
(compiled 2025.04.05 svn.rf049d14d for OlexSys, GUI svn.r7224)
;
_chemical_name_systematic     'n-Hexylamine'
_chemical_name_common     ?
_chemical_formula_moiety     'C6 H15 N'
_chemical_formula_sum     'C6 H15 N'
_chemical_formula_iupac     'C6 H15 N'
_chemical_formula_weight     101.19
_chemical_melting_point     ?
_chemical_absolute_configuration     ?
_space_group_crystal_system     orthorhombic
_space_group_name_H-M_alt     'P c a 21'
_space_group_name_Hall     'P 2c -2ac'
loop_
    _space_group_symop_operation_xyz
    'x, y, z'
    '-x, -y, z+1/2'
    'x+1/2, -y, z'
    '-x+1/2, y, z+1/2'
_cell_length_a     6.9050(9)
_cell_length_b     17.549(7)
_cell_length_c     5.5212(13)
_cell_angle_alpha     90
_cell_angle_beta     90
_cell_angle_gamma     90
_cell_volume     669.1(3)
_cell_formula_units_Z     4
_cell_measurement_reflns_used     598
_cell_measurement_theta_min     3.7490
_cell_measurement_theta_max     17.7380
_cell_measurement_temperature     295(2)
_cell_measurement_pressure     500000
_exptl_crystal_description     disc
_exptl_crystal_colour     colourless
_exptl_crystal_size_max     0.28
_exptl_crystal_size_mid     0.28
_exptl_crystal_size_min     0.27
_exptl_crystal_density_diffrn     1.005
_exptl_crystal_density_meas     ?
_exptl_crystal_density_method     ?
_exptl_crystal_F_000     232
_exptl_absorpt_coefficient_mu     0.059
_exptl_absorpt_correction_type     multi-scan
_exptl_absorpt_process_details
;
(CrysAlis PRO; Rigaku OD, 2022)
;
_exptl_absorpt_correction_T_min     0.57336
_exptl_absorpt_correction_T_max     1.00000
_diffrn_ambient_temperature     295(2)
_diffrn_source     ?
_diffrn_radiation_type     MoK\a
_diffrn_radiation_wavelength     0.71073
_diffrn_measurement_device_type     'Rigaku Xcalibur Eos'
_diffrn_measurement_method     '\f- and \w-scans'
_diffrn_measurement_specimen_support     'diamond anvil cell'
_diffrn_detector_area_resol_mean     16.2413
_diffrn_reflns_number     4308
_diffrn_reflns_av_R_equivalents     0.0707
_diffrn_reflns_av_unetI/netI     0.0697
_diffrn_reflns_theta_min     3.170
_diffrn_reflns_theta_max     28.136
_diffrn_reflns_theta_full     25.242
_diffrn_measured_fraction_theta_max     0.496
_diffrn_measured_fraction_theta_full     0.548
_diffrn_reflns_limit_h_min     -9
_diffrn_reflns_limit_h_max     9
_diffrn_reflns_limit_k_min     -16
_diffrn_reflns_limit_k_max     16
_diffrn_reflns_limit_l_min     -6
_diffrn_reflns_limit_l_max     6
_refine_special_details
;
Rigaku Xcalibur EOS and Xcalibur ATLAS diffractometers were used for
the high-pressure studies. The X-ray wavelength used in all experiments was
0.71073 \%A. The DAC was centred by the gasket-shadow method (Budzianowski &
Katrusiak, 2004). The <i>CrysAlis PRO</i> program suite was used for data
collection, determination of the <i>UB</i> matrices and data reductions. All
data were accounted for the Lorentz, polarization and absorption effects.
<i>OLEX2</i> (Dolomanov <i>et al.</i>, 2009), <i>SHELXT</i> (Sheldrick, 2015a)
and <i>SHELXL</i> (Sheldrick, 2015b) were used to solve the structures by
direct methods, and then to the full-matrix least-squares refinement.
;
_reflns_number_total     832
_reflns_number_gt     373
_reflns_threshold_expression     'I > 2\s(I)'
_refine_ls_structure_factor_coef     Fsqd
_refine_ls_matrix_type     full
_refine_ls_R_factor_all     0.1726
_refine_ls_R_factor_gt     0.0544
_refine_ls_wR_factor_gt     0.0871
_refine_ls_wR_factor_ref     0.1180
_refine_ls_goodness_of_fit_ref     1.039
_refine_ls_restrained_S_all     1.038
_refine_ls_number_reflns     832
_refine_ls_number_parameters     64
_refine_ls_number_restraints     1
_refine_ls_hydrogen_treatment     constr
_refine_ls_weighting_scheme     calc
_refine_ls_weighting_details
                      'w=1/[\s^2^(Fo^2^)+(0.0376P)^2^] where P=(Fo^2^+2Fc^2^)/3'
_atom_sites_solution_hydrogens     mixed
_atom_sites_solution_primary     dual
_atom_sites_solution_secondary     ?
_refine_ls_shift/su_max     0.000
_refine_ls_shift/su_mean     0.000
_refine_diff_density_max     0.090
_refine_diff_density_min     -0.092
_refine_ls_extinction_method     none
_refine_ls_extinction_coef     .
_refine_ls_abs_structure_details
;
Flack <i>x</i> determined using 128 quotients [(I+)-(I-)]/[(I+)+(I-)]
(Parsons <i>et al.</i>,  2013)
;
_refine_ls_abs_structure_Flack     -10.0(10)
loop_
    _atom_type_symbol
    _atom_type_description
    _atom_type_scat_dispersion_real
    _atom_type_scat_dispersion_imag
    _atom_type_scat_source
    'C' 'C' 0.0033 0.0016
                         'International Tables Vol C Tables 4.2.6.8 and 6.1.1.4'
    'H' 'H' 0.0000 0.0000
                         'International Tables Vol C Tables 4.2.6.8 and 6.1.1.4'
    'N' 'N' 0.0061 0.0033
                         'International Tables Vol C Tables 4.2.6.8 and 6.1.1.4'
_computing_data_collection
;
CrysAlis PRO (Rigaku OD, 2022)
;
_computing_cell_refinement
;
CrysAlis PRO (Rigaku OD, 2022)
;
_computing_data_reduction
;
CrysAlis PRO (Rigaku OD, 2022)
;
_computing_structure_solution
;
SHELXT2018 (Sheldrick, 2015<i>a</i>)
;
_computing_structure_refinement
;
SHELXL2018 (Sheldrick, 2015<i>b</i>)
;
_computing_molecular_graphics
;
Mercury (Macrae <i>et al.</i>,  2020)
;
_computing_publication_material
;
OLEX2 (Dolomanov <i>et al.</i>, 2009)
;
loop_
    _atom_site_type_symbol
    _atom_site_label
    _atom_site_fract_x
    _atom_site_fract_y
    _atom_site_fract_z
    _atom_site_U_iso_or_equiv
    _atom_site_adp_type
    _atom_site_calc_flag
    _atom_site_occupancy
    _atom_site_disorder_assembly
    _atom_site_disorder_group
    N N1 0.5556(7) 0.0349(4) 0.9147(10) 0.0687(19) Uani d 1 . .
    H H2 0.682796 0.038908 0.947803 0.082 Uiso d 1 . .
    H H1 0.539765 0.010808 0.772063 0.082 Uiso d 1 . .
    C C1 0.4704(8) 0.1102(6) 0.9009(13) 0.063(3) Uani d 1 . .
    H H12 0.488877 0.134938 1.056331 0.076 Uiso calc 1 . .
    H H11 0.332065 0.104265 0.877298 0.076 Uiso calc 1 . .
    C C2 0.5449(8) 0.1627(6) 0.7081(12) 0.055(3) Uani d 1 . .
    H H22 0.683900 0.167532 0.728087 0.066 Uiso calc 1 . .
    H H21 0.522184 0.138989 0.551947 0.066 Uiso calc 1 . .
    C C3 0.4591(6) 0.2410(7) 0.7031(12) 0.062(3) Uani d 1 . .
    H H32 0.480115 0.264728 0.859597 0.075 Uiso calc 1 . .
    H H31 0.320307 0.236485 0.679769 0.075 Uiso calc 1 . .
    C C4 0.5394(8) 0.2926(5) 0.5096(13) 0.061(3) Uani d 1 . .
    H H42 0.678221 0.297005 0.532398 0.074 Uiso calc 1 . .
    H H41 0.517725 0.269072 0.352958 0.074 Uiso calc 1 . .
    C C5 0.4533(8) 0.3714(5) 0.5061(12) 0.070(3) Uani d 1 . .
    H H52 0.470541 0.394238 0.664685 0.084 Uiso calc 1 . .
    H H51 0.315124 0.367130 0.477184 0.084 Uiso calc 1 . .
    C C6 0.5390(8) 0.4243(5) 0.3177(16) 0.088(3) Uani d 1 . .
    H H63 0.476617 0.473119 0.327290 0.132 Uiso calc 1 . .
    H H62 0.675190 0.430265 0.347089 0.132 Uiso calc 1 . .
    H H61 0.519522 0.403112 0.159285 0.132 Uiso calc 1 . .
loop_
    _atom_site_aniso_label
    _atom_site_aniso_U_11
    _atom_site_aniso_U_22
    _atom_site_aniso_U_33
    _atom_site_aniso_U_12
    _atom_site_aniso_U_13
    _atom_site_aniso_U_23
    N1 0.073(3) 0.079(7) 0.055(5) 0.004(3) 0.001(4) 0.003(3)
    C1 0.059(3) 0.076(10) 0.054(7) -0.003(5) 0.000(5) 0.003(5)
    C2 0.053(3) 0.055(11) 0.057(7) -0.001(5) -0.007(5) -0.002(5)
    C3 0.048(3) 0.085(12) 0.054(7) 0.005(5) 0.001(5) -0.004(5)
    C4 0.056(3) 0.078(11) 0.051(7) -0.002(4) -0.002(5) 0.004(4)
    C5 0.071(4) 0.082(10) 0.057(7) -0.004(5) 0.001(5) 0.005(5)
    C6 0.088(4) 0.099(12) 0.076(9) 0.008(5) -0.005(6) 0.012(5)
_geom_special_details
;
 All esds (except the esd in the dihedral angle between two l.s. planes)
 are estimated using the full covariance matrix.  The cell esds are taken
 into account individually in the estimation of esds in distances, angles
 and torsion angles; correlations between esds in cell parameters are only
 used when they are defined by crystal symmetry.  An approximate (isotropic)
 treatment of cell esds is used for estimating esds involving l.s. planes.
;
loop_
    _geom_bond_atom_site_label_1
    _geom_bond_atom_site_label_2
    _geom_bond_site_symmetry_2
    _geom_bond_distance
    _geom_bond_publ_flag
    N1 H2 . 0.9000 ?
    N1 H1 . 0.9001 ?
    N1 C1 . 1.449(9) ?
    C1 H12 . 0.9700 ?
    C1 H11 . 0.9700 ?
    C1 C2 . 1.498(10) ?
    C2 H22 . 0.9700 ?
    C2 H21 . 0.9700 ?
    C2 C3 . 1.497(12) ?
    C3 H32 . 0.9700 ?
    C3 H31 . 0.9700 ?
    C3 C4 . 1.507(8) ?
    C4 H42 . 0.9700 ?
    C4 H41 . 0.9700 ?
    C4 C5 . 1.506(8) ?
    C5 H52 . 0.9700 ?
    C5 H51 . 0.9700 ?
    C5 C6 . 1.515(11) ?
    C6 H63 . 0.9600 ?
    C6 H62 . 0.9600 ?
    C6 H61 . 0.9600 ?
loop_
    _geom_angle_atom_site_label_1
    _geom_angle_atom_site_label_2
    _geom_angle_atom_site_label_3
    _geom_angle_site_symmetry_1
    _geom_angle_site_symmetry_3
    _geom_angle
    _geom_angle_publ_flag
    H2 N1 H1 . . 109.5 ?
    C1 N1 H2 . . 109.6 ?
    C1 N1 H1 . . 109.4 ?
    N1 C1 H12 . . 108.0 ?
    N1 C1 H11 . . 108.0 ?
    N1 C1 C2 . . 117.3(7) ?
    H12 C1 H11 . . 107.2 ?
    C2 C1 H12 . . 108.0 ?
    C2 C1 H11 . . 108.0 ?
    C1 C2 H22 . . 108.2 ?
    C1 C2 H21 . . 108.2 ?
    H22 C2 H21 . . 107.4 ?
    C3 C2 C1 . . 116.2(7) ?
    C3 C2 H22 . . 108.2 ?
    C3 C2 H21 . . 108.2 ?
    C2 C3 H32 . . 108.6 ?
    C2 C3 H31 . . 108.6 ?
    C2 C3 C4 . . 114.8(6) ?
    H32 C3 H31 . . 107.5 ?
    C4 C3 H32 . . 108.6 ?
    C4 C3 H31 . . 108.6 ?
    C3 C4 H42 . . 108.6 ?
    C3 C4 H41 . . 108.6 ?
    H42 C4 H41 . . 107.6 ?
    C5 C4 C3 . . 114.6(7) ?
    C5 C4 H42 . . 108.6 ?
    C5 C4 H41 . . 108.6 ?
    C4 C5 H52 . . 108.6 ?
    C4 C5 H51 . . 108.6 ?
    C4 C5 C6 . . 114.7(6) ?
    H52 C5 H51 . . 107.6 ?
    C6 C5 H52 . . 108.6 ?
    C6 C5 H51 . . 108.6 ?
    C5 C6 H63 . . 109.5 ?
    C5 C6 H62 . . 109.5 ?
    C5 C6 H61 . . 109.5 ?
    H63 C6 H62 . . 109.5 ?
    H63 C6 H61 . . 109.5 ?
    H62 C6 H61 . . 109.5 ?
loop_
    _geom_torsion_atom_site_label_1
    _geom_torsion_atom_site_label_2
    _geom_torsion_atom_site_label_3
    _geom_torsion_atom_site_label_4
    _geom_torsion_site_symmetry_1
    _geom_torsion_site_symmetry_2
    _geom_torsion_site_symmetry_3
    _geom_torsion_site_symmetry_4
    _geom_torsion
    _geom_torsion_publ_flag
    N1 C1 C2 C3 . . . . -178.1(6) ?
    C1 C2 C3 C4 . . . . 179.1(6) ?
    C2 C3 C4 C5 . . . . -179.7(6) ?
    C3 C4 C5 C6 . . . . 177.9(6) ?
_shelx_space_group_comment
;
The symmetry employed for this shelxl refinement is uniquely defined
by the following loop, which should always be used as a source of
symmetry information in preference to the above space-group names.
They are only intended as comments.
;
_shelx_estimated_absorpt_T_min     ?
_shelx_estimated_absorpt_T_max     ?
_shelx_hkl_file
;
   0   1  -1    1.35    0.66
   0   1  -1    0.93    0.81
   0   1  -1    0.49    0.53
   0   1  -1    1.06    0.76
   0  -1   1   -0.08    0.50
   0  -1   1    1.69    0.83
   0   2  -2  909.97   24.94
   0   2  -2  876.63   23.56
   0   2  -2  880.99   24.28
   0   2  -1   -0.78    0.70
   0   2  -1   -0.50    0.64
   0   2  -1    0.61    0.53
   0   2  -1   -0.64    0.59
   0  -2   1    0.78    0.53
   0  -2   1   -0.14    0.53
   0  -2   1    0.19    0.52
   0  -2   2  883.47   22.11
   0  -2   2  905.12   22.11
   0   3  -3   -3.18    2.82
   0   3  -3   -2.27    2.07
   0   3  -3   -3.14    3.23
   0   3  -2 1014.51   20.22
   0   3  -2 1054.58   26.02
   0   3  -2 1012.57   22.79
   0   3  -2 1051.76   24.55
   0   3  -2 1065.18   26.01
   0   3  -1    0.14    0.57
   0   3  -1    0.29    0.78
   0   3  -1    1.86    1.00
   0   3  -1   -0.08    0.73
   0   3  -1   -0.47    0.73
   0  -3   1    1.14    0.79
   0  -3   1   -0.37    0.54
   0  -3   1    1.51    0.96
   0  -3   1   -0.08    0.48
   0  -3   1    1.15    0.95
   0  -3   2 1093.61   23.20
   0  -3   2 1041.74   23.33
   0  -3   2 1098.58   23.87
   0  -3   2 1082.62   20.42
   0  -3   3   -2.69    2.73
   0  -3   3   -3.98    2.43
   0  -3   3    2.52    2.34
   0   4  -4    5.15    4.17
   0   4  -4   -1.77    3.81
   0   4  -4    7.86    3.80
   0   4  -3    2.55    2.22
   0   4  -3   -1.46    2.42
   0   4  -3   -1.32    2.60
   0   4  -3    0.80    1.40
   0   4  -3    1.03    2.47
   0   4  -2   59.78    6.50
   0   4  -2   66.19    6.27
   0   4  -2   67.17    5.79
   0   4  -2   68.61    6.71
   0   4  -2   66.60    5.11
   0   4  -1   -0.75    1.03
   0   4  -1   -0.62    1.00
   0   4  -1    0.42    0.68
   0   4  -1   -0.62    0.98
   0   4  -1    1.65    0.89
   0  -4   1    1.32    0.71
   0  -4   1   -1.19    0.96
   0  -4   1   -1.13    0.78
   0  -4   1   -0.61    0.92
   0  -4   1   -0.23    0.47
   0  -4   2   70.94    6.18
   0  -4   2   72.20    6.35
   0  -4   2   73.27    5.16
   0  -4   2   69.57    5.83
   0  -4   3   -0.59    2.03
   0  -4   3   -0.37    2.07
   0  -4   3   -1.44    2.10
   0  -4   4    6.72    3.65
   0  -4   4    6.57    3.64
   0   5  -4    1.60    3.72
   0   5  -4    1.63    3.58
   0   5  -4    3.83    3.10
   0   5  -3   -1.89    2.60
   0   5  -3   -0.07    1.82
   0   5  -3    3.03    2.95
   0   5  -3   -0.75    2.59
   0   5  -3    1.63    2.60
   0   5  -2  261.36   10.65
   0   5  -2  268.61   13.92
   0   5  -2  252.17   11.37
   0   5  -2  278.35   13.99
   0   5  -2  274.14   13.03
   0   5  -1    0.04    0.87
   0   5  -1    0.74    1.18
   0   5  -1   -0.61    0.92
   0   5  -1    0.13    1.14
   0  -5   1   -0.51    0.87
   0  -5   1    0.62    0.85
   0  -5   1   -0.24    0.70
   0  -5   1   -0.77    1.21
   0  -5   2  276.44   12.43
   0  -5   2  248.64    9.80
   0  -5   2  268.73   11.81
   0  -5   2  278.99   12.60
   0  -5   2  266.57    9.90
   0  -5   3    3.76    2.77
   0  -5   3    2.79    2.67
   0  -5   3   -1.86    1.73
   0  -5   3   -0.24    1.92
   0  -5   4   -0.86    3.19
   0  -5   4   -1.10    3.28
   0   6  -4    4.17    3.72
   0   6  -4   15.09    6.60
   0   6  -4    9.72    4.76
   0   6  -3    0.41    2.12
   0   6  -3   -4.44    3.02
   0   6  -3   -3.02    3.38
   0   6  -3   -0.08    1.73
   0   6  -3    3.28    3.61
   0   6  -2   82.74    6.83
   0   6  -2   93.52    8.61
   0   6  -2   80.86    8.17
   0   6  -2   96.66    7.13
   0   6  -2  102.10    8.35
   0   6  -1   -1.31    1.54
   0   6  -1   -0.72    1.29
   0  -6   1    0.66    1.08
   0  -6   1   -1.39    1.38
   0  -6   1   -0.32    0.89
   0  -6   2   92.78    7.59
   0  -6   2  100.59    6.36
   0  -6   2   88.67    7.06
   0  -6   2   91.53    7.65
   0  -6   2   92.35    6.36
   0  -6   3   -5.19    3.13
   0  -6   3   -0.53    2.19
   0  -6   3   -1.36    1.67
   0  -6   3    0.37    2.07
   0  -6   4   12.74    4.74
   0  -6   4   11.78    4.25
   0  -6   4   14.49    4.99
   0   7  -5    1.66    4.75
   0   7  -5    1.58    5.14
   0   7  -5   -1.57    5.13
   0   7  -4   16.31    5.91
   0   7  -4   16.93    8.81
   0   7  -4    7.49    5.33
   0   7  -3    3.31    2.89
   0   7  -3   -3.66    3.30
   0   7  -3   -3.15    2.54
   0   7  -3   -0.18    2.55
   0   7  -3    5.39    3.77
   0   7  -2   25.92    4.95
   0   7  -2   28.09    4.34
   0   7  -2   31.90    4.49
   0   7  -2   35.16    5.43
   0   7  -2   33.20    5.54
   0   7  -2   29.74    2.79
   0  -7   2   29.30    4.65
   0  -7   2   33.07    3.97
   0  -7   2   31.66    4.64
   0  -7   2   29.91    4.72
   0  -7   2   32.32    4.00
   0  -7   3   -0.79    1.71
   0  -7   3   -0.13    1.79
   0  -7   3    2.31    2.32
   0  -7   3   -1.46    1.95
   0  -7   3   -1.14    2.66
   0  -7   4   -5.30    4.68
   0  -7   4   -1.21    3.70
   0  -7   4    7.24    4.05
   0  -7   4    8.94    5.07
   0  -7   5    4.90    4.13
   0  -7   5    4.84    3.87
   0   8  -5    4.02    5.67
   0   8  -5   -3.61    5.54
   0   8  -5    1.61    4.71
   0   8  -4   10.91    5.27
   0   8  -4   20.33    6.82
   0   8  -4   20.69    6.49
   0   8  -4   17.29    6.68
   0   8  -3   -6.17    3.79
   0   8  -3    1.14    2.94
   0   8  -3   -1.40    2.72
   0   8  -3   -0.32    1.69
   0   8  -3   -0.46    2.67
   0   8  -2    7.04    2.85
   0   8  -2   20.23    5.01
   0   8  -2   17.27    4.00
   0   8  -2   19.09    4.77
   0  -8   2   16.78    3.75
   0  -8   2   16.57    3.56
   0  -8   2   13.29    3.00
   0  -8   2   11.47    3.25
   0  -8   3   -0.36    2.40
   0  -8   3    1.46    2.16
   0  -8   3    4.39    2.41
   0  -8   3    2.60    2.24
   0  -8   3    1.76    2.43
   0  -8   4    4.30    2.88
   0  -8   4   13.93    5.42
   0  -8   4    8.09    3.58
   0  -8   4   10.67    4.87
   0  -8   5   -2.97    3.77
   0  -8   5   10.37    5.82
   0   9  -5    8.84    6.48
   0   9  -5    1.07    4.63
   0   9  -5    8.91    6.02
   0   9  -4   23.67    7.77
   0   9  -4   24.55    7.26
   0   9  -4   33.21    8.67
   0   9  -3    1.90    2.79
   0   9  -3   -2.16    2.93
   0   9  -3   -2.40    3.92
   0   9  -3   -3.87    4.31
   0   9  -2   55.53    7.36
   0   9  -2   59.69    8.19
   0   9  -2   54.47    7.76
   0   9  -2   30.48    5.10
   0  -9   2   53.09    5.58
   0  -9   2   48.37    6.43
   0  -9   2   57.19    6.99
   0  -9   2   54.66    6.76
   0  -9   3    5.86    3.45
   0  -9   3   -3.96    3.07
   0  -9   3   -3.30    2.84
   0  -9   3   -5.34    2.74
   0  -9   3   -6.21    2.68
   0  -9   4   32.34    7.09
   0  -9   4   27.62    6.56
   0  -9   4   26.50    6.21
   0  -9   5   -1.91    5.06
   0  -9   5   -0.12    4.93
   0  -9   5    3.41    4.86
   0  10  -6   -4.82    8.56
   0  10  -5    5.48    7.20
   0  10  -5    2.71    6.40
   0  10  -5    2.12    6.27
   0  10  -4   15.59    6.83
   0  10  -4   18.97    7.62
   0  10  -4   18.01    5.96
   0  10  -3   -0.12    2.37
   0  10  -3   -2.30    3.63
   0  10  -3   -7.78    5.09
   0  10  -3  -11.10    6.23
   0  10  -2   36.87    6.77
   0  10  -2   48.69    6.89
   0  10  -2   55.29    8.47
   0 -10   2   46.30    5.38
   0 -10   2   48.45    6.75
   0 -10   3   -3.13    3.14
   0 -10   3    2.42    2.88
   0 -10   3    0.23    2.82
   0 -10   3   -3.53    3.06
   0 -10   4   17.08    5.43
   0 -10   4   19.26    6.04
   0 -10   4   21.49    5.88
   0 -10   5    3.49    3.97
   0 -10   5   -4.52    4.87
   0 -10   5   -4.46    3.96
   0 -10   6   -4.54    5.77
   0 -10   6   -2.76    5.14
   0  11  -6   18.32   10.87
   0  11  -6  -14.07    9.85
   0  11  -6   15.91   10.25
   0  11  -5   -4.62    7.43
   0  11  -5    4.69    6.48
   0  11  -5    5.24    7.53
   0  11  -4   11.08    6.52
   0  11  -4    5.13    4.43
   0  11  -4    4.54    4.79
   0  11  -3   -5.19    3.99
   0  11  -3   -2.44    4.66
   0  11  -3    4.48    4.38
   0  11  -3    2.10    2.70
   0 -11   3   -7.14    5.15
   0 -11   3   -7.21    4.66
   0 -11   3   -6.73    5.02
   0 -11   4    2.63    3.65
   0 -11   4    2.96    3.34
   0 -11   4    4.15    3.71
   0 -11   5   -3.65    5.33
   0 -11   5    2.62    4.76
   0 -11   5  -12.03    7.20
   0 -11   6   12.50    6.37
   0 -11   6   -3.38    6.57
   0  12  -6  -17.63   11.51
   0  12  -6    0.26    7.10
   0  12  -5   -2.97    6.96
   0  12  -5    4.53    6.52
   0  12  -5   -3.44    6.18
   0  12  -4    8.78    5.82
   0  12  -4    7.14    5.72
   0  12  -4   -2.80    4.95
   0  12  -3   -2.74    5.10
   0  12  -3   -3.55    4.66
   0 -12   3   -0.96    3.60
   0 -12   3    2.38    3.62
   0 -12   3   -3.91    3.33
   0 -12   4    4.21    4.50
   0 -12   4   -2.01    3.51
   0 -12   4    1.13    3.84
   0 -12   5   -9.71    6.74
   0 -12   5    6.65    5.27
   0 -12   5   -2.17    4.69
   0 -12   6   -9.65    8.41
   0  13  -6    8.42    9.62
   0  13  -5   14.46    7.98
   0  13  -5    6.28    7.96
   0  13  -5    1.37    5.80
   0  13  -4   28.73    9.54
   0  13  -4   21.60    8.10
   0  13  -4   27.20    8.28
   0  13  -3    1.38    3.81
   0  13  -3    9.77    5.68
   0 -13   3    4.94    3.81
   0 -13   4   22.00    6.57
   0 -13   4   13.28    5.02
   0 -13   4   21.42    6.32
   0 -13   5   -0.66    3.85
   0 -13   5   -5.01    6.17
   0 -13   5   -9.22    6.20
   0 -13   6   13.96    6.83
   0  14  -5   11.99    8.66
   0  14  -5   -4.15    7.23
   0  14  -5    8.27    7.87
   0  14  -4   53.96   12.36
   0  14  -4   16.37    7.69
   0 -14   4   33.00    8.37
   0 -14   4   29.75    7.96
   0 -14   4   32.40    7.82
   0 -14   5    4.92    5.49
   0 -14   5   -1.69    4.57
   0 -14   5    4.42    4.96
   0  15  -5  -12.12    8.42
   0  15  -5  -14.49    9.30
   0 -15   5    0.56    4.84
   0 -15   5   -4.79    5.43
   0 -15   5   -2.33    5.48
   0  16  -5  -13.95   10.82
   0 -16   5   -5.85    6.37
   1   0  -1    0.56    1.19
   1   0  -1    0.46    0.93
   1   0  -1    4.17    1.76
  -1   0   1    0.09    0.70
   1   1  -2    2.18    1.75
   1   1  -2    0.12    1.77
  -1   1  -2    0.31    1.60
  -1   1  -1 1747.97   26.07
   1   1  -1 1739.93   24.45
   1   1  -1 1670.14   21.68
  -1   1  -1 1679.14   24.00
   1   1  -1 1713.22   22.04
   1   1  -1 1704.85   24.06
  -1   1  -1 1647.78   24.64
   1  -1   0    4.28    0.91
   1   1   0    5.71    1.12
  -1   1   0    2.73    0.75
  -1  -1   0    4.32    0.92
   1   1   0    4.19    0.93
   1  -1   1 1693.67   20.27
  -1  -1   1 1718.65   21.76
   1  -1   1 1676.71   22.96
  -1  -1   1 1752.85   21.40
   1  -1   1 1694.50   24.08
   1  -1   1 1660.62   23.82
   1   2  -3   56.96    8.40
   1   2  -3   50.68    7.16
   1   2  -2   16.40    2.74
   1   2  -2   19.47    3.34
   1   2  -2   18.22    3.85
  -1   2  -2   15.92    3.61
   1   2  -2   10.08    2.71
  -1   2  -2   21.55    4.10
   1   2  -2   16.58    3.39
  -1   2  -2   17.46    3.70
   1   2  -1 3158.34   29.04
  -1   2  -1 3289.11   34.75
   1   2  -1 3254.59   29.28
   1   2  -1 3244.31   27.74
  -1   2  -1 3226.33   30.16
   1   2  -1 3262.99   33.21
   1   2  -1 3301.33   25.99
  -1   2  -1 3161.02   32.66
   1   2  -1 3291.56   33.81
  -1   2  -1 3408.10   33.51
  -1   2   0   13.21    1.86
  -1   2   0   16.38    2.08
  -1  -2   1 3314.78   25.47
   1  -2   1 3197.82   26.18
  -1  -2   1 3337.44   29.63
   1  -2   1 3311.00   32.46
   1  -2   1 3298.22   32.78
   1  -2   1 3342.95   26.35
   1  -2   1 3296.38   31.23
  -1  -2   1 3286.72   25.37
   1  -2   2   19.99    3.78
  -1  -2   2   13.71    2.74
   1  -2   2   19.57    3.33
  -1  -2   2   15.84    2.91
  -1  -2   2   14.98    2.95
   1  -2   2   17.86    3.37
  -1  -2   3   43.74    5.95
  -1   3  -3  191.46   14.94
  -1   3  -3  198.22   15.12
   1   3  -3  205.26   15.50
   1   3  -3  190.01   14.17
  -1   3  -3  177.33   14.03
  -1   3  -3  173.36   12.18
   1   3  -3  183.83   12.92
   1   3  -3  192.70   11.09
   1   3  -3  190.37   13.74
   1   3  -2   64.35    5.08
   1   3  -2   61.38    6.26
  -1   3  -2   63.60    6.02
  -1   3  -2   59.81    6.27
   1   3  -2   69.97    6.42
  -1   3  -2   62.16    6.47
   1   3  -2   59.88    3.68
   1   3  -2   61.85    5.51
  -1   3  -2   70.53    7.13
   1   3  -2   65.50    5.43
   1   3  -2   61.06    6.50
  -1   3  -1  447.40   10.37
   1   3  -1  444.95   13.20
   1   3  -1  473.43   11.23
   1   3  -1  425.12   10.83
   1   3  -1  430.25   11.15
   1   3  -1  437.08   12.93
   1   3  -1  468.38   11.42
  -1   3  -1  450.75   11.77
  -1   3  -1  467.75   13.12
  -1   3  -1  446.00   13.79
  -1   3  -1  475.40   12.89
  -1  -3   1  465.57   11.73
  -1  -3   1  462.73   11.96
   1  -3   1  466.25   12.93
  -1  -3   1  482.47   11.09
   1  -3   1  482.77   12.47
  -1  -3   1  467.63   11.42
   1  -3   1  455.26   10.51
   1  -3   1  459.68   12.70
   1  -3   1  464.40    9.94
  -1  -3   1  473.48   10.61
  -1  -3   2   67.81    5.75
  -1  -3   2   57.75    4.85
   1  -3   2   63.17    5.45
   1  -3   2   73.52    6.60
   1  -3   2   61.88    6.21
  -1  -3   2   59.14    5.24
  -1  -3   2   62.67    5.72
   1  -3   2   70.35    6.01
  -1  -3   3  183.42   12.08
   1  -3   3  186.93   12.99
   1  -3   3  187.06   11.74
   1  -3   3  191.90   12.97
  -1  -3   3  174.80   11.57
   1   4  -4    5.40    4.79
   1   4  -4    3.48    3.40
   1   4  -3  348.38   18.51
   1   4  -3  352.88   19.68
  -1   4  -3  344.30   16.98
   1   4  -3  344.96   12.38
   1   4  -3  356.60   14.14
  -1   4  -3  359.80   19.39
  -1   4  -3  370.51   20.44
   1   4  -3  345.44   17.41
  -1   4  -3  358.28   19.78
   1   4  -3  343.41   18.33
   1   4  -2   51.73    6.11
   1   4  -2   56.81    3.64
  -1   4  -2   60.66    6.77
  -1   4  -2   55.50    6.16
   1   4  -2   61.02    4.85
  -1   4  -2   58.63    4.94
   1   4  -2   58.41    5.61
   1   4  -2   57.77    5.84
   1   4  -2   58.01    6.11
   1   4  -2   51.72    4.73
  -1   4  -2   63.01    5.95
  -1   4  -2   58.96    6.30
   1   4  -1  182.90    9.26
   1   4  -1  177.79    8.98
   1   4  -1  171.78    7.44
  -1   4  -1  173.07    8.42
   1   4  -1  178.01    7.69
  -1   4  -1  171.57    8.70
  -1   4  -1  176.76    9.39
  -1   4  -1  168.26    7.09
   1   4  -1  179.45    7.73
  -1   4  -1  166.81    7.86
   1   4  -1  174.05    8.14
  -1  -4   1  182.11    8.34
  -1  -4   1  182.26    7.77
  -1  -4   1  182.10    7.95
   1  -4   1  180.64    8.77
  -1  -4   1  182.19    7.54
   1  -4   1  172.93    6.56
  -1  -4   1  165.99    7.32
   1  -4   1  187.24    8.37
   1  -4   1  189.76    8.87
   1  -4   1  178.03    7.39
   1  -4   2   53.78    5.74
   1  -4   2   57.05    5.95
  -1  -4   2   52.91    5.01
  -1  -4   2   56.56    4.77
   1  -4   2   66.26    5.72
  -1  -4   2   57.49    5.22
  -1  -4   2   57.42    5.43
   1  -4   2   60.50    5.34
   1  -4   2   58.17    4.16
   1  -4   3  355.03   16.10
   1  -4   3  350.34   17.85
  -1  -4   3  333.39   15.69
  -1  -4   3  349.89   16.53
   1  -4   3  384.30   16.88
  -1  -4   3  357.48   16.50
   1  -4   3  390.98   18.54
  -1  -4   4   -3.31    3.20
  -1  -4   4   -3.51    3.18
   1   5  -4   -0.74    3.30
   1   5  -4    2.32    3.69
  -1   5  -4    5.43    5.11
  -1   5  -4   -4.72    4.96
  -1   5  -4    2.96    3.01
   1   5  -4    2.88    3.65
  -1   5  -4    2.43    3.29
  -1   5  -3   71.49    8.87
   1   5  -3   82.56    6.66
   1   5  -3   85.85    9.16
   1   5  -3   70.85    7.95
   1   5  -3   83.02    9.08
  -1   5  -3   82.16    9.80
   1   5  -3   69.15    8.74
  -1   5  -3   72.52    9.16
  -1   5  -3   68.56    7.60
  -1   5  -2  167.95    7.33
   1   5  -2  163.73    8.24
   1   5  -2  138.63    6.49
   1   5  -2  152.23   10.09
   1   5  -2  156.34    8.02
   1   5  -2  158.94   10.13
  -1   5  -2  155.38   10.26
  -1   5  -2  168.02    9.92
   1   5  -2  155.60    9.49
   1   5  -2  168.22   11.30
  -1   5  -2  166.04   11.55
  -1   5  -2  179.47   11.25
  -1   5  -2  157.17    7.88
  -1   5  -1   99.01    7.10
   1   5  -1  106.04    7.85
  -1   5  -1  106.41    7.95
  -1   5  -1   97.48    6.64
   1   5  -1  104.64    7.11
  -1   5  -1  102.81    7.15
   1   5  -1  103.11    7.65
   1  -5   1  105.71    6.41
  -1  -5   1  109.08    6.57
  -1  -5   1  100.87    6.75
   1  -5   1  108.62    7.40
   1  -5   1  101.00    5.68
   1  -5   1  112.99    7.45
  -1  -5   1  100.32    6.45
   1  -5   1  109.07    6.89
  -1  -5   2  154.11    8.98
  -1  -5   2  152.91    8.85
  -1  -5   2  160.39    6.10
  -1  -5   2  152.63    9.16
   1  -5   2  164.01    9.05
   1  -5   2  158.62   10.15
  -1  -5   2  150.59    8.59
   1  -5   2  165.10    9.04
   1  -5   2  167.07    6.79
  -1  -5   2  154.67    7.74
   1  -5   2  184.02   10.76
   1  -5   2  156.28    6.65
  -1  -5   3   69.95    7.45
   1  -5   3   75.67    7.50
  -1  -5   3   70.96    7.67
   1  -5   3   39.74    5.40
  -1  -5   3   74.95    7.68
   1  -5   3   78.90    8.60
   1  -5   3   81.13    8.46
   1  -5   4   -1.10    2.86
  -1  -5   4   -0.69    3.22
   1  -5   4    0.94    2.59
   1  -5   4   -2.39    3.45
   1   6  -5    4.23    5.22
   1   6  -4    8.48    4.64
  -1   6  -4    4.08    2.87
   1   6  -4   10.16    4.66
  -1   6  -4   11.02    4.96
  -1   6  -4   11.47    4.73
  -1   6  -4   23.29    7.41
   1   6  -4   22.07    5.98
   1   6  -4   26.95    7.50
   1   6  -3   -3.35    3.06
   1   6  -3   -0.14    2.62
  -1   6  -3   -3.13    3.04
  -1   6  -3   -3.16    2.87
  -1   6  -3    1.13    2.47
   1   6  -3    3.02    2.36
  -1   6  -3    2.42    2.73
  -1   6  -3   -1.69    2.48
   1   6  -3    4.23    2.85
   1   6  -3    4.65    3.70
  -1   6  -2   29.23    5.19
  -1   6  -2   32.88    3.77
   1   6  -2   32.79    5.07
   1   6  -2   35.62    4.18
  -1   6  -2   25.51    3.18
  -1   6  -2   32.94    5.11
   1   6  -2   34.28    5.17
  -1   6  -2   25.78    4.16
   1   6  -2   34.01    3.83
  -1   6  -2   31.15    5.19
   1   6  -2   35.41    4.87
   1   6  -2   25.46    4.83
  -1   6  -1   54.77    5.66
   1   6  -1   63.55    6.55
  -1   6  -1   52.92    5.36
   1   6  -1   65.35    6.73
  -1   6  -1   64.81    6.62
  -1   6  -1   61.34    5.89
  -1  -6   1   64.04    5.85
   1  -6   1   61.20    5.72
   1  -6   1   69.38    5.84
   1  -6   1   66.07    6.09
  -1  -6   2   29.25    2.82
  -1  -6   2   27.54    4.23
  -1  -6   2   28.88    4.19
  -1  -6   2   28.55    3.93
   1  -6   2   35.35    4.48
  -1  -6   2   29.96    4.25
  -1  -6   2   35.41    4.00
   1  -6   2   32.58    4.88
   1  -6   2   30.16    2.93
   1  -6   2   31.50    3.35
   1  -6   2   40.68    5.32
   1  -6   2   28.16    4.00
   1  -6   3   -0.66    2.56
  -1  -6   3   -0.03    1.82
   1  -6   3   -0.26    1.45
  -1  -6   3    3.26    2.73
   1  -6   3    4.65    3.11
  -1  -6   3    2.65    2.30
   1  -6   3   -4.06    2.57
   1  -6   3    0.48    1.92
   1  -6   4   10.08    4.14
  -1  -6   4   18.19    5.05
  -1  -6   4    7.97    4.04
  -1  -6   4    9.62    3.81
   1  -6   4   13.59    4.67
   1  -6   4    9.52    4.14
  -1  -6   5   -2.10    3.92
  -1  -6   5   -3.65    5.28
   1   7  -5   -4.68    6.13
  -1   7  -5    0.79    6.12
  -1   7  -5    4.64    5.24
   1   7  -4    5.71    4.25
   1   7  -4   15.03    5.69
  -1   7  -4   13.37    4.46
  -1   7  -4   17.21    6.55
   1   7  -4   11.52    5.67
   1   7  -4    3.18    4.16
  -1   7  -4   14.47    5.56
  -1   7  -4   14.06    6.26
   1   7  -3    0.98    2.71
  -1   7  -3    1.99    2.31
  -1   7  -3   -0.04    2.40
   1   7  -3   -0.39    2.28
  -1   7  -3   -0.46    3.22
  -1   7  -3    0.73    2.87
   1   7  -3    4.64    3.41
   1   7  -3    3.06    3.06
  -1   7  -2    2.66    1.79
   1   7  -2    3.23    2.64
  -1   7  -2    8.61    3.47
   1   7  -2    4.73    2.77
   1   7  -2    8.46    2.47
  -1   7  -2    5.62    2.85
   1   7  -2    1.55    2.11
   1   7  -2    7.04    2.48
  -1   7  -2    5.21    2.45
  -1   7  -2    0.59    2.05
  -1   7  -1   14.17    3.41
   1  -7   1   20.78    3.66
   1  -7   1   16.99    3.29
   1  -7   1   19.79    3.38
   1  -7   2    3.46    2.22
   1  -7   2    7.58    2.79
  -1  -7   2    4.27    2.41
  -1  -7   2    5.43    2.28
  -1  -7   2    5.46    2.29
   1  -7   2    1.93    1.15
   1  -7   2    4.75    2.37
  -1  -7   2    1.51    1.66
  -1  -7   2    4.07    1.56
   1  -7   2    5.94    2.47
  -1  -7   3   -1.05    2.26
   1  -7   3   -2.59    2.55
  -1  -7   3   -1.11    2.07
   1  -7   3    2.80    2.74
  -1  -7   3    0.20    2.15
   1  -7   3    6.22    3.50
   1  -7   3    2.98    2.17
  -1  -7   3   -3.69    3.05
  -1  -7   4    1.37    2.68
  -1  -7   4   11.12    4.28
  -1  -7   4   12.35    4.32
   1  -7   4    7.63    3.67
   1  -7   4   10.83    4.24
   1  -7   4    9.80    4.25
  -1  -7   4    6.49    4.21
   1  -7   4   18.26    5.55
   1  -7   5    7.97    4.55
  -1  -7   5   -0.67    3.74
   1  -7   5   -2.46    3.72
  -1  -7   5   10.36    5.09
   1   8  -5   -4.63    6.48
   1   8  -5   11.59    7.43
  -1   8  -5    1.97    6.49
   1   8  -5    3.13    5.39
  -1   8  -5   18.83    8.33
  -1   8  -5   14.16    6.97
   1   8  -4    1.68    4.21
  -1   8  -4    6.50    5.51
  -1   8  -4    4.80    4.84
   1   8  -4    9.72    5.43
   1   8  -4    2.25    3.88
  -1   8  -4   -2.08    3.06
  -1   8  -4    1.09    3.43
   1   8  -4   -0.82    3.70
   1   8  -3    6.33    3.29
  -1   8  -3    3.03    2.37
   1   8  -3    9.72    4.31
  -1   8  -3    2.66    2.91
   1   8  -3    3.54    2.91
   1   8  -3    3.90    3.74
  -1   8  -3   -1.85    3.37
  -1   8  -3    8.44    4.53
  -1   8  -2    5.26    2.75
   1   8  -2    3.74    2.37
  -1   8  -2    4.01    4.73
  -1   8  -2    5.71    2.65
   1   8  -2    4.75    2.18
  -1   8  -2   -0.03    1.77
   1   8  -2    9.48    3.21
   1   8  -2    4.87    2.85
  -1   8  -2    6.33    2.78
   1   8  -2    8.46    3.21
   1  -8   2    1.31    2.20
   1  -8   2    5.52    1.90
  -1  -8   2    3.85    2.13
  -1  -8   2    8.21    2.14
  -1  -8   2    2.84    1.70
   1  -8   2    4.32    3.14
  -1  -8   2    8.03    2.89
   1  -8   2    4.99    2.37
   1  -8   2    1.45    1.66
  -1  -8   2    4.56    2.29
   1  -8   3   -0.42    2.75
   1  -8   3   -4.74    3.68
  -1  -8   3    6.65    3.40
   1  -8   3    0.15    2.90
  -1  -8   3    2.69    2.85
   1  -8   3    4.24    2.87
  -1  -8   3   -0.41    2.46
  -1  -8   3   -2.09    2.61
  -1  -8   4    4.02    3.39
   1  -8   4   -1.33    3.42
   1  -8   4    5.09    4.06
   1  -8   4    3.17    2.91
  -1  -8   4   -0.35    2.87
   1  -8   4    0.74    2.81
  -1  -8   4    3.31    2.84
  -1  -8   4    7.14    4.18
   1  -8   5   13.60    4.93
  -1  -8   5   12.71    5.43
  -1  -8   5   13.76    5.64
   1  -8   5   12.99    4.75
  -1  -8   5   11.88    4.50
   1  -8   5   11.02    5.54
  -1   9  -5    0.93    5.98
  -1   9  -5   -0.98    5.73
   1   9  -5   -3.64    5.47
   1   9  -5   -5.54    8.68
   1   9  -5    3.28    5.65
  -1   9  -5   -4.83    6.01
  -1   9  -4    1.51    3.48
   1   9  -4    6.49    4.82
  -1   9  -4   -1.90    4.45
  -1   9  -4   -3.25    5.04
   1   9  -4    1.74    3.55
   1   9  -4    3.41    4.90
   1   9  -4    7.33    4.80
  -1   9  -3   -3.44    2.97
  -1   9  -3   -4.92    4.16
   1   9  -3   -4.94    4.54
  -1   9  -3   -0.69    3.18
   1   9  -3    1.05    2.26
  -1   9  -3    5.02    3.73
   1   9  -3   -4.43    3.76
   1   9  -3    2.66    4.21
  -1   9  -2    2.42    2.07
   1   9  -2   -2.60    2.45
  -1   9  -2    2.13    2.64
   1   9  -2    3.01    2.51
  -1   9  -2    3.35    2.09
  -1   9  -2    0.93    1.74
  -1   9  -2    2.27    2.59
   1   9  -2    4.11    2.87
   1   9  -2    1.39    2.32
   1  -9   2    3.62    2.53
   1  -9   2    3.13    2.20
   1  -9   2    3.16    2.22
  -1  -9   2    3.97    1.68
  -1  -9   2    3.46    2.23
  -1  -9   2    4.76    2.73
   1  -9   2    5.64    2.80
   1  -9   3    0.65    2.71
  -1  -9   3    4.40    2.95
  -1  -9   3   -2.04    2.87
   1  -9   3   -2.67    3.33
   1  -9   3   -2.11    3.15
   1  -9   3    4.99    3.41
  -1  -9   3   -3.84    2.61
  -1  -9   3    6.06    2.83
  -1  -9   4   -0.84    3.11
  -1  -9   4    3.76    3.06
  -1  -9   4    8.90    4.28
   1  -9   4    3.72    3.74
   1  -9   4    8.14    4.06
   1  -9   4    3.74    4.01
  -1  -9   4    1.28    3.37
   1  -9   5    3.65    3.94
   1  -9   5    4.48    3.97
  -1  -9   5   -8.30    5.48
  -1  -9   5   -3.41    3.54
  -1  -9   5   -1.22    4.19
  -1  -9   5    7.08    4.90
   1  -9   5    9.27    5.67
   1  10  -6   14.63    8.90
   1  10  -6    4.66    8.36
  -1  10  -5    3.75    5.20
   1  10  -5   -4.15    6.21
   1  10  -5    0.76    5.57
  -1  10  -5   11.10    7.26
  -1  10  -5    0.13    5.38
   1  10  -5   -2.44    6.23
   1  10  -4   -2.79    4.16
  -1  10  -4    8.40    6.28
   1  10  -4    5.11    4.78
  -1  10  -4   -2.52    4.89
   1  10  -4    1.96    4.41
  -1  10  -4  -11.03    5.96
   1  10  -4    5.85    4.50
   1  10  -3   54.39    9.47
  -1  10  -3   48.17    7.63
   1  10  -3   47.38    7.89
  -1  10  -3   59.16   10.06
  -1  10  -3   37.51    7.44
   1  10  -3   48.38    7.83
   1  10  -3   46.40    8.80
  -1  10  -3   49.90    8.61
   1  10  -2   15.96    4.84
  -1  10  -2    9.84    2.93
   1  10  -2   12.06    4.23
   1  10  -2   15.54    5.15
  -1  10  -2    6.94    3.11
  -1  10  -2   15.48    4.58
  -1  10  -2   12.14    4.16
   1 -10   2   12.97    3.93
  -1 -10   2    9.63    3.35
   1 -10   2    5.43    2.38
   1 -10   2   11.53    3.83
   1 -10   3   52.62    6.84
  -1 -10   3   46.16    7.26
  -1 -10   3   55.44    7.45
  -1 -10   3   42.83    6.75
  -1 -10   3   38.62    6.79
   1 -10   3   48.11    7.27
   1 -10   3   41.96    7.52
   1 -10   3   46.78    7.65
  -1 -10   4   -0.81    3.81
   1 -10   4    4.98    3.96
  -1 -10   4    5.36    3.62
   1 -10   4   -0.53    3.68
   1 -10   4   -1.09    3.83
  -1 -10   4    5.17    4.15
  -1 -10   4   -3.85    4.09
  -1 -10   5   -1.89    4.15
   1 -10   5    0.19    4.57
   1 -10   5   -2.16    4.83
   1 -10   5    6.14    5.35
  -1 -10   5    6.49    4.79
  -1 -10   5   -1.47    4.97
  -1 -10   6    0.64    4.73
   1  11  -6   14.51   11.16
  -1  11  -6  -16.40   10.06
  -1  11  -6   16.22   10.84
  -1  11  -5    1.92    5.21
  -1  11  -5   -6.25    6.76
   1  11  -5  -18.60    8.91
  -1  11  -5    1.58    6.62
   1  11  -5    8.00    7.87
   1  11  -5  -10.39    7.64
   1  11  -4  -10.35    6.70
   1  11  -4    3.20    4.46
  -1  11  -4    4.09    5.36
  -1  11  -4    7.72    5.62
   1  11  -4   -4.82    5.37
   1  11  -4   -3.46    3.73
  -1  11  -4    2.27    5.07
   1  11  -3  145.30   16.11
   1  11  -3  173.76   15.09
   1  11  -3  182.74   17.09
  -1  11  -3  187.21   16.08
  -1  11  -3  156.83   15.37
  -1  11  -3  187.08   17.72
  -1 -11   3  144.91   12.99
  -1 -11   3  153.54   13.12
   1 -11   3  157.51   11.88
   1 -11   3  159.26   13.73
  -1 -11   3  153.28   13.08
   1 -11   3  149.06   12.68
   1 -11   3  159.37   13.97
   1 -11   4   -3.08    4.13
  -1 -11   4   -6.21    4.53
   1 -11   4   -5.25    4.18
  -1 -11   4   -3.89    4.07
  -1 -11   4   -1.28    3.62
  -1 -11   4   -5.74    4.69
   1 -11   4    3.77    4.46
   1 -11   5   -0.98    4.28
  -1 -11   5   -1.02    4.05
  -1 -11   5   -7.59    5.86
   1 -11   5    2.61    4.33
   1 -11   5    0.85    5.44
  -1 -11   5   -3.88    5.18
   1 -11   6    4.60    4.69
  -1 -11   6   -9.81    6.63
   1 -11   6    3.71    6.11
  -1  12  -6   -1.96    9.14
  -1  12  -6   -8.70    9.86
  -1  12  -5  -13.36    8.08
   1  12  -5   -7.41    8.12
   1  12  -5  -22.98   11.48
  -1  12  -5   -4.77    7.48
   1  12  -5    4.60    4.79
   1  12  -4    0.56    5.08
   1  12  -4   -3.13    4.76
   1  12  -4    3.79    5.04
  -1  12  -4    4.74    4.54
   1  12  -4  -13.96    7.63
  -1  12  -4   -8.21    6.43
  -1  12  -4    4.41    4.94
   1  12  -3   21.64    5.69
   1  12  -3   18.71    7.42
  -1  12  -3   31.28    7.45
  -1  12  -3   40.17    8.74
   1  12  -3   19.09    6.79
  -1  12  -3   19.60    6.61
  -1 -12   3   23.53    5.87
   1 -12   3   23.54    6.35
   1 -12   3   18.92    5.18
   1 -12   3   19.09    5.65
   1 -12   3   24.42    4.91
  -1 -12   3   16.68    5.70
  -1 -12   4   -0.86    3.26
  -1 -12   4    1.44    3.92
  -1 -12   4   -7.55    5.15
  -1 -12   4   -0.73    3.31
   1 -12   4   -1.80    4.52
   1 -12   4   -7.22    5.11
   1 -12   4    6.61    4.74
  -1 -12   5   -1.93    4.42
   1 -12   5   -8.33    7.09
  -1 -12   5   -9.62    6.08
   1 -12   5    2.10    4.54
   1 -12   5   -5.24    5.74
   1 -12   6    2.44    4.64
  -1  13  -5   -2.49    7.80
   1  13  -5    3.88    7.44
  -1  13  -5   -5.59    6.39
   1  13  -5   -0.89    6.40
  -1  13  -5  -12.20    9.43
   1  13  -5   -7.29    6.02
   1  13  -4   -6.72    6.47
  -1  13  -4    5.66    6.42
  -1  13  -4   -5.31    4.89
  -1  13  -4    0.78    4.43
   1  13  -4  -13.46    7.76
  -1  13  -3   30.97    8.25
  -1  13  -3   15.04    5.70
   1 -13   3   27.09    6.76
   1 -13   3   26.08    5.60
   1 -13   3   29.83    6.76
  -1 -13   4   -3.90    4.33
   1 -13   4    4.33    4.41
  -1 -13   4   -1.57    3.44
   1 -13   4    1.23    3.74
   1 -13   4    8.01    4.14
  -1 -13   5   -2.89    5.19
   1 -13   5    5.88    5.71
   1 -13   5   -4.08    5.47
   1 -13   5    7.14    7.30
  -1 -13   5    1.77    5.44
  -1 -13   5    8.07    5.17
   1  14  -5   17.15    9.33
  -1  14  -5   10.05    7.76
  -1  14  -5   12.56    9.28
   1  14  -5    1.18    7.10
  -1  14  -5    6.60    6.76
  -1  14  -4   10.41    6.67
  -1  14  -4    2.84    4.79
   1  14  -4   -3.92    5.03
   1  14  -4    4.88    7.40
  -1 -14   4    1.25    4.16
   1 -14   4   -0.12    3.76
   1 -14   4    1.59    4.07
  -1 -14   4    1.59    3.74
  -1 -14   5    1.22    5.07
   1 -14   5    8.58    5.48
  -1 -14   5    7.37    5.34
  -1 -14   5   22.49    7.54
   1 -14   5   16.21    7.35
   1 -14   5    6.44    5.36
  -1  15  -5    5.64    7.27
   1  15  -5  -13.06    9.20
  -1  15  -5  -14.02    8.89
  -1  15  -5   -7.63    7.85
  -1  15  -4    0.21    4.79
  -1  15  -4   -5.46    7.84
   1 -15   4    1.64    4.16
   1 -15   5   -0.28    5.07
  -1 -15   5   -4.21    6.97
  -1 -15   5   -0.76    5.03
   1 -15   5    7.10    6.25
   1 -15   5    2.49    4.78
  -1  16  -5   21.54    9.44
   2   0  -2   86.56    7.75
   2   0  -1   21.22    3.28
   2   0  -1   20.50    3.47
   2   0  -1   15.76    2.62
   2   0  -1   20.42    3.60
   2   0  -1   17.80    2.98
   2   0   0 8260.22   56.22
   2   0   0 8256.91   57.27
  -2   0   0 8360.90   51.17
   2   0   0 8299.00   49.86
  -2   0   1   18.20    2.99
  -2   0   1   18.78    2.71
   2   0   1   17.13    3.39
   2   0   1   20.36    3.19
   2   1  -2   36.98    5.00
   2   1  -2   46.69    6.25
  -2   1  -2   36.75    5.76
   2   1  -2   43.70    4.18
   2   1  -2   50.69    6.66
   2   1  -2   45.19    4.85
   2   1  -2   48.48    5.79
   2  -1  -1  168.57    9.47
   2   1  -1  175.16    8.99
   2   1  -1  173.44    8.87
   2   1  -1  176.16    9.06
   2   1  -1  191.66    8.63
   2  -1  -1  180.27   10.28
  -2   1  -1  169.18    9.26
   2  -1  -1  165.86    8.57
   2   1  -1  157.52    7.04
  -2   1  -1  167.51    9.12
  -2   1  -1  165.58    8.53
   2  -1  -1  167.98    9.31
  -2   1  -1  166.31    7.50
   2  -1   1  169.52    8.37
  -2  -1   1  169.73    7.30
  -2   1   1  160.77    8.88
  -2   1   1  177.46    8.84
   2  -1   1  156.17    6.97
   2  -1   1  159.38    8.62
   2  -1   1  163.10    8.10
   2  -1   1  165.48    8.54
  -2  -1   1  171.90    6.86
  -2  -1   2   36.63    4.83
   2  -1   2   44.93    5.80
   2  -1   2   44.86    5.76
   2   2  -3   30.66    5.49
   2   2  -3   25.94    5.49
   2   2  -3   30.38    6.73
   2   2  -3   26.91    5.04
  -2   2  -2  183.15   11.82
   2   2  -2  195.97   12.21
  -2   2  -2  179.63   12.40
   2   2  -2  157.75    7.17
   2   2  -2  169.43   10.33
   2   2  -2  183.83   11.83
   2   2  -2  174.82    8.38
  -2   2  -2  170.81   11.59
   2   2  -2  190.53   10.66
  -2   2  -1  135.22    7.99
   2   2  -1  145.06    8.41
  -2   2  -1  125.94    6.19
  -2   2  -1  144.57    6.52
   2   2  -1  139.51    8.09
   2   2  -1  141.45    7.94
   2   2  -1  148.31    7.56
  -2   2  -1  139.95    8.28
  -2   2  -1  125.93    7.23
   2   2  -1  127.82    6.27
  -2   2   0   39.38    3.39
   2  -2   0   36.30    3.31
   2   2   0   32.32    3.64
  -2   2   0   38.86    3.30
  -2   2   0   31.49    2.94
   2  -2   0   37.26    3.24
   2  -2   0   30.81    2.73
  -2  -2   0   30.10    3.56
  -2   2   0   33.00    3.54
   2   2   0   30.04    3.53
   2  -2   0   39.99    3.48
   2   2   0   37.75    3.43
   2  -2   0   39.29    3.59
   2   2   0   31.88    3.79
   2  -2   1  129.62    4.91
  -2  -2   1  144.15    6.62
   2  -2   1  129.35    7.22
   2  -2   1  137.09    6.01
   2  -2   1  118.51    5.70
   2  -2   1  139.01    7.54
   2  -2   1  133.80    7.13
   2  -2   1  135.53    7.79
  -2  -2   2  153.21    9.50
  -2  -2   2  171.50    9.56
  -2  -2   2  173.26    8.00
   2  -2   2  184.71   11.28
   2  -2   2  172.27   10.77
   2  -2   2  186.12   11.31
  -2  -2   3   37.34    5.89
  -2  -2   3   29.44    4.73
   2   3  -3   53.06    8.07
  -2   3  -3   45.34    7.70
  -2   3  -3   41.48    6.69
   2   3  -3   54.23    7.91
  -2   3  -3   40.90    7.37
   2   3  -3   46.38    6.03
   2   3  -3   52.23    6.62
   2   3  -2  208.98   11.41
   2   3  -2  223.25   13.02
  -2   3  -2  241.77   13.30
   2   3  -2  216.78    9.48
   2   3  -2  236.32   13.26
  -2   3  -2  211.29   12.26
  -2   3  -2  227.71   13.73
  -2   3  -2  216.73   12.64
   2   3  -2  228.03   11.49
   2   3  -2  219.43   11.52
   2   3  -2  197.91    7.49
  -2   3  -1  167.01    6.98
   2   3  -1  142.35    7.94
   2   3  -1  131.60    6.79
  -2   3  -1  170.08    9.63
   2   3  -1  137.35    8.41
   2   3  -1  132.85    7.85
   2   3  -1  139.13    8.04
   2  -3   0   15.25    2.86
  -2   3   0   13.78    2.50
  -2   3   0   17.08    2.76
  -2   3   0   13.05    2.32
   2  -3   0   15.14    2.60
   2  -3   0   14.02    2.59
  -2  -3   1  137.86    7.08
   2  -3   1  170.90    6.92
   2  -3   1  147.14    8.09
   2  -3   1  146.05    5.68
  -2  -3   1  135.57    7.94
  -2  -3   1  149.01    7.95
   2  -3   2  222.90   12.32
  -2  -3   2  217.19   11.01
  -2  -3   2  212.20   10.57
  -2  -3   2  209.67    8.86
  -2  -3   2  211.75    9.90
   2  -3   2  218.45    9.82
   2  -3   2  240.67   12.79
   2  -3   2  226.83   10.42
   2  -3   2  187.63    6.31
   2  -3   2  219.20   11.70
  -2  -3   3   39.10    5.21
   2  -3   3   38.28    5.26
   2  -3   3   44.33    6.88
  -2  -3   3   45.20    6.16
   2  -3   3   56.18    7.26
   2  -3   3   46.47    6.70
   2   4  -4    1.87    3.38
   2   4  -4    8.30    4.76
   2   4  -3  105.96    9.05
  -2   4  -3   77.74    9.60
  -2   4  -3  114.94   10.89
   2   4  -3  119.25   11.36
   2   4  -3  115.46    9.62
  -2   4  -3  113.66   11.58
  -2   4  -3  110.13   11.87
   2   4  -3  109.68   10.65
   2   4  -3  117.95   11.78
  -2   4  -2   34.90    5.54
   2   4  -2   24.87    4.62
   2   4  -2   23.35    4.42
  -2   4  -2   26.76    4.70
   2   4  -2   25.50    4.01
  -2   4  -2   26.53    4.59
   2   4  -2   28.43    3.62
   2   4  -2   26.63    3.86
   2   4  -2   28.61    2.97
  -2   4  -2   24.74    4.32
   2   4  -2   27.96    4.21
   2   4  -1    6.41    2.15
  -2   4  -1    6.50    1.83
   2   4  -1    9.10    2.37
  -2   4  -1   10.16    2.45
   2   4  -1    9.88    1.95
  -2   4  -1    8.19    1.67
  -2   4  -1    6.21    1.91
  -2   4  -1    7.25    1.95
   2   4  -1    6.68    1.83
   2   4  -1    9.25    2.27
   2  -4   0   29.51    4.25
  -2   4   0   29.81    4.01
   2  -4   0   25.71    3.84
  -2   4   0   25.68    3.71
  -2  -4   1    8.59    1.68
  -2  -4   1    9.65    2.32
   2  -4   1    9.53    1.69
   2  -4   1    7.98    2.15
  -2  -4   1    9.57    2.42
  -2  -4   1    9.57    2.23
   2  -4   1   10.54    2.43
   2  -4   1    9.88    2.21
   2  -4   1   11.08    2.55
   2  -4   1   11.54    1.90
   2  -4   2   29.73    3.71
   2  -4   2   31.75    3.91
   2  -4   2   30.87    4.76
  -2  -4   2   31.23    3.91
   2  -4   2   33.27    4.97
  -2  -4   2   23.83    3.18
  -2  -4   2   27.68    2.73
   2  -4   2   33.06    4.66
  -2  -4   2   26.04    3.91
  -2  -4   3  103.95    8.31
   2  -4   3  111.62    8.98
   2  -4   3  129.91   11.39
   2  -4   3  128.31   11.29
   2  -4   3  132.90   10.76
  -2  -4   3  102.22    8.57
  -2  -4   3  110.26    9.58
  -2  -4   4    0.16    2.92
  -2  -4   4   -1.73    3.30
  -2   5  -4    7.66    4.54
   2   5  -4    8.03    5.26
  -2   5  -4    4.69    4.39
   2   5  -4   -3.25    3.52
  -2   5  -4    0.46    3.23
   2   5  -4   12.37    6.33
  -2   5  -3   17.11    4.93
  -2   5  -3   12.77    4.03
   2   5  -3   21.20    4.45
   2   5  -3   22.81    5.04
   2   5  -3   24.58    6.00
   2   5  -3   21.12    4.21
  -2   5  -3   31.42    6.86
   2   5  -3   26.96    5.65
   2   5  -3   23.68    4.66
  -2   5  -3   28.82    5.46
   2   5  -2   97.97    7.78
  -2   5  -2   86.67    6.72
  -2   5  -2  104.16    8.87
   2   5  -2  104.16    8.01
   2   5  -2   97.81    8.96
  -2   5  -2   90.31    7.92
   2   5  -2   95.46    7.15
   2   5  -2   88.66    7.13
  -2   5  -2  101.32    9.43
  -2   5  -2   91.69    8.52
   2   5  -2   99.54    9.14
   2   5  -1  230.03   11.98
  -2   5  -1  205.53   10.26
   2   5  -1  225.99   12.22
  -2   5  -1  208.77   11.21
   2   5  -1  217.72   10.91
  -2   5  -1  207.36   11.63
  -2   5  -1  212.77   10.77
  -2   5  -1  191.72    8.65
   2   5  -1  202.53   10.52
   2  -5   1  227.57   11.13
  -2  -5   1  202.16   10.07
   2  -5   1  216.12    7.51
  -2  -5   1  208.29   10.36
   2  -5   1  211.35   10.80
   2  -5   1  212.30   10.64
  -2  -5   1  187.46   10.20
   2  -5   1  205.35    9.56
  -2  -5   2   98.18    6.83
  -2  -5   2   95.63    7.38
  -2  -5   2   84.22    7.23
   2  -5   2   88.00    6.44
  -2  -5   2   87.54    4.50
  -2  -5   2   93.04    7.54
   2  -5   2  105.51    8.72
   2  -5   2   96.84    6.59
   2  -5   2   96.80    8.33
   2  -5   2   99.01    8.08
  -2  -5   3   20.38    4.48
   2  -5   3   27.73    4.82
  -2  -5   3   29.18    4.87
   2  -5   3   24.99    4.88
  -2  -5   3   20.69    3.96
   2  -5   3   26.06    5.27
  -2  -5   3   24.31    4.33
   2  -5   3   24.25    5.16
   2  -5   4    3.87    3.31
  -2  -5   4    0.01    2.82
  -2  -5   4    0.05    2.79
   2  -5   4    1.67    2.95
   2  -5   4   -3.74    4.05
   2   6  -5    9.55    7.00
  -2   6  -4    1.50    3.85
  -2   6  -4    6.89    5.41
   2   6  -4   -7.24    5.74
  -2   6  -4    6.63    6.30
  -2   6  -4    3.94    3.77
   2   6  -4    7.27    3.82
   2   6  -4    2.51    2.88
   2   6  -4   -5.22    4.94
  -2   6  -3    5.45    3.76
  -2   6  -3    7.49    4.08
  -2   6  -3    8.75    3.60
   2   6  -3    4.11    3.24
   2   6  -3    7.47    3.60
  -2   6  -3    0.57    2.82
   2   6  -3   11.27    3.58
   2   6  -3    9.69    3.35
   2   6  -3    5.60    3.77
   2   6  -3    6.60    3.31
  -2   6  -2   36.90    4.58
  -2   6  -2   31.82    4.97
  -2   6  -2   38.21    5.61
   2   6  -2   35.14    5.81
   2   6  -2   32.88    4.78
  -2   6  -2   33.73    5.51
   2   6  -2   33.76    5.91
   2   6  -2   33.84    4.66
  -2   6  -2   48.39    7.19
   2   6  -2   28.09    4.76
   2   6  -2   32.96    4.87
  -2   6  -1  290.41   13.50
  -2   6  -1  298.28   14.76
   2   6  -1  255.91   12.64
   2   6  -1  288.97   14.78
   2   6  -1  285.44   14.59
  -2   6  -1  264.52   11.32
  -2   6  -1  291.79   14.90
  -2   6  -1  315.27   14.21
   2  -6   1  265.74   13.00
  -2  -6   1  252.37   12.33
   2  -6   1  259.77   12.82
   2  -6   1  273.24   11.91
   2  -6   1  263.73   12.76
   2  -6   1  255.24    9.23
  -2  -6   2   40.51    5.14
  -2  -6   2   16.33    2.87
   2  -6   2   30.05    4.03
  -2  -6   2   35.27    4.94
  -2  -6   2   38.88    5.07
   2  -6   2   37.88    5.58
   2  -6   2   15.56    2.68
  -2  -6   2   35.08    4.48
   2  -6   2   33.47    5.15
   2  -6   2   31.33    4.81
  -2  -6   3    7.05    2.72
  -2  -6   3    4.47    2.68
  -2  -6   3    4.91    2.51
   2  -6   3    8.55    3.20
  -2  -6   3    3.98    2.20
   2  -6   3   -2.57    3.04
  -2  -6   3    1.09    2.18
   2  -6   3    4.10    2.88
  -2  -6   3    5.10    2.15
   2  -6   3    2.59    2.55
   2  -6   4    7.18    3.92
   2  -6   4   11.20    4.78
  -2  -6   4    1.35    2.65
   2  -6   4    6.63    5.25
  -2  -6   4   10.18    4.66
   2  -6   4   -2.50    3.71
  -2  -6   5    1.34    4.05
   2   7  -5    4.59    5.22
  -2   7  -5    6.44    4.29
  -2   7  -5   10.94    6.90
  -2   7  -5   16.59    7.93
   2   7  -4   -1.38    4.36
   2   7  -4   -2.14    4.28
  -2   7  -4    5.35    5.31
   2   7  -4    1.20    3.98
   2   7  -4    4.86    3.96
  -2   7  -4    3.71    4.26
  -2   7  -4    0.67    3.85
  -2   7  -4    2.97    3.78
  -2   7  -3    0.63    3.23
   2   7  -3    4.56    3.19
  -2   7  -3    2.28    3.06
  -2   7  -3    3.42    3.60
   2   7  -3   -0.50    2.82
   2   7  -3   -0.15    2.19
  -2   7  -3    2.07    2.37
   2   7  -3    7.67    4.39
   2   7  -3    2.30    2.29
   2   7  -3   -0.29    2.93
   2   7  -2   14.26    3.81
  -2   7  -2    9.66    2.92
  -2   7  -2    7.30    3.16
   2   7  -2   10.72    3.50
  -2   7  -2    9.64    3.92
   2   7  -2   11.00    4.18
  -2   7  -2    8.70    2.80
   2   7  -2    7.80    2.76
  -2   7  -2   10.73    3.69
  -2   7  -1  121.21    9.59
  -2   7  -1  114.27    9.76
  -2   7  -1  118.41    8.97
  -2   7  -1   98.30    7.31
   2  -7   1  121.30    9.09
   2  -7   1  114.36    8.11
   2  -7   1  119.71    8.99
   2  -7   1  105.60    8.46
  -2  -7   2    9.44    2.92
   2  -7   2   13.78    3.86
  -2  -7   2   13.57    3.70
   2  -7   2    9.09    2.27
   2  -7   2   10.53    3.12
   2  -7   2   15.18    4.05
  -2  -7   2    7.68    2.70
   2  -7   2   11.11    2.89
  -2  -7   2    9.68    2.73
  -2  -7   3   -0.41    1.89
   2  -7   3    4.07    2.52
   2  -7   3   -0.89    2.67
  -2  -7   3    0.39    2.34
  -2  -7   3    3.26    2.39
  -2  -7   3   -0.85    2.05
   2  -7   3    2.89    2.86
  -2  -7   3   -0.45    2.43
   2  -7   3    2.43    2.48
  -2  -7   3    2.81    3.01
   2  -7   4    1.72    3.21
   2  -7   4    0.58    2.92
  -2  -7   4    2.08    3.01
  -2  -7   4    4.85    3.64
   2  -7   4    2.29    3.45
   2  -7   4    8.06    4.29
  -2  -7   4    0.87    3.43
  -2  -7   4    2.73    2.60
  -2  -7   5    9.59    4.71
   2  -7   5   21.31    7.22
   2  -7   5    7.56    3.91
  -2  -7   5   12.62    5.70
   2   8  -5   15.09    8.51
   2   8  -5   16.89    7.43
  -2   8  -5   17.91    8.06
  -2   8  -5   21.22   10.55
   2   8  -4    8.74    4.20
  -2   8  -4   -9.49    7.05
   2   8  -4    3.69    3.75
   2   8  -4    9.40    5.21
  -2   8  -4   -1.51    3.92
   2   8  -4    4.55    4.94
  -2   8  -4    3.64    4.27
  -2   8  -4    0.08    4.08
  -2   8  -3   -1.25    3.65
  -2   8  -3    2.23    3.36
   2   8  -3   -3.33    2.62
   2   8  -3    5.11    4.20
  -2   8  -3    2.55    2.80
  -2   8  -3   -1.18    2.79
   2   8  -3    3.90    2.85
   2   8  -3   -0.82    3.70
   2   8  -2    4.37    2.40
   2   8  -2    4.13    2.75
   2   8  -2   -1.24    2.70
  -2   8  -2    6.42    3.15
  -2   8  -2    2.90    2.52
   2   8  -2    3.85    2.83
  -2   8  -2    0.21    3.15
  -2   8  -2    0.81    1.85
  -2   8  -1   32.86    5.65
   2  -8   1   32.31    5.00
   2  -8   1   34.77    5.38
   2  -8   2    5.14    2.25
  -2  -8   2    2.24    2.16
  -2  -8   2    4.30    2.07
   2  -8   2    2.86    1.96
   2  -8   2    4.45    2.70
   2  -8   2    4.83    2.22
   2  -8   2    4.62    2.77
  -2  -8   2    2.16    1.86
  -2  -8   3    4.47    3.21
   2  -8   3   -0.14    2.16
  -2  -8   3   -0.98    2.60
   2  -8   3    3.95    2.96
  -2  -8   3   -0.12    2.25
   2  -8   3   -1.34    2.95
   2  -8   3   -0.09    2.65
  -2  -8   3    1.03    2.85
   2  -8   4   12.04    5.26
   2  -8   4    6.46    3.93
  -2  -8   4   11.79    4.69
  -2  -8   4    1.20    3.23
  -2  -8   4    4.33    3.05
  -2  -8   4    1.19    2.97
   2  -8   4   -0.69    3.41
   2  -8   4    6.58    4.26
  -2  -8   5   13.62    5.81
  -2  -8   5    4.14    3.64
   2  -8   5   14.33    6.26
   2  -8   5    4.76    3.82
   2  -8   5   17.82    6.84
   2   9  -5   13.07    7.43
  -2   9  -5   15.84    8.28
  -2   9  -5   13.58    8.44
   2   9  -5   -1.44    6.37
  -2   9  -5   11.28    8.35
  -2   9  -4   21.83    7.87
   2   9  -4    3.31    4.28
  -2   9  -4   19.89    7.51
   2   9  -4    9.73    6.17
  -2   9  -4    6.38    4.87
   2   9  -4   17.03    6.86
  -2   9  -4    7.27    4.57
   2   9  -4   10.49    4.64
  -2   9  -3   -0.06    3.65
   2   9  -3   -0.54    3.73
   2   9  -3   -4.28    3.58
  -2   9  -3   -1.30    3.21
   2   9  -3   -3.57    3.58
  -2   9  -3    9.68    4.81
   2   9  -3    2.97    3.88
  -2   9  -3   -2.26    3.60
  -2   9  -2   19.92    4.79
   2   9  -2   23.24    5.91
   2   9  -2   22.44    5.91
  -2   9  -2   20.17    4.85
  -2   9  -2   26.27    6.17
  -2   9  -2   25.64    5.32
   2   9  -2   27.23    5.90
   2   9  -2   23.36    4.76
   2  -9   2   23.99    5.03
  -2  -9   2   23.01    4.50
   2  -9   2   23.26    4.94
   2  -9   2   26.56    4.07
  -2  -9   2   23.11    4.89
   2  -9   2   25.21    4.73
  -2  -9   2   24.17    4.76
   2  -9   3   -0.31    2.72
  -2  -9   3    1.74    2.40
  -2  -9   3   -2.74    3.21
   2  -9   3    5.07    3.25
  -2  -9   3    0.22    3.03
   2  -9   3    3.50    3.34
  -2  -9   3    5.58    3.41
   2  -9   3    5.80    3.06
  -2  -9   4    8.64    4.55
   2  -9   4   17.14    5.08
  -2  -9   4   17.66    4.84
   2  -9   4   16.87    6.10
   2  -9   4   10.89    4.44
  -2  -9   4   10.25    4.01
   2  -9   4   15.73    4.56
   2  -9   5    4.13    4.32
   2  -9   5    6.84    5.98
  -2  -9   5   -0.19    3.86
  -2  -9   5    7.17    4.70
   2  -9   5   12.29    5.91
   2  10  -6    9.54    8.78
   2  10  -5    8.29    5.96
  -2  10  -5   -1.39    6.17
  -2  10  -5    3.51    5.27
   2  10  -5    0.48    5.87
  -2  10  -5    0.03    7.51
  -2  10  -4    5.21    4.43
   2  10  -4    8.02    4.77
  -2  10  -4   10.24    5.74
  -2  10  -4    5.42    4.31
   2  10  -4    9.39    6.51
  -2  10  -4    7.33    4.88
  -2  10  -3    7.48    3.84
   2  10  -3   -0.70    3.72
  -2  10  -3    2.47    2.69
  -2  10  -3    3.74    3.28
   2  10  -3    9.32    5.60
   2  10  -3    6.80    4.05
  -2  10  -3   10.43    5.49
   2  10  -2   32.87    7.18
  -2  10  -2   28.74    5.72
  -2  10  -2   30.25    6.09
   2  10  -2   35.35    7.80
  -2  10  -2   30.98    6.78
   2  10  -2   29.92    6.22
  -2  10  -2   21.58    5.32
   2 -10   2   30.73    5.92
   2 -10   2   27.96    5.46
  -2 -10   2   32.69    5.70
   2 -10   2   23.48    4.79
   2 -10   3    6.22    3.60
  -2 -10   3    6.12    3.70
  -2 -10   3    6.16    3.46
   2 -10   3    7.05    3.74
   2 -10   3    8.08    4.52
  -2 -10   3    2.55    2.72
   2 -10   3    8.21    4.02
   2 -10   4    4.92    4.80
   2 -10   4   10.23    4.33
  -2 -10   4    3.40    4.25
  -2 -10   4   11.48    5.26
   2 -10   4    7.24    5.17
   2 -10   4    2.01    3.71
   2 -10   5   -1.68    4.77
  -2 -10   5    2.46    4.90
  -2 -10   5   -2.04    4.06
   2 -10   5   -0.58    4.77
   2 -10   5   -6.32    5.68
  -2 -10   6    0.44    5.92
   2  11  -5    0.56    6.59
  -2  11  -5   -5.93    8.34
   2  11  -5   -4.29    6.26
  -2  11  -5   15.77    8.96
  -2  11  -5   -3.00    5.69
  -2  11  -4    0.74    4.68
  -2  11  -4    3.45    5.64
  -2  11  -4   -4.34    5.57
   2  11  -4   -0.44    4.44
  -2  11  -4    0.59    4.26
   2  11  -4    6.54    5.48
  -2  11  -3    4.00    4.05
   2  11  -3   16.96    6.33
  -2  11  -3    4.81    4.10
  -2  11  -3   15.51    5.64
   2  11  -3   10.48    4.88
   2  11  -3   19.65    6.19
  -2  11  -3    5.87    4.19
  -2  11  -2    9.66    4.15
  -2  11  -2   -0.94    2.91
   2 -11   2    3.27    2.72
   2 -11   2    6.27    3.22
  -2 -11   3   14.21    4.97
  -2 -11   3   17.64    5.24
   2 -11   3   12.33    4.60
   2 -11   3   17.77    5.33
   2 -11   3   13.10    5.15
  -2 -11   3   17.09    5.17
   2 -11   3    7.99    3.38
   2 -11   4    0.53    3.56
  -2 -11   4   -4.13    4.89
  -2 -11   4    5.11    3.22
   2 -11   4   -1.55    3.54
   2 -11   4   -0.71    3.88
   2 -11   4   -1.12    3.25
   2 -11   5   -3.64    3.85
  -2 -11   5   10.52    5.23
  -2 -11   5    3.06    4.61
   2 -11   5    0.33    5.07
   2 -11   5    4.65    6.23
   2  12  -5    7.04    6.56
  -2  12  -5   -1.28    9.68
   2  12  -5    7.27    7.21
  -2  12  -5   -2.92    6.57
  -2  12  -5   11.95    9.89
   2  12  -4    8.97    6.23
  -2  12  -4   -1.77    4.87
   2  12  -4   -8.25    6.49
  -2  12  -4    5.39    4.18
  -2  12  -4   -0.52    4.61
  -2  12  -4   -6.57    6.48
  -2  12  -3   -2.38    4.96
   2  12  -3    0.54    4.10
   2  12  -3    9.40    5.84
  -2  12  -3    3.78    3.87
  -2  12  -3    4.70    4.03
   2  12  -3    6.00    5.82
  -2 -12   3    3.68    3.17
  -2 -12   3   -0.72    3.55
   2 -12   3   11.73    4.76
   2 -12   3    5.41    4.15
   2 -12   3   -0.08    3.23
   2 -12   4    4.36    3.88
  -2 -12   4   -3.83    4.25
  -2 -12   4   -4.80    4.70
   2 -12   4   -0.27    3.62
   2 -12   4    2.67    4.86
   2 -12   4    0.97    3.63
   2 -12   5    1.95    4.35
   2 -12   5   -0.75    4.84
  -2 -12   5    1.68    4.21
   2 -12   5   -5.30    6.42
  -2 -12   5   -2.84    5.67
   2 -12   6    8.81    6.25
   2  13  -5   -5.41    7.01
  -2  13  -5   18.98   11.30
  -2  13  -5   13.07   11.60
  -2  13  -5    6.94    7.44
  -2  13  -4   14.53    7.71
   2  13  -4   15.55    8.31
   2  13  -4   15.32    7.49
  -2  13  -4    8.66    5.64
  -2  13  -4   11.36    6.63
  -2  13  -3    2.62    5.36
  -2  13  -3    2.30    3.69
   2 -13   3    2.68    3.51
   2 -13   3    9.85    4.86
   2 -13   3    5.95    3.74
   2 -13   4   14.05    5.45
  -2 -13   4   11.21    5.31
   2 -13   4    9.14    5.52
   2 -13   4    9.33    4.75
  -2 -13   5    4.86    5.28
   2 -13   5   22.02    6.76
   2 -13   5   14.58    7.38
  -2  14  -5   12.55    9.50
  -2  14  -5   -3.17    6.89
  -2  14  -5    3.29    6.21
   2  14  -5   14.87   10.84
  -2  14  -4   19.36    9.98
   2  14  -4   24.45    8.59
   2  14  -4   13.07    7.76
  -2  14  -4   16.57    7.71
  -2  14  -4   16.36    7.53
   2 -14   4   20.52    7.13
   2 -14   4   18.66    6.68
  -2 -14   4   12.59    5.58
   2 -14   5  -14.79    7.62
  -2 -14   5    9.88    5.67
   2 -14   5   -8.26    6.42
   2 -14   5   -8.37    6.50
  -2  15  -4   -4.68    5.25
   2 -15   4    9.33    5.62
   3   0  -2    3.52    2.76
   3   0  -2   -3.96    2.11
   3   0  -2   -0.82    2.30
   3   0  -2    2.54    2.52
   3   0  -1    3.29    2.73
  -3   0  -1   13.06    3.40
   3   0  -1    5.60    3.20
   3   0  -1    1.75    2.53
  -3   0  -1    6.47    2.87
   3   0  -1    2.60    1.89
   3   0  -1    5.32    3.36
  -3   0   0    1.02    1.18
   3   0   0   -0.64    1.34
   3   0   0    0.76    1.09
   3   0   0    0.54    1.30
  -3   0   0    0.09    1.02
   3   0   0   -0.78    1.32
   3   0   0   -0.68    1.48
  -3   0   1   -1.21    2.25
  -3   0   1    1.65    2.07
  -3   0   1    5.14    2.19
   3   0   1    4.80    2.47
   3   0   1    7.13    2.84
   3   0   1    3.31    2.78
   3   0   1    4.23    2.41
  -3   0   2    1.72    1.66
   3   1  -3   -0.34    2.68
   3   1  -2   -1.59    2.38
   3   1  -2   -2.40    2.63
   3   1  -2   -2.44    2.16
   3   1  -2    1.40    2.37
  -3   1  -2    1.23    2.22
   3   1  -2    0.55    1.42
   3  -1  -2    4.68    3.05
  -3   1  -2    0.40    2.36
   3   1  -2    1.21    1.10
   3   1  -1  154.49   10.06
   3   1  -1  155.45    9.78
   3  -1  -1  167.50   10.62
  -3   1  -1  150.50    9.97
   3   1  -1  134.60    9.19
   3  -1  -1  134.41    8.77
   3   1  -1  132.48    8.09
   3   1  -1  162.72    8.69
   3  -1  -1  143.10    7.67
   3   1  -1  126.46    6.09
  -3   1  -1  138.15    8.11
  -3   1  -1  133.32    9.24
   3  -1  -1  144.18    9.80
  -3   1  -1  131.06    8.28
   3  -1  -1  154.74   10.20
   3  -1   0    4.57    1.14
  -3  -1   0    3.93    1.50
  -3   1   0    3.34    1.28
   3   1   0    4.87    1.58
   3  -1   0    4.06    1.56
   3  -1   0    3.17    1.30
   3   1   0    4.01    2.00
  -3   1   0    2.58    1.33
   3   1   0    3.68    1.69
  -3   1   0    4.74    1.50
  -3  -1   0    2.74    1.42
   3  -1   0    4.11    1.56
  -3   1   0    4.28    1.17
   3   1   0    3.44    1.67
   3  -1   0    2.86    1.35
   3  -1   0    3.24    1.18
  -3  -1   0    2.58    1.09
   3  -1   0    3.17    1.85
   3   1   0    4.51    1.92
  -3   1   1  133.14    9.36
  -3  -1   1  141.81    6.46
  -3   1   1  143.96    8.95
  -3  -1   1  150.77    8.55
   3  -1   1  126.03    7.74
  -3  -1   1  129.04    6.10
   3  -1   1  141.78    8.98
   3   1   1  134.67    9.31
   3  -1   1  131.82    9.00
   3  -1   1  137.14    8.09
   3  -1   1  146.88    8.28
   3   1   1  128.26    8.92
   3  -1   1  118.02    5.23
   3  -1   1  129.58    8.55
  -3  -1   2   -0.82    1.50
  -3  -1   2   -1.91    1.68
   3  -1   2    2.91    2.18
  -3  -1   2   -2.04    1.36
   3  -1   2    0.55    1.92
   3  -1   2    1.26    1.54
  -3  -1   3    3.38    2.80
   3   2  -3    9.90    4.61
   3   2  -3    9.48    3.79
   3   2  -2   30.50    5.20
   3   2  -2   28.81    5.13
   3   2  -2   27.70    5.42
   3   2  -2   27.05    4.81
   3   2  -2   22.39    3.55
  -3   2  -2   22.74    5.49
  -3   2  -2   26.70    5.25
  -3   2  -2   23.73    4.79
  -3   2  -1  305.12   12.24
   3   2  -1  325.05   12.20
   3   2  -1  345.56   15.00
  -3   2  -1  302.91   13.80
   3   2  -1  353.44   15.46
   3  -2  -1  298.29   14.29
   3   2  -1  291.15   12.23
   3  -2  -1  281.84   12.35
   3   2  -1  277.23    9.65
  -3   2  -1  273.48   11.52
  -3   2  -1  295.56   13.22
   3  -2  -1  305.41   14.84
   3   2  -1  315.02   14.18
   3  -2  -1  345.87   15.86
  -3  -2   0   16.91    3.19
   3  -2   0   20.67    3.59
  -3   2   0   14.18    2.85
   3  -2   0   13.42    1.98
  -3   2   0   19.93    3.46
  -3  -2   0   13.94    2.75
   3  -2   0   16.36    3.03
   3  -2   0   18.07    3.41
  -3   2   0   16.84    3.07
   3   2   0   20.12    2.47
   3   2   0   12.74    2.91
   3   2   0   15.76    3.16
   3  -2   0   15.69    3.07
  -3   2   0   15.89    2.40
   3   2   0   18.92    3.72
   3   2   0   17.28    3.30
   3  -2   0   16.55    3.41
  -3  -2   1  316.15   10.63
  -3   2   1  294.59   14.15
   3  -2   1  312.78   12.10
   3  -2   1  253.25   11.57
  -3   2   1  291.71   13.73
  -3  -2   1  314.18   12.50
  -3  -2   1  314.87    8.84
   3  -2   1  310.17   11.56
   3  -2   1  286.95   12.72
   3  -2   1  284.10   13.20
   3  -2   1  274.37   11.36
   3  -2   2   23.82    3.41
  -3  -2   2   26.04    3.79
  -3  -2   2   22.62    3.71
   3  -2   2   28.70    4.92
   3  -2   2   29.80    5.11
   3  -2   2   26.37    4.31
   3  -2   2   29.41    4.89
  -3  -2   2   24.94    4.20
  -3  -2   3   10.21    3.60
   3   3  -4   -0.31    3.58
   3   3  -3   36.99    6.52
  -3   3  -3   33.76    6.93
   3   3  -3   45.46    7.98
   3   3  -3   43.94    7.39
  -3   3  -3   29.76    7.29
  -3   3  -3   33.14    6.90
   3   3  -3   38.45    6.73
   3   3  -2  108.17    9.55
   3   3  -2  101.93    9.60
  -3   3  -2  112.22   10.15
   3   3  -2  106.04    7.35
  -3   3  -2   93.85    8.87
  -3   3  -2   93.61    9.96
   3   3  -2  111.35    9.44
   3   3  -2  107.06    9.70
  -3   3  -1   43.70    4.46
  -3   3  -1   39.91    4.91
   3   3  -1   55.48    6.40
   3  -3  -1   44.09    5.88
   3   3  -1   47.61    5.18
  -3   3  -1   50.76    5.84
  -3   3  -1   46.29    4.86
   3  -3  -1   45.17    5.92
   3   3  -1   50.72    5.90
   3   3  -1   51.55    6.03
   3   3  -1   53.76    5.24
   3  -3   0   16.69    3.73
  -3  -3   0   18.14    3.72
   3  -3   0   18.67    2.69
  -3   3   0   19.12    3.51
   3  -3   0   18.51    3.58
  -3   3   0   19.08    3.62
   3   3   0   14.44    3.03
  -3   3   0   18.92    3.41
   3  -3   0   19.23    3.65
   3   3   0   20.67    3.63
   3  -3   0   21.18    3.55
  -3   3   0   19.39    3.01
   3   3   0   19.10    3.70
   3   3   0   18.16    3.60
  -3  -3   1   52.31    6.13
  -3  -3   1   55.97    5.01
   3  -3   1   45.97    4.52
  -3  -3   1   48.14    5.25
  -3  -3   1   44.35    3.16
   3  -3   1   45.36    4.94
   3  -3   1   46.19    5.18
   3  -3   1   45.64    5.46
   3  -3   1   46.71    4.98
   3  -3   1   49.78    4.97
  -3  -3   2   97.91    8.44
  -3  -3   2   98.69    7.47
   3  -3   2   92.49    6.19
   3  -3   2   95.74    8.68
  -3  -3   2  105.05    7.06
   3  -3   2  104.91    8.32
   3  -3   2   99.09    8.98
   3  -3   2  102.97    9.18
   3  -3   2   95.05    6.15
   3  -3   3   41.80    6.97
  -3  -3   3   36.93    5.81
   3  -3   3   38.48    5.21
  -3  -3   3   35.47    5.74
   3  -3   3   41.17    6.95
  -3  -3   4    7.33    4.43
   3   4  -4   -0.46    4.29
   3   4  -4   -2.16    4.77
   3   4  -4   -0.70    4.02
  -3   4  -3   61.07    8.87
  -3   4  -3   42.51    9.61
   3   4  -3   46.57    7.25
   3   4  -3   50.92    8.43
  -3   4  -3   48.46    8.22
   3   4  -3   55.58    8.64
   3   4  -3   57.66    8.15
   3   4  -2   76.12    8.00
   3   4  -2   78.79    8.91
   3   4  -2   65.95    5.90
   3   4  -2   71.73    8.01
  -3   4  -2   63.48    6.75
  -3   4  -2   70.28    7.85
  -3   4  -2   65.51    8.64
   3   4  -2   74.02    6.41
  -3   4  -2   68.89    7.93
   3   4  -2   67.91    7.71
   3   4  -1   10.05    3.30
  -3   4  -1    8.56    1.72
  -3   4  -1   11.49    3.00
   3   4  -1   10.63    2.77
   3   4  -1    9.72    3.13
  -3   4  -1    8.66    2.53
   3   4  -1   11.59    2.97
  -3   4  -1   10.02    2.32
  -3   4  -1    6.70    2.11
  -3   4  -1   10.77    2.89
   3   4  -1   11.54    3.35
  -3   4   0    5.85    2.54
  -3   4   0    2.52    1.79
  -3   4   0    5.02    2.32
   3  -4   0    3.35    1.63
   3  -4   0    2.71    2.38
   3  -4   0    2.93    2.16
  -3   4   0    5.30    2.24
   3  -4   0    5.51    2.87
   3  -4   1   11.89    2.73
   3  -4   1   10.98    2.44
  -3  -4   1    8.05    2.36
  -3  -4   1   11.78    3.24
   3  -4   1    9.47    2.37
   3  -4   1   10.29    2.35
  -3  -4   1   13.00    2.82
   3  -4   1    9.20    2.72
  -3  -4   1    7.71    1.46
   3  -4   1   11.06    3.10
   3  -4   2   66.02    7.47
  -3  -4   2   70.81    6.69
   3  -4   2   75.51    7.89
   3  -4   2   66.25    5.09
  -3  -4   2   69.35    5.54
  -3  -4   2   75.59    7.42
   3  -4   2   69.61    6.82
   3  -4   2   72.62    7.82
   3  -4   2   65.64    5.15
   3  -4   3   59.64    8.21
   3  -4   3   49.14    7.69
  -3  -4   3   47.05    6.55
   3  -4   3   53.77    7.69
  -3  -4   3   52.58    6.98
  -3  -4   4    3.93    3.60
   3   5  -4   -0.39    5.00
  -3   5  -4    5.43    4.70
   3   5  -4   11.95    6.14
   3   5  -4    1.45    3.60
  -3   5  -4    0.45    3.59
  -3   5  -4   -1.62    4.20
   3   5  -3    4.24    2.74
   3   5  -3    6.01    3.39
  -3   5  -3    8.75    4.17
  -3   5  -3    7.50    3.48
   3   5  -3   11.00    4.02
  -3   5  -3    3.94    4.48
   3   5  -3    2.62    2.95
  -3   5  -2  210.32   12.52
   3   5  -2  220.82   14.70
  -3   5  -2  225.51   14.52
   3   5  -2  211.24   11.27
   3   5  -2  209.44   13.14
   3   5  -2  217.50   13.83
  -3   5  -2  202.46   13.36
  -3   5  -2  195.19   14.56
  -3   5  -2  217.53   12.22
   3   5  -2  235.06   14.04
  -3   5  -1    4.96    2.15
  -3   5  -1    5.97    2.25
   3   5  -1    4.42    2.31
  -3   5  -1    6.78    2.77
   3   5  -1    3.38    2.45
   3   5  -1    2.69    1.57
  -3   5  -1    2.67    2.27
   3   5  -1    6.87    2.70
   3   5  -1    6.36    2.44
  -3   5  -1    4.09    1.53
  -3   5   0   31.84    4.94
   3  -5   0   28.72    4.49
  -3   5   0   21.18    4.00
   3  -5   0   28.79    4.87
   3  -5   0   28.96    4.60
   3  -5   0   26.82    4.01
  -3   5   0   27.78    4.33
  -3  -5   1    4.69    2.35
   3  -5   1    4.03    2.24
  -3  -5   1    5.57    2.53
   3  -5   1    4.40    2.18
   3  -5   1    8.57    2.70
   3  -5   1   -1.54    1.69
  -3  -5   1    4.58    1.64
   3  -5   1    3.42    2.08
  -3  -5   2  212.30   12.90
   3  -5   2  195.83   12.60
   3  -5   2  187.27    9.19
  -3  -5   2  194.28   11.52
   3  -5   2  203.69   12.91
  -3  -5   2  201.50    9.18
  -3  -5   2  199.71   12.20
   3  -5   2  134.38    9.18
   3  -5   2  209.73   13.09
  -3  -5   3    7.26    3.13
   3  -5   3   -0.40    2.71
  -3  -5   3    8.99    3.12
   3  -5   3    5.69    2.61
   3  -5   3    1.97    2.64
   3  -5   3    7.56    3.61
  -3  -5   4    6.51    3.69
   3  -5   4   14.04    4.51
   3  -5   4    5.57    3.68
  -3   6  -4   50.04   10.05
   3   6  -4   49.30   10.25
   3   6  -4   44.76    9.58
  -3   6  -4   34.91    9.96
  -3   6  -4   34.38    8.06
   3   6  -3    1.21    2.77
   3   6  -3    0.47    2.82
   3   6  -3    4.71    3.61
  -3   6  -3    5.48    5.03
   3   6  -3   -1.44    4.04
  -3   6  -3   -2.00    2.83
  -3   6  -3   -7.70    4.08
  -3   6  -3    3.21    3.69
  -3   6  -3    3.67    3.16
   3   6  -2   55.94    7.97
  -3   6  -2   46.43    7.79
  -3   6  -2   42.70    6.81
  -3   6  -2   50.39    6.83
  -3   6  -2   50.75    6.42
   3   6  -2   51.53    6.92
  -3   6  -2   51.75    6.32
   3   6  -2   53.18    7.40
   3   6  -2   56.16    7.45
  -3   6  -1    1.95    1.81
   3   6  -1    2.16    2.13
  -3   6  -1    2.67    2.16
  -3   6  -1    1.09    1.50
  -3   6  -1    4.81    3.00
   3   6  -1   -2.16    1.78
  -3   6  -1    3.74    1.89
   3   6  -1    0.97    1.93
  -3  -6   1    2.14    1.75
   3  -6   1    3.93    2.32
   3  -6   1    0.64    1.99
   3  -6   1   -1.06    2.03
   3  -6   1    2.18    1.96
   3  -6   1    3.26    1.57
  -3  -6   1   -1.37    2.15
  -3  -6   2   56.34    6.69
   3  -6   2   61.25    7.29
   3  -6   2   50.33    5.15
  -3  -6   2   47.04    6.10
  -3  -6   2   49.99    6.52
   3  -6   2   47.18    5.66
   3  -6   2   41.43    6.05
   3  -6   2   50.23    6.88
  -3  -6   3    0.86    2.01
   3  -6   3    3.99    2.75
  -3  -6   3    1.00    2.76
  -3  -6   3    5.34    2.72
   3  -6   3   -2.59    3.24
   3  -6   3   -4.12    3.54
   3  -6   3   -3.10    2.79
   3  -6   3    5.09    2.80
  -3  -6   3    1.37    2.16
   3  -6   4   46.87    8.42
  -3  -6   4   35.48    7.15
   3  -6   4   37.88    6.61
  -3  -6   4   32.37    6.58
   3  -6   4   40.37    8.43
   3  -6   4   38.87    7.96
  -3  -6   5   -5.64    5.69
   3   7  -5  -11.70    7.76
  -3   7  -4   18.00    7.81
   3   7  -4   22.94    8.08
   3   7  -4   31.98    9.30
  -3   7  -4   24.85    7.05
  -3   7  -4   25.71    7.30
  -3   7  -3   -0.45    3.54
   3   7  -3   -5.35    3.80
   3   7  -3   -0.63    3.53
  -3   7  -3   -2.98    3.70
  -3   7  -3    8.57    5.75
   3   7  -3    1.28    3.12
  -3   7  -3    0.80    2.97
   3   7  -3   -0.92    3.12
  -3   7  -2   11.23    3.57
  -3   7  -2   11.29    3.56
   3   7  -2   12.89    4.19
  -3   7  -2   12.00    4.01
  -3   7  -2    4.66    3.08
  -3   7  -2    6.82    4.07
   3   7  -2   12.82    4.23
   3   7  -2    7.55    2.93
   3   7  -2   12.99    4.57
   3   7  -1    1.84    2.17
  -3   7  -1   -0.61    1.80
  -3   7  -1    1.60    1.68
  -3   7  -1    3.15    2.25
  -3   7  -1   -0.17    2.40
   3  -7   1   -0.48    2.24
   3  -7   1   -0.11    1.51
   3  -7   1   -1.76    2.00
   3  -7   1    1.62    1.90
   3  -7   1    0.91    1.99
  -3  -7   2    4.74    2.36
  -3  -7   2    3.59    2.06
   3  -7   2    7.78    3.42
   3  -7   2    9.19    2.94
   3  -7   2    8.83    3.83
  -3  -7   2    3.96    2.75
   3  -7   2    5.60    2.62
   3  -7   2    9.42    3.50
  -3  -7   3   -1.42    2.82
  -3  -7   3    7.39    3.37
   3  -7   3   -3.19    3.51
  -3  -7   3    6.45    3.78
  -3  -7   3    0.14    2.29
   3  -7   3   -2.23    3.06
   3  -7   3   -2.17    2.82
   3  -7   3   -4.68    2.98
  -3  -7   4   24.07    5.37
   3  -7   4   25.19    6.94
  -3  -7   4   18.84    5.17
   3  -7   4   31.16    7.25
   3  -7   4   39.03    7.97
  -3  -7   5    5.52    3.98
  -3  -7   5   19.07    6.64
   3   8  -5   -4.12    6.60
   3   8  -5    5.62    5.99
  -3   8  -5   -1.72    4.64
  -3   8  -5    3.20    5.95
  -3   8  -5   -6.15    6.51
   3   8  -4   19.79    7.12
  -3   8  -4   11.21    8.28
   3   8  -4   10.73    6.77
  -3   8  -4    4.20    5.01
  -3   8  -4   -1.97    5.36
  -3   8  -3   -3.74    3.49
  -3   8  -3   -5.96    5.14
   3   8  -3   -3.41    4.89
  -3   8  -3   -0.62    2.83
   3   8  -3   -3.94    3.96
   3   8  -3    6.07    3.60
   3   8  -3    4.78    3.24
  -3   8  -2    7.88    3.08
   3   8  -2   11.11    4.72
  -3   8  -2   14.65    4.58
  -3   8  -2    9.33    4.62
   3   8  -2   12.13    4.51
  -3   8  -2   10.11    4.00
  -3   8  -2    3.75    2.81
   3   8  -2    5.86    2.82
  -3   8  -1   11.00    2.85
  -3   8  -1    7.43    2.98
  -3   8  -1    2.55    2.59
   3  -8   1   12.13    3.71
   3  -8   1    6.94    2.80
   3  -8   1    7.37    2.87
   3  -8   1   10.17    2.85
  -3  -8   2    8.70    3.41
  -3  -8   2    8.86    3.39
   3  -8   2    7.93    3.21
   3  -8   2   12.79    4.35
   3  -8   2    8.50    2.85
   3  -8   2   10.34    3.74
  -3  -8   3   -1.34    2.33
  -3  -8   3   -1.46    2.70
  -3  -8   3   -5.29    3.74
  -3  -8   3   -2.22    2.96
   3  -8   3    0.16    3.72
   3  -8   3    0.26    3.09
   3  -8   3   -0.99    3.67
   3  -8   4    4.87    4.87
  -3  -8   4    7.19    3.70
  -3  -8   4   15.32    5.44
   3  -8   4    9.41    4.93
   3  -8   4    5.06    3.38
  -3  -8   5    2.02    4.36
  -3  -8   5   -7.91    5.74
   3  -8   5    8.00    5.92
   3   9  -5   13.84    8.69
   3   9  -5    6.65    6.99
  -3   9  -5   -3.02    6.04
  -3   9  -5    8.11    5.85
  -3   9  -5   -3.51    5.86
   3   9  -4   22.20    8.19
  -3   9  -4    8.04    6.96
   3   9  -4   11.07    6.38
  -3   9  -4    9.82    5.54
  -3   9  -4   18.33    7.60
  -3   9  -3   -2.97    4.34
  -3   9  -3    9.69    5.82
   3   9  -3    3.93    4.36
   3   9  -3    0.19    3.70
  -3   9  -3    0.96    3.55
   3   9  -2    2.28    3.14
  -3   9  -2    3.79    3.20
   3   9  -2   12.96    4.39
  -3   9  -2    5.82    3.40
   3   9  -2    7.95    4.31
  -3   9  -2    4.06    4.80
  -3   9  -2    6.67    3.21
   3  -9   2    7.21    3.80
  -3  -9   2    1.73    2.25
   3  -9   2    7.08    3.21
   3  -9   2    9.40    3.12
   3  -9   2    7.58    3.94
  -3  -9   3    4.48    2.89
  -3  -9   3    3.92    3.24
   3  -9   3   -2.55    3.50
   3  -9   3    0.36    2.98
   3  -9   3   -4.36    4.28
  -3  -9   4    7.28    3.84
  -3  -9   4   17.87    5.83
   3  -9   4   22.39    6.93
   3  -9   4   12.95    5.32
   3  -9   4   21.76    6.36
  -3  -9   5    8.92    5.56
  -3  -9   5   16.18    6.79
   3  -9   5   -5.11    6.07
   3  -9   5   -0.82    4.17
   3  10  -5   13.27    7.82
   3  10  -5   -8.77    8.13
  -3  10  -5  -14.80   10.47
  -3  10  -5   -7.36    7.58
  -3  10  -5   -6.70    7.44
  -3  10  -4   -0.36    5.67
   3  10  -4    4.52    6.06
  -3  10  -4    7.18    5.48
   3  10  -4  -10.50    7.53
  -3  10  -4    8.82    5.71
   3  10  -3    6.82    4.93
  -3  10  -3   11.12    4.65
  -3  10  -3   15.17    6.26
  -3  10  -3    3.56    3.51
   3  10  -3    8.64    5.06
  -3  10  -2   18.59    6.98
  -3  10  -2   23.91    6.05
  -3  10  -2   21.12    5.36
   3 -10   2   21.82    5.30
   3 -10   2   22.59    5.69
   3 -10   2   23.06    4.59
   3 -10   2   21.18    5.19
  -3 -10   3    4.59    2.95
  -3 -10   3    9.81    4.29
   3 -10   3   11.38    5.02
   3 -10   3   11.00    4.86
   3 -10   3    5.61    3.66
  -3 -10   4    6.40    4.49
  -3 -10   4   -1.89    4.21
   3 -10   4   -6.90    5.26
   3 -10   4    6.25    5.08
   3 -10   4    1.32    3.82
   3 -10   5   10.83    6.53
   3 -10   5    0.96    4.86
  -3 -10   5    5.58    4.55
  -3 -10   5    7.04    5.90
   3 -10   5   10.24    5.90
  -3 -10   6   -9.09    6.18
   3  11  -5  -13.35    8.37
  -3  11  -5    0.32    6.71
   3  11  -5  -12.43    8.44
  -3  11  -5  -14.22    9.40
  -3  11  -5    5.68    6.89
  -3  11  -4   -9.55    8.05
   3  11  -4   -5.94    6.19
  -3  11  -4    1.35    4.21
  -3  11  -4    4.91    4.21
   3  11  -4    4.54    4.90
   3  11  -3   42.32    9.62
  -3  11  -3   35.34    8.31
  -3  11  -3   46.46    9.02
   3  11  -3   28.96    8.05
  -3  11  -3   23.66    8.97
  -3  11  -2    6.47    3.54
  -3  11  -2    6.19    4.74
   3 -11   2   -1.63    3.35
   3 -11   2    8.33    3.72
   3 -11   3   39.31    7.97
  -3 -11   3   35.36    7.32
  -3 -11   3   42.33    7.78
   3 -11   3   39.27    7.81
   3 -11   3   41.72    7.70
  -3 -11   4   -6.46    5.66
   3 -11   4   -1.09    4.38
  -3 -11   4    2.41    3.54
   3 -11   4   -5.56    4.11
  -3 -11   5   -5.39    5.79
  -3 -11   5  -10.34    5.97
   3 -11   5   -1.90    4.68
   3 -11   5   -0.84    5.09
   3  12  -5  -16.38   10.05
  -3  12  -5   -2.70    6.38
  -3  12  -5   -8.51   10.87
   3  12  -5   10.69    7.92
  -3  12  -4   -1.06    6.60
   3  12  -4   -6.64    5.46
  -3  12  -4   -6.60    6.39
  -3  12  -4  -11.02    5.99
   3  12  -4    6.18    6.64
   3  12  -3    4.29    4.86
  -3  12  -3    8.80    5.22
  -3  12  -3   11.89    5.29
   3  12  -3   -5.40    6.53
  -3  12  -3   -3.46    4.70
   3 -12   3    1.81    3.41
   3 -12   3    6.95    4.07
   3 -12   3    4.69    4.10
   3 -12   4   -0.01    3.82
  -3 -12   4   -4.45    4.85
  -3 -12   4    2.39    4.42
   3 -12   4   -2.63    4.26
   3 -12   4   -9.39    6.12
  -3 -12   5    1.34    4.63
  -3 -12   5   -3.32    5.01
   3 -12   5   -1.02    4.41
   3 -12   5   -1.99    5.62
   3  13  -5    6.28    9.62
  -3  13  -5    0.19    7.69
   3  13  -5   -2.54    7.06
  -3  13  -5  -13.82    8.31
  -3  13  -4    8.65    6.01
   3  13  -4   12.90    8.10
  -3  13  -4   -2.82    4.65
  -3  13  -4    1.82    5.10
   3  13  -4   -9.37    6.75
  -3  13  -3    1.70    4.49
   3 -13   3   12.68    5.31
   3 -13   3    5.33    3.56
   3 -13   3   19.32    5.65
  -3 -13   4    1.94    4.67
   3 -13   4   -3.23    4.91
   3 -13   4   -1.60    4.56
   3 -13   4  -12.86    6.92
   3 -13   5  -12.26    6.27
  -3 -13   5  -10.97    6.58
  -3 -13   5   -8.65    7.01
   3 -13   5    0.96    6.06
   3  14  -5   -1.00    7.35
  -3  14  -4  -13.72    7.75
  -3  14  -4    1.79    4.61
   3 -14   4   -1.26    4.44
   3 -14   4   -0.33    4.13
   3 -14   4    5.93    5.50
  -3  15  -4   -1.68    6.56
   3 -15   4   11.51    6.06
   4   0  -2    6.19    3.90
   4   0  -2   10.65    4.16
   4   0  -2    3.98    3.73
   4   0  -2    4.49    2.32
  -4   0  -1    0.36    1.87
   4   0  -1   11.94    4.57
   4   0  -1    5.06    3.17
   4   0  -1    2.55    2.01
  -4   0  -1    6.61    3.48
   4   0  -1    4.77    2.02
  -4   0  -1    3.95    2.21
   4   0  -1    5.94    3.22
  -4   0   0  560.76   17.60
   4   0   0  562.35   19.40
  -4   0   0  561.71   19.22
   4   0   0  569.97   20.87
   4   0   0  562.30   22.06
   4   0   0  578.62   19.43
   4   0   0  567.20   23.06
  -4   0   1   11.67    3.82
  -4   0   1    7.62    3.11
   4   0   1    5.36    2.12
  -4   0   1    3.20    1.98
   4   0   1    2.14    1.85
   4   0   1    3.24    2.30
   4   0   1    5.15    3.10
   4   0   1    7.93    3.04
  -4   0   2    6.98    3.36
  -4   0   2    5.37    2.40
   4   1  -3    4.21    3.73
   4  -1  -2    1.05    2.49
  -4   1  -2   -0.53    2.34
   4   1  -2   -0.20    2.49
   4   1  -2    0.67    2.54
   4  -1  -2    0.17    2.42
   4   1  -2   -0.73    2.08
  -4   1  -2   -1.75    2.85
   4   1  -2    3.58    2.52
  -4   1  -1   47.38    6.13
   4   1  -1   58.72    7.32
   4  -1  -1   61.93    7.75
  -4   1  -1   60.40    7.10
  -4  -1  -1   54.36    7.08
   4  -1  -1   55.58    6.75
   4   1  -1   52.05    6.10
   4  -1  -1   54.81    5.42
   4   1  -1   53.16    5.16
  -4   1  -1   53.40    5.59
  -4  -1  -1   44.17    5.51
   4  -1  -1   65.70    7.80
   4   1  -1   56.56    7.15
   4   1  -1   59.53    5.92
   4   1  -1   64.20    7.96
   4  -1  -1   63.39    8.09
  -4  -1   0    1.52    2.15
   4  -1   0   20.41    4.64
  -4   1   0   20.85    4.58
  -4  -1   0   -0.97    1.86
   4   1   0    2.29    2.32
   4   1   0   -1.85    2.44
   4  -1   0   21.53    4.77
   4  -1   0   14.82    3.73
  -4   1   0   21.26    4.13
   4   1   0   -0.58    1.77
  -4  -1   0    0.47    1.39
   4  -1   0   18.15    3.74
   4   1   0   -1.01    2.57
   4   1   0    0.69    1.95
   4  -1   0   27.53    6.74
  -4   1   1   54.46    6.85
  -4  -1   1   65.23    4.82
   4  -1   1   57.45    5.66
   4   1   1   58.51    5.95
  -4   1   1   62.65    6.95
  -4  -1   1   54.55    6.15
  -4  -1   1   60.47    6.24
   4   1   1   45.22    4.80
   4  -1   1   43.77    4.02
  -4  -1   1   59.02    5.23
   4  -1   1   53.26    6.47
   4   1   1   55.05    6.73
   4  -1   1   58.30    7.16
   4  -1   1   28.99    4.43
   4   1   1   52.49    6.36
   4  -1   1   48.95    5.89
  -4  -1   2    2.24    2.35
  -4  -1   2   -1.42    2.27
  -4  -1   2    1.86    1.87
  -4   1   2    1.58    1.70
   4  -1   2    0.40    2.67
   4  -1   2   -1.33    2.79
  -4   1   2   -0.71    2.16
   4  -1   2   -1.25    2.74
  -4  -1   3    6.86    3.00
   4   2  -3   20.64    6.34
   4   2  -3   17.86    5.57
   4   2  -2   10.98    4.09
  -4   2  -2   17.68    5.07
   4   2  -2   16.10    4.71
   4   2  -2   13.75    4.31
   4   2  -2   13.89    4.40
   4   2  -2   12.94    3.57
  -4   2  -2   13.19    5.53
  -4   2  -1   58.29    6.49
   4   2  -1   55.99    7.65
  -4   2  -1   57.32    6.88
   4  -2  -1   51.94    6.68
   4   2  -1   64.21    7.07
   4  -2  -1   54.77    6.03
   4   2  -1   57.23    5.79
  -4   2  -1   57.80    5.64
  -4   2  -1   48.68    6.52
   4  -2  -1   72.10    8.27
   4   2  -1   70.05    8.00
   4   2  -1   66.55    6.14
   4   2  -1   59.24    8.03
   4  -2  -1   60.09    7.77
   4   2   0   16.10    2.26
  -4  -2   0   18.30    4.51
  -4   2   0   21.96    3.13
   4  -2   0   24.84    4.44
  -4   2   0   18.15    3.63
  -4   2   0   15.63    3.64
  -4  -2   0   19.57    3.51
   4  -2   0   17.11    2.71
  -4   2   0   19.66    2.99
   4   2   0   14.21    3.18
   4  -2   0   19.18    3.63
  -4   2   0   20.33    3.69
   4  -2   0   20.58    4.50
   4   2   0   18.69    4.14
  -4  -2   0   17.36    3.45
   4  -2   0   19.18    3.70
   4   2   0   14.28    4.02
   4  -2   0   19.27    4.09
   4   2   0   22.69    4.41
  -4  -2   1   57.16    7.33
   4  -2   1   53.31    6.08
  -4   2   1   65.53    7.56
  -4  -2   1   60.96    5.00
   4  -2   1   60.19    5.85
  -4   2   1   51.14    6.48
  -4  -2   1   60.07    6.44
  -4  -2   1   59.52    6.47
  -4  -2   1   65.61    5.24
   4  -2   1   55.71    6.62
   4  -2   1   54.59    6.75
   4  -2   1   39.86    5.06
   4  -2   1   59.23    6.59
  -4  -2   2   11.67    3.61
  -4  -2   2   12.91    3.18
  -4  -2   2   13.52    3.43
   4  -2   2   10.32    3.92
   4  -2   2   14.02    4.69
   4  -2   2   13.77    5.07
   4  -2   2    7.76    2.86
  -4  -2   3   16.00    4.47
  -4  -2   3   15.42    4.02
   4   3  -4    0.45    4.84
   4   3  -3   30.03    6.65
   4   3  -3   34.56    7.73
  -4   3  -3   18.53    6.03
   4   3  -3   23.78    6.60
  -4   3  -3   15.51    5.58
   4   3  -3   32.97    6.91
   4   3  -2   18.47    4.79
  -4   3  -2   10.58    3.71
   4   3  -2   13.99    4.71
   4   3  -2   13.72    4.53
  -4   3  -2   11.10    4.56
   4   3  -2   16.65    4.25
  -4   3  -2   15.94    4.63
   4   3  -2   15.09    4.92
  -4   3  -1   40.73    5.50
  -4   3  -1   51.07    6.57
  -4   3  -1   36.92    5.94
   4   3  -1   45.62    7.17
  -4   3  -1   42.21    6.19
   4  -3  -1   45.80    6.75
   4   3  -1   42.94    6.08
   4  -3  -1   39.67    5.90
  -4   3  -1   41.02    5.15
   4   3  -1   46.34    6.69
   4  -3  -1   50.13    7.09
   4   3  -1   51.64    5.61
   4   3  -1   46.48    7.37
  -4  -3   0    0.70    1.70
  -4   3   0   -1.92    2.08
   4   3   0   -3.01    2.82
  -4   3   0   -2.47    2.46
   4  -3   0   -3.71    2.59
   4  -3   0   -1.10    1.54
   4   3   0   -0.37    2.28
   4   3   0   -3.35    2.64
  -4   3   0   -0.11    1.57
   4  -3   0    2.65    2.50
   4   3   0   -0.05    1.90
  -4  -3   0    0.47    1.39
   4  -3   0   -2.38    2.20
   4  -3   0    2.22    2.01
   4   3   0    2.30    1.52
  -4   3   0    1.63    1.81
  -4  -3   1   47.68    6.93
   4  -3   1   49.13    5.25
  -4   3   1   34.52    5.65
  -4   3   1   42.78    6.13
  -4  -3   1   47.35    5.82
   4  -3   1   40.83    5.73
   4  -3   1   43.82    6.44
   4  -3   1   52.37    5.88
   4  -3   1   44.83    5.46
   4  -3   1   47.05    6.10
  -4  -3   2   13.25    3.76
  -4  -3   2   14.33    3.35
  -4  -3   2   15.76    3.58
   4  -3   2   13.55    3.46
  -4  -3   2    9.85    3.48
   4  -3   2   16.95    4.02
   4  -3   2   15.44    4.17
   4  -3   2   11.45    3.21
   4  -3   2   17.43    4.57
  -4  -3   3   27.60    5.73
  -4  -3   3   26.66    5.07
   4  -3   3   32.70    6.59
   4  -3   3   28.81    6.28
  -4  -3   4   -1.75    3.56
   4   4  -4   -2.04    3.86
   4   4  -4   -4.46    5.50
   4   4  -3  102.09   12.58
  -4   4  -3  100.00   12.36
   4   4  -3  111.25   13.00
  -4   4  -3   94.49   11.82
  -4   4  -3   66.44   12.26
   4   4  -3   90.34   10.81
   4   4  -3  109.92   11.90
   4   4  -2   -2.31    3.13
  -4   4  -2    4.70    3.67
   4   4  -2   10.90    4.47
   4   4  -2    5.40    2.56
  -4   4  -2    8.10    3.94
   4   4  -2    7.40    3.65
   4   4  -2    5.46    2.90
  -4   4  -2    8.96    3.49
  -4   4  -1    6.47    3.27
  -4   4  -1    6.27    2.49
  -4   4  -1    3.29    2.27
  -4   4  -1    4.78    2.48
   4   4  -1    5.00    2.53
   4  -4  -1    0.38    2.61
  -4   4  -1    2.80    1.90
   4   4  -1    3.90    2.57
   4  -4  -1   10.20    4.04
  -4   4  -1    3.84    2.26
   4   4  -1    4.48    3.15
   4   4  -1    6.02    2.48
   4   4  -1    4.36    2.99
   4  -4   0    8.38    3.30
  -4   4   0    8.44    3.21
   4  -4   0    5.69    2.10
  -4   4   0    7.84    2.51
   4   4   0    7.56    2.68
  -4   4   0    7.01    2.93
   4  -4   0   10.33    3.40
   4  -4   0    6.48    2.80
  -4   4   0    7.27    2.86
   4  -4   0   10.84    3.68
   4   4   0    6.77    3.06
   4  -4   1    4.61    2.71
  -4  -4   1    1.96    2.86
  -4  -4   1    8.28    3.29
   4  -4   1    3.35    2.14
   4  -4   1    2.27    2.51
   4  -4   1    6.55    3.12
   4  -4   1    1.41    2.18
   4  -4   1    5.70    2.78
  -4  -4   2    6.58    2.49
  -4  -4   2    7.75    2.98
  -4  -4   2    8.90    3.30
   4  -4   2    7.01    3.06
   4  -4   2    7.09    3.03
   4  -4   2   10.54    3.73
  -4  -4   2    3.49    2.64
   4  -4   2    8.31    3.24
  -4  -4   3   83.73    9.64
  -4  -4   3   85.50    8.79
   4  -4   3   96.84   11.03
   4  -4   3   98.33   11.18
  -4  -4   4   -4.62    4.28
  -4   5  -4    0.38    5.20
   4   5  -4   -4.57    5.96
   4   5  -4   -1.78    6.27
  -4   5  -4   -7.18    4.99
   4   5  -4   -7.72    5.31
   4   5  -3   24.67    6.65
  -4   5  -3   10.80    3.79
   4   5  -3   23.22    6.33
   4   5  -3   21.82    7.14
  -4   5  -3   23.04    8.07
  -4   5  -3   19.50    6.07
   4   5  -3   30.51    6.81
  -4   5  -2   18.44    5.64
  -4   5  -2   16.63    4.37
   4   5  -2   23.39    5.91
  -4   5  -2   21.65    5.24
   4   5  -2   23.99    5.01
   4   5  -2   18.94    5.07
  -4   5  -2   22.35    5.16
   4   5  -2   15.15    4.63
   4   5  -2   21.62    5.23
  -4   5  -1   91.51    8.37
  -4   5  -1   89.52    9.01
   4   5  -1   83.37    9.06
  -4   5  -1   85.57    8.94
  -4   5  -1   72.10    7.20
  -4   5  -1   85.83    9.10
   4   5  -1   86.83    9.38
   4   5  -1   76.32    7.48
   4   5  -1   60.71    8.77
   4  -5   0    1.70    1.81
  -4   5   0    6.17    2.93
  -4   5   0    1.76    2.05
   4  -5   0    1.44    2.12
   4  -5   0    5.29    2.75
  -4   5   0   -0.53    2.05
   4  -5   0    2.21    2.22
   4  -5   1   74.59    7.34
  -4  -5   1   62.98    7.93
   4  -5   1   83.51    8.60
   4  -5   1   78.04    8.36
   4  -5   1   66.76    7.19
   4  -5   1   86.72    7.44
   4  -5   1   83.35    8.06
  -4  -5   2   26.85    5.58
  -4  -5   2   18.57    4.21
  -4  -5   2   20.24    4.74
   4  -5   2   14.62    3.92
   4  -5   2   20.89    4.73
   4  -5   2   15.05    3.96
   4  -5   2   16.35    4.70
   4  -5   3   20.68    5.69
  -4  -5   3   20.12    5.40
  -4  -5   3   18.58    4.95
  -4  -5   3   24.68    5.16
  -4  -5   3   25.24    5.76
   4  -5   3   22.47    5.80
   4  -5   3   26.67    6.67
  -4  -5   4   -1.24    3.85
   4  -5   4   -4.09    4.38
  -4   6  -4   -0.88    4.46
   4   6  -4   -0.06    4.96
   4   6  -4   -8.79    5.58
  -4   6  -4    9.71    5.46
  -4   6  -4    4.95    4.65
   4   6  -4   -4.28    5.00
   4   6  -3   12.91    5.13
  -4   6  -3    6.07    3.18
  -4   6  -3   12.45    5.79
   4   6  -3   -2.07    5.18
  -4   6  -3   16.54    6.00
  -4   6  -3    6.75    3.58
   4   6  -3    4.83    4.40
   4   6  -3    4.43    4.49
   4   6  -2    8.83    4.35
   4   6  -2    4.43    3.20
   4   6  -2    1.27    2.51
   4   6  -2   11.04    4.84
  -4   6  -1  107.65   10.41
   4   6  -1   96.86    9.08
   4   6  -1  104.71   10.80
  -4   6  -1  112.87   10.94
  -4   6  -1   91.93    8.40
   4   6  -1  105.31   10.31
   4  -6   0   12.36    3.39
  -4   6   0    9.14    3.48
   4  -6   0   16.73    4.80
   4  -6   0   14.41    4.24
  -4   6   0   11.78    3.94
   4  -6   0    4.53    2.38
   4  -6   1  103.60    9.12
  -4  -6   1  104.14    9.68
   4  -6   1  111.44   10.22
   4  -6   1  116.50    8.58
   4  -6   1  112.36   10.43
   4  -6   1   95.83    8.85
  -4  -6   2    5.09    3.28
  -4  -6   2    8.46    3.41
  -4  -6   2    1.15    2.86
  -4  -6   3    1.05    2.88
  -4  -6   3    0.84    2.54
   4  -6   3   14.90    5.28
  -4  -6   3    3.25    2.80
  -4  -6   3    6.91    3.98
   4  -6   3    1.33    3.39
   4  -6   3   10.66    3.67
   4  -6   3   13.39    5.25
  -4  -6   4    5.69    4.39
  -4  -6   4   -1.56    3.45
  -4  -6   4    3.04    3.60
   4  -6   4    3.83    4.27
   4  -6   4    0.20    3.88
  -4  -6   5   13.51    6.00
  -4  -6   5   -7.41    5.97
   4   7  -5   19.26    9.27
   4   7  -5   21.85    9.12
   4   7  -4   -1.29    5.12
   4   7  -4  -10.04    6.17
  -4   7  -4    5.62    5.97
  -4   7  -4   -7.14    6.14
  -4   7  -4  -10.68    6.60
   4   7  -3    5.59    4.71
  -4   7  -3    1.23    3.02
   4   7  -3   -2.94    3.92
  -4   7  -3    1.91    4.89
   4   7  -3    3.74    5.04
  -4   7  -3    0.42    3.28
  -4   7  -3   -4.32    4.20
   4   7  -3   -3.20    4.50
  -4   7  -2    0.72    4.01
  -4   7  -2   -3.32    2.84
   4   7  -2   -0.96    3.37
   4   7  -2    0.00    2.67
  -4   7  -2    3.89    3.98
  -4   7  -2    1.22    2.88
   4   7  -2    3.01    3.52
   4   7  -2    1.54    3.04
  -4   7  -1   50.07    8.18
  -4   7  -1   54.66    7.76
   4   7  -1   50.32    7.70
  -4   7  -1   42.94    7.11
   4   7  -1   49.27    7.00
   4   7  -1   58.81    8.20
   4  -7   1   49.82    6.85
   4  -7   1   62.32    7.85
   4  -7   1   57.05    8.01
  -4  -7   2    2.44    2.89
  -4  -7   2    2.54    2.59
  -4  -7   2    5.15    3.12
   4  -7   2   -2.06    2.58
   4  -7   2   -3.33    2.92
   4  -7   2    2.72    3.26
   4  -7   2    4.60    3.21
  -4  -7   3    7.90    4.25
  -4  -7   3   -0.27    3.23
  -4  -7   3    0.58    2.59
  -4  -7   3    5.03    3.75
   4  -7   3   -1.25    3.28
   4  -7   3   -5.83    4.09
   4  -7   3   -2.07    4.11
   4  -7   3    1.54    3.99
   4  -7   4    9.97    5.16
  -4  -7   4    8.27    4.46
  -4  -7   4   -1.42    3.78
   4  -7   4    0.59    3.99
   4  -7   4    1.51    4.02
  -4  -7   5   14.57    6.46
  -4  -7   5    0.69    5.32
   4   8  -5   32.54   10.22
   4   8  -5   23.08    9.89
  -4   8  -5   22.36    9.08
   4   8  -4    0.07    5.02
   4   8  -4    1.15    5.89
  -4   8  -4   -0.10    6.72
  -4   8  -4    2.77    4.43
  -4   8  -4    0.41    4.79
  -4   8  -3    2.59    4.38
   4   8  -3   -2.71    4.57
  -4   8  -3   -0.21    4.58
  -4   8  -3    1.05    3.40
   4   8  -3    2.22    3.96
   4   8  -3    7.67    4.45
   4   8  -3    2.25    4.01
  -4   8  -2   -3.98    3.82
   4   8  -2   -6.21    4.98
  -4   8  -2   -2.12    3.62
  -4   8  -2   -4.75    3.99
   4   8  -2   -4.74    3.58
   4   8  -2    7.41    3.32
  -4   8  -2    0.65    3.92
  -4   8  -1   22.73    5.29
  -4   8  -1   24.49    5.73
  -4   8  -1   19.40    5.93
   4  -8   1   25.84    5.57
   4  -8   1   19.65    4.79
   4  -8   1   24.51    5.68
  -4  -8   2   -0.94    2.40
  -4  -8   2   -3.23    3.42
   4  -8   2    2.88    2.93
   4  -8   2   -1.86    3.65
   4  -8   2   -1.93    2.69
   4  -8   2    0.84    2.91
  -4  -8   3    2.00    2.74
  -4  -8   3    0.75    3.27
  -4  -8   3   -1.75    3.42
   4  -8   3   -5.66    4.68
  -4  -8   3    3.85    3.92
   4  -8   3    0.66    3.41
   4  -8   3    2.19    3.64
  -4  -8   4   -1.55    3.17
  -4  -8   4   -2.44    4.98
   4  -8   4    4.58    5.42
   4  -8   4    0.56    3.91
   4  -8   4    4.06    4.73
  -4  -8   5   13.90    6.44
  -4  -8   5    9.34    6.83
   4   9  -5   13.08    9.84
   4   9  -5   23.95   10.82
  -4   9  -5   12.15    7.26
  -4   9  -5    1.17    6.64
  -4   9  -5   18.00    8.97
   4   9  -4   -0.12    6.01
  -4   9  -4   -9.64    8.46
   4   9  -4    2.41    5.65
  -4   9  -4    4.44    5.88
  -4   9  -4   12.11    7.26
  -4   9  -3   -0.48    5.45
   4   9  -3    7.74    5.60
  -4   9  -3   -8.16    4.65
  -4   9  -3   -1.12    3.79
   4   9  -3   -0.75    4.17
   4   9  -3   -4.85    3.82
  -4   9  -2    9.98    4.36
   4   9  -2    9.35    5.18
  -4   9  -2    2.68    2.92
  -4   9  -2    4.38    3.74
   4   9  -2    6.87    3.90
   4   9  -2    3.63    3.36
  -4   9  -2    3.84    4.96
  -4   9  -1   31.17    6.61
  -4   9  -1   30.03    7.44
   4  -9   1   30.89    6.05
   4  -9   1   21.77    5.10
   4  -9   1   27.40    6.14
   4  -9   2    4.77    3.34
  -4  -9   2    3.70    3.44
   4  -9   2    4.00    4.05
   4  -9   2    4.41    2.74
   4  -9   2    4.37    3.62
  -4  -9   3   -0.78    3.93
   4  -9   3   -2.23    3.45
  -4  -9   3    5.15    3.42
  -4  -9   3    6.69    3.97
   4  -9   3   -3.23    3.69
   4  -9   3    4.84    4.59
  -4  -9   4   -4.13    4.57
   4  -9   4    0.44    3.86
  -4  -9   4   -2.32    4.13
   4  -9   4    1.61    4.72
   4  -9   4    8.06    4.78
  -4  -9   5   13.42    6.85
  -4  -9   5    2.66    4.60
   4  -9   5    6.08    5.69
   4  10  -5    2.83    7.99
   4  10  -5   -2.55    7.96
  -4  10  -5    0.09    6.27
  -4  10  -5   -5.30    7.44
  -4  10  -5   -8.39    6.80
   4  10  -4  -15.39    8.17
  -4  10  -4    1.36    5.64
   4  10  -4   -7.23    7.40
  -4  10  -4    2.02    5.41
  -4  10  -4  -10.89    6.57
  -4  10  -3    4.33    5.53
   4  10  -3    2.64    5.12
  -4  10  -3   10.79    4.86
  -4  10  -3   -0.41    3.67
   4  10  -3   12.82    7.23
   4  10  -3   17.54    6.46
  -4  10  -2    2.90    3.79
  -4  10  -2    5.08    5.15
   4 -10   2    7.60    3.60
   4 -10   2   10.63    4.51
   4 -10   2    6.29    2.97
   4 -10   2   17.03    5.25
  -4 -10   3   12.65    5.19
  -4 -10   3    7.30    3.91
   4 -10   3    3.89    3.95
   4 -10   3    4.21    4.27
   4 -10   3    3.50    4.68
  -4 -10   4   -0.11    5.22
  -4 -10   4   12.27    5.31
   4 -10   4    5.66    4.48
   4 -10   4   -5.71    5.72
   4 -10   4    1.28    4.26
   4 -10   5   -1.36    4.80
  -4 -10   5    3.38    5.64
  -4 -10   5    9.61    6.09
   4 -10   5   10.20    5.35
   4  11  -5   14.29    9.84
   4  11  -5    2.40    7.70
  -4  11  -5  -10.80    9.20
  -4  11  -5   -6.65    8.81
  -4  11  -5   -0.84    6.90
   4  11  -4    4.75    5.66
  -4  11  -4    7.88    7.65
   4  11  -4    8.15    7.41
  -4  11  -4    3.65    5.66
  -4  11  -4    3.69    5.68
  -4  11  -3   20.08    7.98
   4  11  -3   16.30    7.60
  -4  11  -3   16.49    6.78
  -4  11  -3    6.85    5.34
   4  11  -3    8.50    6.34
  -4  11  -2   -3.45    2.84
  -4  11  -2    0.20    3.99
   4 -11   2    5.81    4.33
   4 -11   2   -3.93    3.60
   4 -11   2   -2.47    3.86
   4 -11   3   10.09    5.04
  -4 -11   3    4.31    4.08
   4 -11   3   20.50    6.87
   4 -11   3   10.21    4.89
  -4 -11   4    4.54    5.56
  -4 -11   4   12.76    6.18
   4 -11   4    7.38    5.89
   4 -11   4    3.16    5.48
   4 -11   4   -9.76    6.23
  -4 -11   5    0.35    4.94
  -4 -11   5  -13.06    7.10
   4 -11   5    0.48    6.46
   4 -11   5    1.34    5.65
   4 -11   5   -1.13    4.67
   4  12  -5    1.68    7.61
   4  12  -5    5.44    7.45
  -4  12  -5    0.96    8.10
  -4  12  -5   -3.81    7.03
  -4  12  -5   10.41    8.24
  -4  12  -4    2.22    5.84
   4  12  -4    0.96    6.93
  -4  12  -4   -2.30    4.84
  -4  12  -4    6.81    6.25
   4  12  -4    7.70    6.98
  -4  12  -3    0.41    5.02
  -4  12  -3   10.50    6.26
  -4  12  -3   -3.40    3.79
   4 -12   3   -1.41    3.60
   4 -12   3   -0.90    3.94
   4 -12   3    2.22    3.90
  -4 -12   4    2.92    5.09
   4 -12   4   -2.14    4.65
  -4 -12   4    2.28    4.59
   4 -12   4   -4.87    5.92
   4 -12   4    1.80    4.93
  -4 -12   5    1.45    4.46
  -4 -12   5    6.46    5.05
   4 -12   5   -9.06    6.62
   4 -12   5   15.19    7.30
   4 -12   5  -20.22    8.82
  -4  13  -5  -11.44    7.78
  -4  13  -4   11.93    7.84
   4  13  -4   -2.93    6.53
  -4  13  -4  -11.18    6.30
  -4  13  -4    4.63    4.83
   4  13  -4    5.02    6.57
  -4  13  -3   -1.09    4.73
  -4  13  -3   -0.34    3.66
   4 -13   3   -8.05    5.66
   4 -13   3    2.09    4.04
   4 -13   4   -0.16    5.19
   4 -13   4   -2.74    5.75
   4 -13   4   -0.02    4.44
   4 -13   5    3.55    5.69
  -4  14  -4    7.16    6.49
  -4  14  -4   -5.56    5.62
   4 -14   4    8.88    5.35
   4 -14   4    8.73    5.90
   4 -14   4   12.69    6.06
  -4  15  -4    3.60    6.26
   4 -15   4   -4.68    6.34
   5   0  -2    2.08    3.44
   5   0  -2   -0.12    3.86
   5   0  -2   -0.18    2.58
   5   0  -2    3.62    3.43
  -5   0  -1    1.09    2.45
   5   0  -1   -2.36    3.99
   5   0  -1    1.10    2.82
  -5   0  -1    3.37    3.27
   5   0  -1    3.25    3.87
   5   0  -1    0.64    3.74
  -5   0   0    3.70    3.15
  -5   0   0    2.02    2.08
   5   0   0    2.12    2.51
  -5   0   0    0.45    1.96
   5   0   0    3.63    2.73
   5   0   0   -1.59    2.63
   5   0   0    0.84    3.25
   5   0   0    3.19    3.42
  -5   0   1    3.56    2.83
  -5   0   1    1.48    2.07
  -5   0   1   -0.36    2.59
   5   0   1    0.77    2.80
   5   0   1    0.33    2.47
   5   0   1   -2.91    2.68
  -5   0   2   -1.42    2.83
  -5   0   2    1.21    2.60
   5   1  -3   -1.51    4.63
   5   1  -2    2.48    4.13
   5  -1  -2   -0.77    3.14
   5   1  -2   -0.87    3.24
   5  -1  -2    2.77    2.64
   5   1  -2    3.89    3.77
  -5   1  -2    6.60    4.31
   5  -1  -2    1.16    3.25
   5   1  -2    2.00    3.99
   5  -1  -1   13.04    4.22
  -5   1  -1   10.08    4.30
   5  -1  -1    9.43    4.04
   5  -1  -1    6.63    2.58
  -5   1  -1   14.65    4.44
  -5  -1  -1   14.50    4.63
   5  -1  -1   10.70    4.25
  -5  -1   0   -1.28    2.83
   5   1   0    2.13    4.09
  -5   1   0    0.35    2.89
  -5   1   0    1.22    2.06
  -5   1   0   -0.97    2.48
  -5  -1   0    3.90    2.37
   5   1   0    0.61    2.44
  -5   1   0    3.62    2.60
   5  -1   0   -3.67    2.96
   5   1   0    1.36    2.75
  -5  -1   0    0.74    1.67
   5  -1   0    2.78    3.35
   5   1   0   -2.98    2.48
   5  -1   0    3.08    2.95
   5   1   0   -4.53    3.35
   5  -1   0   -6.25    3.66
  -5  -1   1   53.79    8.23
  -5   1   1   12.81    4.50
  -5  -1   1   50.30    7.33
  -5   1   1   10.81    3.80
   5  -1   1    7.90    3.43
   5   1   1    6.52    3.02
   5  -1   1    8.82    3.79
   5  -1   1   11.29    3.47
   5   1   1    1.99    2.80
   5  -1   1   12.80    4.09
  -5   1   2   -3.62    3.07
  -5  -1   2   -0.26    2.41
   5  -1   2   -2.43    3.65
  -5  -1   2    1.68    2.27
   5  -1   2    1.18    3.03
  -5  -1   3   -1.21    3.23
   5   2  -3    1.23    3.96
   5   2  -3   -0.17    3.84
   5   2  -3    5.96    4.89
   5   2  -2   10.91    5.84
  -5   2  -2    8.21    3.96
   5   2  -2    6.91    4.81
   5  -2  -2    9.86    3.75
   5  -2  -2    8.61    3.80
   5   2  -2   17.68    4.91
  -5   2  -2    8.07    4.37
   5   2  -2   19.08    5.82
   5  -2  -1   24.26    6.34
  -5   2  -1   15.84    4.32
   5   2  -1   24.08    5.74
   5  -2  -1   21.76    5.24
   5   2  -1   23.36    5.27
  -5   2  -1   18.39    4.68
  -5  -2  -1   15.59    4.75
   5  -2  -1   20.51    4.38
   5  -2  -1   25.77    5.93
   5   2  -1   19.61    5.46
   5   2  -1   19.03    6.01
  -5  -2   0    0.77    2.27
   5  -2   0    5.27    2.46
  -5   2   0    4.28    3.00
  -5   2   0    3.38    2.80
   5   2   0    2.19    2.57
  -5   2   0    3.13    2.53
   5  -2   0    3.53    2.61
   5   2   0    5.13    3.81
  -5  -2   0    4.17    2.55
   5  -2   0    1.04    2.42
   5   2   0    0.19    2.73
   5   2   0   -0.87    2.76
   5  -2   0    1.32    3.48
  -5  -2   1   20.86    6.07
  -5   2   1   22.14    5.19
  -5   2   1   23.94    5.38
  -5  -2   1   25.03    4.96
  -5  -2   1   18.03    4.21
   5  -2   1   23.60    5.26
   5  -2   1   23.92    5.41
   5  -2   1   19.23    4.80
   5   2   1   19.44    5.52
   5  -2   1   22.98    5.27
  -5  -2   2   15.70    4.31
  -5  -2   2    8.44    2.99
  -5  -2   2   11.56    4.89
   5  -2   2    9.23    3.71
   5  -2   2   17.81    5.12
   5  -2   2   13.00    4.46
  -5  -2   3    4.04    3.35
   5   3  -4   11.63    6.06
   5   3  -3    5.70    4.34
  -5   3  -3    8.06    5.04
   5   3  -3    6.53    4.40
  -5   3  -3    2.07    4.86
   5   3  -3    1.79    4.18
   5   3  -2   47.98    9.90
   5   3  -2   49.43    7.51
  -5   3  -2   60.04    9.39
   5   3  -2   64.96    9.30
   5   3  -2   43.96    9.59
  -5   3  -2   55.45    7.58
   5  -3  -1    2.88    3.49
  -5   3  -1    4.31    2.55
  -5   3  -1    6.90    2.94
  -5   3  -1    6.92    3.43
   5   3  -1    6.59    3.51
   5  -3  -1    2.96    2.48
  -5   3  -1    3.14    2.66
   5   3  -1    5.24    3.62
   5  -3  -1    8.03    2.90
   5  -3  -1    4.06    2.90
   5   3  -1    3.41    3.01
   5   3  -1    2.27    3.64
   5  -3   0    6.22    3.16
  -5  -3   0    0.33    2.73
  -5   3   0    4.87    3.38
  -5   3   0    6.39    3.20
   5   3   0    8.24    3.73
  -5   3   0    2.59    2.41
   5  -3   0    5.57    3.06
   5   3   0    6.65    3.90
  -5  -3   0    0.38    1.92
   5  -3   0    1.36    2.25
   5  -3   0    1.65    2.81
   5   3   0    5.02    3.27
   5   3   0    1.11    2.58
  -5  -3   1    3.74    3.09
  -5   3   1    5.10    3.42
  -5   3   1    7.07    3.34
  -5  -3   1    4.57    3.16
   5  -3   1   15.42    4.30
   5  -3   1    6.12    3.34
   5  -3   1   10.29    3.85
   5  -3   1    4.04    2.90
  -5  -3   2   54.77    8.84
   5  -3   2   66.34    8.09
  -5  -3   2   53.50    8.46
  -5  -3   2   57.35    7.38
  -5  -3   2   36.65    7.29
   5  -3   2   54.40    7.92
   5  -3   2   53.74    8.43
  -5  -3   3   -0.14    2.81
  -5  -3   3    4.72    4.75
   5  -3   3    2.73    3.49
   5  -3   3    0.05    3.50
   5   4  -4   -9.34    7.46
   5   4  -4   -8.09    6.83
  -5   4  -3    5.03    4.66
   5   4  -3    6.45    4.27
   5   4  -3    4.31    5.67
  -5   4  -3    0.23    3.85
   5   4  -3    4.89    4.81
  -5   4  -2   26.17    6.50
   5   4  -2   20.84    7.88
  -5   4  -2   23.85    7.08
  -5   4  -2   32.19    7.36
   5   4  -2   33.63    6.51
   5   4  -2   36.71    7.79
  -5   4  -2   31.90    6.40
   5   4  -2   12.95    6.14
  -5   4  -1    1.34    2.34
  -5   4  -1    4.12    2.63
   5   4  -1    5.88    3.39
   5  -4  -1   -1.46    2.99
  -5   4  -1   -0.17    2.33
   5   4  -1    0.38    2.65
   5  -4  -1   -0.17    2.44
   5  -4  -1   -2.24    3.35
   5   4  -1    4.76    3.48
   5   4  -1   -1.82    4.00
   5  -4   0    1.05    2.74
  -5   4   0    1.81    2.60
  -5   4   0   -1.70    2.80
   5   4   0   -3.98    3.20
  -5   4   0   -1.33    2.20
   5  -4   0    1.10    2.85
   5  -4   0   -3.19    3.15
   5  -4   0    1.12    2.83
   5   4   0    1.46    2.92
   5  -4   1    0.63    2.89
  -5  -4   1   -0.37    2.64
  -5   4   1   -0.15    2.44
  -5  -4   1   -0.38    2.41
   5  -4   1    3.35    3.19
   5  -4   1   -3.05    3.89
   5  -4   1   -0.97    2.52
  -5  -4   2   30.46    7.44
  -5  -4   2   32.17    6.82
  -5  -4   2   32.49    5.59
  -5  -4   2   20.24    6.17
   5  -4   2   33.90    5.83
   5  -4   2   34.14    6.49
   5  -4   2   25.15    5.62
   5  -4   2   29.43    5.90
  -5  -4   3    6.50    4.89
  -5  -4   3    7.58    3.99
  -5  -4   3    0.92    3.10
   5  -4   3    5.09    4.69
   5  -4   3    9.42    5.12
  -5  -4   4   -4.10    4.89
   5   5  -4    2.49    5.70
   5   5  -4    5.55    5.23
   5   5  -3   -1.76    3.90
   5   5  -3    4.54    4.97
  -5   5  -3   -2.05    4.06
   5   5  -3    6.21    5.09
  -5   5  -3    0.75    4.31
  -5   5  -3    3.34    5.41
  -5   5  -3    4.54    4.41
  -5   5  -2   88.59   10.83
  -5   5  -2   88.21   11.41
   5   5  -2   56.43   11.34
  -5   5  -2   91.57   10.33
  -5   5  -2   87.43   11.54
   5   5  -2   97.22   11.75
   5   5  -2   86.28   12.68
  -5   5  -1    4.56    3.56
  -5   5  -1    6.35    3.68
  -5   5  -1    8.10    4.03
   5   5  -1   -1.28    4.77
  -5   5  -1    2.47    2.58
   5   5  -1   -0.10    2.80
   5   5  -1    4.23    3.69
  -5   5   0    1.75    2.12
  -5   5   0    3.06    3.16
  -5   5   0    3.34    3.19
   5  -5   0   -0.22    2.67
   5  -5   0    4.63    3.25
   5  -5   0    5.06    2.92
   5  -5   1    1.62    2.92
  -5  -5   1    3.32    2.94
  -5  -5   1    2.44    3.39
   5  -5   1   -3.07    3.64
   5  -5   1    2.04    2.97
   5  -5   1   -0.39    2.85
   5  -5   2   96.84   10.23
   5  -5   2   97.57   10.51
   5  -5   2  106.43   11.83
   5  -5   2   89.28   10.25
  -5  -5   3    0.14    3.53
  -5  -5   3    0.76    2.95
  -5  -5   3    2.33    3.82
   5  -5   3   -0.54    4.46
   5  -5   3   -1.85    3.53
   5  -5   3    2.91    4.26
  -5  -5   4   11.30    7.12
  -5  -5   4    9.35    5.64
   5   6  -4   24.13    8.77
  -5   6  -4   13.47    7.04
   5   6  -4   12.92    8.57
  -5   6  -4   31.45    9.52
   5   6  -3   -8.23    6.26
  -5   6  -3  -11.33    6.27
   5   6  -3   -1.26    4.97
  -5   6  -3    0.86    4.72
  -5   6  -3    8.54    5.25
   5   6  -3   -7.67    5.80
  -5   6  -3   -2.19    4.12
  -5   6  -2   16.39    5.56
  -5   6  -2   26.34    7.31
   5   6  -2    8.63    6.58
  -5   6  -2   16.84    5.18
  -5   6  -2   25.64    5.71
   5   6  -2   15.08    5.55
   5   6  -2   15.24    6.39
  -5   6  -1    0.06    2.72
   5   6  -1    1.19    3.09
  -5   6  -1   -0.18    2.65
   5   6  -1   -2.46    3.61
  -5   6   0    6.08    3.78
  -5   6   0    2.51    2.69
   5  -6   0    1.94    3.31
   5  -6   0    2.57    3.20
   5  -6   0   11.74    4.59
  -5  -6   1   -0.95    3.17
   5  -6   1    0.86    2.85
   5  -6   1    5.72    4.21
  -5  -6   2    9.06    4.79
  -5  -6   2   17.46    5.37
   5  -6   2   26.60    6.08
   5  -6   2   18.00    5.30
   5  -6   2   14.36    4.56
   5  -6   2   25.28    6.62
  -5  -6   3   -0.85    4.10
  -5  -6   3    0.59    2.81
  -5  -6   3   -1.31    3.76
   5  -6   3   -4.15    4.31
   5  -6   3    3.51    4.13
   5  -6   3    4.67    3.13
   5  -6   3    6.84    5.32
  -5  -6   4   23.30    7.30
  -5  -6   4   25.15    6.47
  -5  -6   4   10.97    6.38
   5  -6   4   21.37    7.55
   5  -6   4   24.73    8.31
  -5  -6   5   -0.17    4.50
   5   7  -5   -1.35    7.84
   5   7  -4   28.27    8.75
   5   7  -4   12.96    7.78
  -5   7  -4    9.57    6.86
  -5   7  -4   13.42    8.17
   5   7  -4   20.81    7.89
  -5   7  -4   16.81    8.47
  -5   7  -3   13.40    5.64
  -5   7  -3    5.25    5.40
   5   7  -3    2.04    4.94
  -5   7  -3    1.07    3.71
   5   7  -3    6.82    5.82
  -5   7  -3    4.44    5.35
   5   7  -3  -12.13    6.31
  -5   7  -2    1.99    3.96
  -5   7  -2    3.50    3.65
   5   7  -2    0.67    4.28
  -5   7  -2    1.69    3.94
  -5   7  -2   -2.85    2.79
   5   7  -2   -4.25    3.79
   5   7  -2    5.80    4.93
  -5   7  -1   -4.56    4.40
   5   7  -1   -0.91    3.75
  -5   7  -1   -5.52    4.17
   5   7  -1    2.43    4.21
   5  -7   0  149.73   14.57
   5  -7   0  135.20   12.96
   5  -7   0  134.89   12.74
   5  -7   1    4.66    3.52
   5  -7   1   -5.66    3.99
  -5  -7   2   -3.92    3.05
   5  -7   2   -9.88    4.95
  -5  -7   2    1.04    3.43
   5  -7   2    0.17    2.93
   5  -7   2    2.60    3.35
   5  -7   2   -1.24    3.83
  -5  -7   3   -0.18    3.63
  -5  -7   3    7.16    4.52
  -5  -7   3   -0.73    3.84
   5  -7   3    3.22    4.68
   5  -7   3   -0.29    4.30
   5  -7   3    3.83    3.89
   5  -7   3    5.35    4.94
  -5  -7   4   29.35    7.82
  -5  -7   4   10.74    5.08
  -5  -7   4   15.32    5.97
   5  -7   4   13.14    6.05
   5  -7   4   22.76    7.76
  -5  -7   5   -1.46    4.21
  -5  -7   5    1.14    5.17
   5   8  -5   19.36   10.43
   5   8  -4    6.50    6.32
   5   8  -4    8.83    6.02
  -5   8  -4    5.21    5.92
  -5   8  -4    6.65    6.28
  -5   8  -4   12.51    8.23
  -5   8  -3    5.09    4.27
  -5   8  -3    3.34    4.80
   5   8  -3    1.77    5.91
  -5   8  -3    3.40    4.34
  -5   8  -3    0.02    4.69
   5   8  -3   -2.15    5.27
   5   8  -3    3.56    4.62
  -5   8  -2    5.32    5.97
  -5   8  -2   -1.17    3.00
   5   8  -2    6.15    5.01
  -5   8  -2   -3.92    4.78
  -5   8  -2   -1.30    3.02
   5   8  -2    1.33    4.18
  -5   8  -1   -0.95    3.11
  -5   8  -1    8.71    4.83
   5  -8   1    7.69    4.25
   5  -8   1    3.96    4.30
  -5  -8   2   -2.03    3.11
   5  -8   2    5.81    4.27
  -5  -8   2   -3.41    4.08
   5  -8   2   -4.62    3.21
   5  -8   2    0.36    3.72
   5  -8   2    0.55    3.90
  -5  -8   3    4.46    3.73
  -5  -8   3   -1.29    4.50
  -5  -8   3   -2.61    3.78
   5  -8   3   -2.81    4.60
   5  -8   3    5.02    3.73
   5  -8   3   -4.95    4.44
   5  -8   3    9.57    5.82
  -5  -8   4    9.19    4.83
  -5  -8   4    1.25    4.62
   5  -8   4    8.03    6.44
   5  -8   4    5.31    4.94
   5  -8   4   -0.33    4.16
  -5  -8   5  -11.10    6.83
  -5  -8   5   -4.84    6.57
   5   9  -5    8.45    8.78
   5   9  -5    6.05    7.77
  -5   9  -5    2.48    7.09
   5   9  -4    8.24    6.48
   5   9  -4   -3.36    7.76
  -5   9  -4   15.88    9.60
  -5   9  -4    2.32    5.34
  -5   9  -4   23.01    8.35
  -5   9  -3   -2.65    5.19
   5   9  -3   -0.92    6.27
  -5   9  -3   -4.31    5.58
  -5   9  -3    3.75    3.59
   5   9  -3   -3.92    6.20
   5   9  -3   -2.10    4.86
  -5   9  -2    6.19    5.92
  -5   9  -2    0.53    3.75
   5   9  -2    3.27    4.34
  -5   9  -2   11.80    5.87
  -5   9  -2    8.65    4.42
   5   9  -2   13.66    6.66
  -5   9  -1    1.88    3.30
  -5   9  -1    2.08    4.54
   5  -9   1   -5.00    3.49
   5  -9   1   -3.00    4.05
   5  -9   1    3.78    4.34
   5  -9   2   -2.43    2.81
   5  -9   2    7.83    3.93
   5  -9   2   -8.74    4.68
   5  -9   2    2.72    3.59
  -5  -9   3    5.38    4.35
  -5  -9   3    6.15    3.31
  -5  -9   3   -1.31    3.85
   5  -9   3   10.72    4.70
   5  -9   3   -1.39    4.39
   5  -9   3   10.06    5.93
  -5  -9   4   -0.87    3.95
   5  -9   4   -2.60    5.52
  -5  -9   4    4.54    5.15
   5  -9   4    4.95    5.59
   5  -9   4    8.74    5.66
  -5  -9   5   -2.63    5.50
  -5  -9   5   -2.42    6.51
  -5  10  -5    3.10    7.55
  -5  10  -5   -6.27    7.51
  -5  10  -5    9.10    6.89
   5  10  -4    8.32    6.42
  -5  10  -4    9.20    8.22
   5  10  -4   -2.40    6.50
  -5  10  -4    1.85    6.00
  -5  10  -4   -1.33    5.43
  -5  10  -3    2.02    5.16
   5  10  -3    8.99    7.31
  -5  10  -3   10.92    5.62
  -5  10  -3    3.05    4.56
   5  10  -3   -4.64    5.77
   5  10  -3    1.19    5.59
  -5  10  -2   16.32    7.39
  -5  10  -2   12.39    6.36
   5 -10   2   13.36    4.96
   5 -10   2   15.53    5.15
   5 -10   2   10.84    5.79
   5 -10   3    2.86    4.21
   5 -10   3    9.20    5.21
  -5 -10   3   -2.99    3.68
   5 -10   3    1.05    4.46
  -5 -10   4    8.89    5.45
  -5 -10   4   -0.58    4.52
   5 -10   4    6.89    5.97
   5 -10   4    7.60    5.93
   5 -10   4    7.25    6.08
  -5 -10   5    2.35    5.76
   5 -10   5    3.69    5.07
   5  11  -5   -3.16    8.53
   5  11  -4   11.50    8.68
  -5  11  -4   -0.94    6.30
   5  11  -4    7.88    7.60
  -5  11  -4    1.80    5.92
  -5  11  -4    0.94    6.52
  -5  11  -3   -1.58    5.26
   5  11  -3    7.04    6.90
  -5  11  -3   -0.59    5.08
  -5  11  -3   -4.62    4.82
   5  11  -3    9.61    6.07
   5  11  -3    0.89    5.30
  -5  11  -2   -2.73    4.30
  -5  11  -2    4.78    6.32
   5 -11   2    2.83    4.85
   5 -11   2    8.32    4.72
   5 -11   2   10.78    5.28
   5 -11   3    1.78    4.11
   5 -11   3   10.41    5.24
   5 -11   3    0.63    5.42
   5 -11   4   -5.73    7.48
  -5 -11   4   -6.37    5.31
  -5 -11   4    5.02    5.81
   5 -11   4   -5.53    6.08
   5 -11   4   -3.66    4.52
  -5 -11   5  -18.69    8.29
   5  12  -4    3.73    5.99
  -5  12  -4   -1.17    7.34
   5  12  -4   -4.34    9.05
  -5  12  -4    3.99    7.85
  -5  12  -4   -1.07    5.50
  -5  12  -3   -7.38    5.56
  -5  12  -3   -1.22    4.91
   5 -12   3    0.77    3.90
   5 -12   3    5.48    5.19
   5 -12   3    2.94    4.76
   5 -12   4   -7.37    5.24
  -5 -12   4    0.38    4.65
   5 -12   4   -0.11    4.61
   5 -12   4   -5.50    6.12
  -5  13  -4    8.83    9.66
  -5  13  -4    3.22    6.02
  -5  13  -4    9.29    6.98
  -5  13  -3   10.59    7.93
  -5  13  -3    3.37    4.95
   5 -13   3   -4.93    4.79
   5 -13   3   -3.49    6.10
   5 -13   4    9.98    6.55
   5 -13   4    5.95    6.26
   5 -13   4   11.39    7.18
   5 -14   4  -16.03    7.60
   6   0  -3   -2.28    5.32
   6   0  -2   -1.41    4.41
   6   0  -2    1.40    4.01
   6   0  -2    6.61    4.14
   6   0  -2   -1.44    4.76
   6   0  -1    6.15    4.97
   6   0  -1    7.82    4.65
   6   0  -1    5.58    3.13
  -6   0  -1   10.43    4.11
   6   0  -1    7.30    4.44
  -6   0   0    3.82    3.63
  -6   0   0    4.00    3.44
   6   0   0   -0.55    3.22
   6   0   0    4.50    3.96
   6   0   0    2.69    4.31
  -6   0   1    5.33    3.80
  -6   0   1    3.70    3.40
  -6   0   1    5.72    3.57
   6   0   1    2.21    3.75
   6   0   1    8.60    4.34
   6   0   1    7.31    5.30
  -6   0   2   -2.41    3.42
  -6   0   2   -4.52    3.89
  -6   0   2   -0.73    3.79
   6   1  -3   -1.80    4.70
   6   1  -2   -0.49    4.03
   6  -1  -2   -2.23    5.49
   6   1  -2   -5.00    5.07
   6  -1  -2   -1.74    3.13
   6   1  -2    1.73    3.81
  -6   1  -2   -2.75    4.33
   6  -1  -2   -3.39    4.22
   6   1  -2   -3.65    4.16
   6  -1  -1    7.92    4.90
  -6   1  -1    4.70    3.26
   6   1  -1   10.92    5.28
   6  -1  -1    3.05    3.83
   6   1  -1   10.31    3.62
  -6   1  -1   12.55    4.58
  -6  -1  -1   16.27    5.12
   6  -1  -1    7.57    4.50
   6   1  -1   10.29    4.89
   6   1  -1   11.17    6.43
  -6  -1   0   -3.20    3.82
  -6   1   0    0.11    3.26
  -6   1   0   -2.14    3.42
  -6   1   0   -3.49    3.29
  -6   1   0    1.18    3.20
   6  -1   0    4.59    3.05
   6   1   0    5.47    3.72
   6  -1   0   -3.40    3.95
   6  -1   0   -0.70    3.40
   6   1   0   -9.65    5.45
   6   1   0    4.92    3.41
   6  -1   0   -3.55    3.20
  -6  -1   1   13.95    5.91
  -6   1   1   10.43    4.56
  -6  -1   1   17.12    5.69
  -6   1   1    7.91    3.80
  -6  -1   1   10.85    4.61
  -6  -1   1   10.81    3.76
   6  -1   1    9.85    4.81
   6   1   1    9.74    4.24
   6  -1   1    9.40    4.86
   6  -1   1    4.38    3.26
   6   1   1    9.27    5.14
   6  -1   1    5.47    4.02
  -6   1   2   -4.12    4.26
  -6  -1   2    5.10    3.78
  -6  -1   2    0.84    2.97
  -6  -1   2   -4.10    4.38
  -6  -1   3    2.87    3.44
   6   2  -3    0.52    5.65
   6   2  -3    0.87    5.30
   6   2  -3   15.63    5.98
   6   2  -2   -4.56    4.11
   6   2  -2   -4.21    4.45
   6  -2  -2    4.11    4.62
   6   2  -2    4.81    4.03
  -6   2  -2   -1.42    4.55
   6  -2  -2    4.78    3.85
   6   2  -2    5.23    4.28
   6  -2  -1    7.78    4.45
  -6   2  -1    5.92    3.67
  -6   2  -1   11.05    4.13
  -6   2  -1    3.71    4.05
   6   2  -1    9.04    5.44
   6  -2  -1   15.54    5.63
  -6   2  -1   12.49    4.82
   6   2  -1    6.70    4.22
  -6  -2  -1    7.52    4.38
   6  -2  -1    5.10    5.14
   6   2  -1    9.29    4.94
   6   2  -1   17.21    6.42
   6  -2   0    0.16    4.17
  -6  -2   0    3.80    3.84
  -6   2   0    2.65    3.56
  -6   2   0    0.99    2.70
  -6   2   0    3.38    2.78
  -6   2   0   -3.51    2.44
   6  -2   0   -1.15    3.42
   6   2   0    7.49    4.07
   6  -2   0    8.37    3.45
   6  -2   0   -4.67    4.44
   6   2   0    6.53    4.42
   6   2   0    7.60    4.74
  -6  -2   1    0.32    3.16
  -6   2   1   16.54    5.39
  -6  -2   1    9.99    3.68
  -6   2   1    3.37    2.72
  -6  -2   1    8.80    3.88
  -6  -2   1   12.96    4.32
   6  -2   1    8.15    4.26
   6  -2   1    5.64    4.34
   6  -2   1    8.43    4.43
   6  -2   1    8.64    4.55
  -6  -2   2    3.55    4.68
  -6  -2   2   -0.84    3.17
  -6  -2   2   -2.19    3.21
  -6  -2   2   -2.37    3.36
   6  -2   2    0.35    3.69
   6  -2   2   -2.63    3.67
  -6  -2   3    5.08    3.61
  -6  -2   3    6.07    4.99
   6   3  -4   -1.67    6.29
   6   3  -3    6.35    6.80
   6   3  -3   10.75    6.22
   6   3  -3   10.92    4.64
  -6   3  -2    1.64    4.05
   6   3  -2    4.54    4.17
  -6   3  -2    5.11    5.35
   6   3  -2   -0.80    3.39
   6   3  -2   -4.04    4.42
   6   3  -2    0.82    4.06
   6  -3  -1   13.27    6.30
  -6   3  -1    1.68    3.79
  -6   3  -1    3.18    3.09
  -6   3  -1    4.73    3.45
   6   3  -1    7.74    4.87
   6  -3  -1    1.42    3.31
  -6   3  -1   11.39    4.54
   6   3  -1    7.64    3.92
   6  -3  -1   14.08    5.74
   6   3  -1   19.25    5.84
   6   3  -1    7.31    5.29
   6  -3   0    0.16    3.34
  -6  -3   0    2.03    4.50
  -6   3   0    3.96    4.07
  -6   3   0    0.00    3.24
  -6   3   0    7.09    4.19
  -6   3   0   -2.79    3.55
   6  -3   0    4.07    4.51
   6   3   0    3.62    3.87
   6  -3   0   -0.91    3.03
   6  -3   0   -1.28    3.64
   6   3   0   -1.56    4.09
  -6  -3   1   -0.17    3.12
  -6   3   1    9.55    4.28
  -6   3   1    2.30    3.39
  -6  -3   1    6.32    3.89
  -6  -3   1    8.01    4.40
   6  -3   1    6.30    3.84
   6  -3   1   10.58    4.58
   6  -3   1    6.23    3.64
   6  -3   1    3.55    3.48
  -6  -3   2    8.34    5.34
  -6  -3   2    0.46    3.81
  -6  -3   2    0.47    3.22
  -6  -3   2   -2.19    3.24
   6  -3   2    6.70    5.01
   6  -3   2   -1.98    4.01
  -6  -3   3    6.55    4.51
  -6  -3   3   12.86    5.24
  -6  -3   3    7.02    5.63
  -6  -3   4    1.24    4.10
   6   4  -4   -4.10    7.43
   6   4  -3   23.52    9.58
  -6   4  -3   25.28    7.75
   6   4  -3   35.42   10.20
  -6   4  -3   45.23   10.30
   6   4  -3   43.44    9.88
  -6   4  -2  -10.36    6.13
   6   4  -2    0.55    4.65
  -6   4  -2    3.51    5.11
   6   4  -2   -9.10    5.17
   6   4  -2    4.01    4.71
  -6   4  -1    1.56    3.21
  -6   4  -1    0.06    3.07
  -6   4  -1    1.65    3.57
   6   4  -1    4.46    5.00
  -6   4  -1   -2.20    3.11
   6  -4  -1   -2.30    3.99
   6   4  -1    8.72    4.57
   6  -4  -1   11.79    5.75
   6   4  -1    1.59    3.62
   6   4  -1   -0.84    4.46
   6  -4   0   -4.05    3.11
  -6   4   0    6.24    3.64
  -6   4   0    1.49    2.79
   6   4   0    6.64    4.83
  -6   4   0    0.42    3.11
   6  -4   0   -1.01    3.53
   6  -4   0   -3.20    2.91
   6  -4   0    1.23    3.59
   6   4   0   -4.49    4.11
   6  -4   1    7.64    4.51
  -6  -4   1   -1.66    3.03
  -6   4   1   -3.47    3.87
  -6  -4   1    0.25    2.69
  -6  -4   1    3.42    3.44
   6  -4   1    3.85    3.69
   6  -4   1    0.72    3.31
   6  -4   1    4.65    3.71
  -6  -4   2   -0.55    3.59
  -6  -4   2    6.04    3.99
  -6  -4   2   -0.45    3.96
   6  -4   2    3.97    4.41
   6  -4   2    7.02    4.32
  -6  -4   3   49.77   10.88
  -6  -4   3   48.52    9.30
  -6  -4   3   31.57    8.79
   6  -4   3   39.73    8.59
  -6  -4   4    0.40    4.29
  -6  -4   4    0.80    4.10
   6   5  -4   -3.78    6.90
   6   5  -4    1.35    6.17
   6   5  -3    8.92    7.12
  -6   5  -3   -0.86    5.19
   6   5  -3   12.62    8.84
  -6   5  -3    5.53    5.00
   6   5  -3   14.15    7.14
  -6   5  -2    4.20    3.78
   6   5  -2   -1.44    5.73
  -6   5  -2   -0.54    3.77
   6   5  -2    1.57    5.18
   6   5  -2    2.84    4.36
  -6   5  -1   38.83    7.93
   6   5  -1   12.17    6.21
  -6   5  -1   30.21    7.04
   6  -5  -1   25.00    6.92
   6  -5  -1   37.19    8.62
   6   5  -1   31.77    8.17
   6   5  -1   16.34    7.71
  -6   5   0   -0.34    2.72
  -6   5   0    5.96    3.25
  -6   5   0    4.46    3.32
   6  -5   0    6.32    3.52
   6  -5   0   -2.27    3.29
   6  -5   0    1.17    3.96
  -6  -5   1   18.30    6.71
   6  -5   1   28.33    7.39
   6  -5   1   30.69    6.72
  -6  -5   2   -3.83    3.44
  -6  -5   2    8.58    4.67
  -6  -5   2    8.55    5.13
   6  -5   2    2.04    3.81
   6  -5   2   14.53    5.48
  -6  -5   3    2.21    5.55
  -6  -5   3   12.36    5.30
  -6  -5   3    5.41    5.33
   6  -5   3   -2.47    4.94
  -6  -5   4   -1.08    4.13
  -6  -5   4    1.68    3.06
  -6  -5   4  -10.12    6.76
   6   6  -4   -2.66    6.86
   6   6  -4   -1.51    5.32
   6   6  -3   -1.01    5.06
  -6   6  -3    2.91    4.62
   6   6  -3    6.15    6.69
  -6   6  -3   -1.76    4.34
   6   6  -3   -2.96    4.52
  -6   6  -2   -3.19    3.82
   6   6  -2   -3.11    5.05
  -6   6  -2    2.72    4.10
   6   6  -2    0.68    4.13
   6   6  -2    3.06    4.38
  -6   6  -1   50.77    9.14
   6   6  -1   23.45    7.82
  -6   6  -1   45.31    8.24
   6   6  -1   20.43    8.28
  -6   6   0    4.24    3.23
   6  -6   0    4.14    4.56
   6  -6   0   -1.86    3.44
   6  -6   0   -3.55    4.20
   6  -6   1   39.00    7.81
   6  -6   1   41.14    7.87
  -6  -6   2   -0.20    3.93
  -6  -6   2   -3.75    4.39
   6  -6   2   -7.70    5.22
   6  -6   2    4.95    4.44
  -6  -6   3    2.30    5.40
  -6  -6   3    1.60    4.48
  -6  -6   3    5.40    5.19
   6  -6   3   10.44    5.52
   6  -6   3   -1.88    4.46
  -6  -6   4    6.68    5.50
  -6  -6   4   -2.14    4.68
  -6  -6   4   10.18    6.06
   6   7  -4   -1.67    7.45
   6   7  -4    2.93    7.13
  -6   7  -4    0.14    5.90
   6   7  -4    4.64    6.00
  -6   7  -3    5.68    5.27
   6   7  -3   11.35    6.47
  -6   7  -3    1.21    5.23
   6   7  -3   -2.63    5.43
  -6   7  -2    0.85    4.13
   6   7  -2   -1.09    4.22
  -6   7  -2   -3.66    4.51
   6   7  -2   -7.70    6.09
   6   7  -2   -2.30    4.47
  -6   7  -1   13.85    4.73
  -6   7  -1   13.49    5.02
  -6   7   0    1.91    4.09
   6  -7   0    0.66    3.81
   6  -7   0   -8.18    5.10
   6  -7   0   -3.47    3.60
   6  -7   1   22.43    6.34
   6  -7   1   18.70    6.32
  -6  -7   2   -7.49    5.29
  -6  -7   2   -0.36    3.92
   6  -7   2   -0.57    3.55
   6  -7   2    1.66    4.94
  -6  -7   3    6.28    5.10
  -6  -7   3   -3.43    5.06
  -6  -7   3   -1.87    4.24
   6  -7   3    2.39    3.88
   6  -7   3    2.93    4.92
  -6  -7   4   -1.67    4.40
  -6  -7   4   -3.72    4.95
  -6  -7   4   -1.62    5.77
   6  -7   4    6.08    5.37
   6  -7   4   14.15    6.71
   6   8  -4    1.42    5.19
   6   8  -4    5.31    7.56
  -6   8  -4  -18.28   10.93
  -6   8  -4    9.61    7.79
   6   8  -4    0.51    6.68
  -6   8  -3   -6.25    6.71
   6   8  -3    2.62    7.55
  -6   8  -3   -6.64    6.32
   6   8  -3   -4.56    6.83
   6   8  -3   -1.80    5.25
  -6   8  -2    7.32    5.55
   6   8  -2    5.26    5.05
  -6   8  -2    6.43    6.25
   6   8  -2   -6.56    6.06
  -6   8  -1   18.43    6.19
  -6   8  -1    7.54    4.31
   6  -8   1   10.91    5.14
   6  -8   1   18.52    6.73
   6  -8   2    4.77    3.65
   6  -8   2    3.96    4.54
  -6  -8   3   -1.83    4.18
  -6  -8   3    1.58    4.18
  -6  -8   3    5.35    5.15
   6  -8   3   -4.68    5.01
   6  -8   3  -12.55    6.99
  -6  -8   4    1.12    4.31
  -6  -8   4    1.07    4.73
  -6  -8   4   -6.89    6.26
   6  -8   4  -12.29    7.41
   6  -8   4  -14.77    7.30
   6   9  -4   -9.07    9.65
  -6   9  -4    3.77    6.89
  -6   9  -4    4.72    6.76
  -6   9  -4  -15.71   10.18
   6   9  -3   -0.58    5.99
  -6   9  -3    4.50    5.99
   6   9  -3   11.47    9.09
  -6   9  -2    4.34    3.80
  -6   9  -2    3.03    4.59
  -6   9  -1   15.78    6.03
   6  -9   1   15.76    6.85
   6  -9   1   15.90    6.25
   6  -9   2    1.11    3.71
   6  -9   2    6.88    5.63
  -6  -9   3  -10.01    6.72
  -6  -9   3    1.38    4.82
   6  -9   3    3.67    5.47
  -6  -9   4   10.28    6.09
   6  -9   4    3.13    6.00
   6  -9   4   -1.93    5.55
   6  10  -4   -1.68    8.69
  -6  10  -4    3.11    6.30
  -6  10  -4    0.20    8.76
  -6  10  -4   -9.28    7.55
   6  10  -3    2.55    6.03
  -6  10  -3    8.04    6.43
   6  10  -3    3.75    7.08
  -6  10  -2   -4.72    5.30
  -6  10  -2    5.54    4.65
   6 -10   2    4.92    3.69
   6 -10   2    3.62    5.36
  -6 -10   3   -0.99    3.88
  -6 -10   3    2.64    5.56
   6 -10   3    5.55    5.72
  -6 -10   4    7.45    5.40
   6 -10   4   -2.63    5.19
   6 -10   4    9.39    6.60
   6 -10   4    0.85    4.86
  -6  11  -4    9.16    9.06
  -6  11  -4  -16.49    8.45
  -6  11  -3    5.38    5.85
  -6  11  -2    0.12    3.75
   6 -11   2    8.91    5.24
   6 -11   2   10.91    6.12
   6 -11   3   -7.16    6.60
   6 -11   4    5.18    7.55
   6 -11   4   16.68    7.02
  -6  12  -4  -21.35   11.53
  -6  12  -4   -8.75    5.41
  -6  12  -3    9.85    6.52
   6 -12   3    2.57    4.95
   6 -12   4   -5.67    5.54
   6 -12   4   -4.48    5.74
   6 -13   3   -9.78    7.51
   7   0  -2    4.37    6.78
   7   0  -2    1.01    3.87
   7   0  -2    1.40    5.01
   7   0  -1    0.80    4.84
  -7   0  -1   -2.56    4.53
  -7   0  -1   -1.29    3.67
   7   0  -1    3.08    4.21
   7   0  -1    5.95    5.17
  -7   0   0    2.54    4.49
  -7   0   0   -2.47    4.54
  -7   0   0    7.87    5.45
   7   0   0   -2.63    4.43
   7   0   0   -3.95    5.48
   7   0   0    4.35    4.10
  -7   0   1   -0.28    3.79
  -7   0   1   -3.87    4.27
  -7   0   1    5.19    4.64
   7   0   1   -6.40    5.58
   7   0   1   -1.57    5.04
  -7   0   2    3.37    4.98
  -7   0   2    0.67    3.33
  -7   0   2    1.50    3.85
   7   1  -3    7.39    6.28
   7   1  -2    1.61    4.40
   7  -1  -2   -4.95    4.42
   7   1  -2    1.82    3.79
   7  -1  -2    3.36    5.95
   7   1  -2   -3.49    5.15
   7  -1  -1    1.74    5.35
  -7   1  -1    1.39    4.35
  -7   1  -1   -3.80    5.34
  -7   1  -1    1.34    3.90
   7  -1  -1    9.67    5.28
   7   1  -1   -5.86    5.19
   7  -1  -1   15.79    7.87
   7   1  -1    6.74    4.75
   7   1  -1    1.41    5.07
  -7  -1   0   -2.70    4.70
  -7   1   0    1.94    3.55
  -7   1   0    4.55    4.94
  -7   1   0   -0.27    3.57
  -7  -1   0   -4.71    4.87
   7  -1   0   -3.85    5.19
   7   1   0    0.21    3.54
   7  -1   0    3.07    3.62
   7   1   0    1.74    3.89
   7   1   0    0.82    4.39
   7  -1   0   -3.33    4.78
  -7  -1   1    4.90    4.74
  -7   1   1   14.23    7.02
  -7   1   1    4.73    4.33
  -7  -1   1   12.03    5.30
  -7   1   1    7.17    4.85
  -7  -1   1    1.88    2.86
   7  -1   1   -3.58    5.24
   7  -1   1    8.20    4.72
   7   1   1    7.26    5.65
   7  -1   1    5.92    5.52
  -7  -1   2    2.01    5.48
  -7   1   2    1.10    3.97
  -7  -1   2   -2.66    4.53
  -7  -1   2   -2.78    4.35
  -7  -1   3    4.73    5.33
   7   2  -3   -7.78    6.90
   7   2  -2    9.97    6.95
  -7   2  -2   13.73    7.24
   7   2  -2    5.54    4.92
   7  -2  -2   12.62    6.26
  -7   2  -2   -1.62    4.34
   7   2  -2    1.36    5.65
   7  -2  -2    0.90    4.66
   7   2  -2    2.11    5.52
   7  -2  -1    6.55    5.12
  -7   2  -1   -0.32    3.92
  -7   2  -1   -4.93    5.11
  -7   2  -1   -4.86    5.53
  -7   2  -1    0.32    3.51
   7  -2  -1   -0.60    4.42
   7   2  -1    1.61    3.95
   7  -2  -1    1.73    4.80
   7   2  -1    3.39    4.27
   7   2  -1    2.86    5.89
   7  -2   0    4.78    4.23
  -7  -2   0   -2.67    4.08
  -7   2   0    4.36    4.63
  -7   2   0    7.80    5.43
  -7   2   0   -1.06    4.01
  -7  -2   0   -0.66    4.00
   7  -2   0    0.20    3.90
   7   2   0    0.48    4.60
   7  -2   0   -3.05    4.90
   7   2   0    1.45    3.97
   7   2   0   -1.95    5.39
  -7  -2   1   -4.19    5.15
  -7   2   1    3.25    5.18
  -7   2   1   -7.98    5.27
  -7  -2   1    5.23    4.90
  -7   2   1   -5.49    4.49
  -7  -2   1   -3.25    3.97
   7  -2   1   -2.68    4.41
   7  -2   1   -0.44    5.11
   7  -2   1   13.77    5.67
   7  -2   1    5.33    5.42
  -7  -2   2    5.33    5.47
  -7  -2   2   11.95    5.97
  -7  -2   2   10.69    5.24
  -7  -2   2    5.65    5.12
  -7  -2   3    1.05    4.02
  -7  -2   3    4.85    3.62
  -7  -2   3    6.88    5.67
   7   3  -3    5.65    5.26
   7   3  -3    7.37    7.56
   7   3  -3   -7.79    6.96
   7   3  -2   19.36    9.14
  -7   3  -2   27.20    7.83
   7   3  -2   21.44    8.99
  -7   3  -2   19.34    6.95
   7   3  -2   23.72    8.48
  -7   3  -1   -0.87    3.93
  -7   3  -1    1.44    4.20
   7  -3  -1    5.48    5.67
   7   3  -1    1.93    4.72
   7  -3  -1   -3.84    5.90
   7   3  -1   11.85    6.21
   7   3  -1   -2.83    5.08
   7  -3   0    0.84    5.59
  -7   3   0    2.43    4.21
  -7   3   0   -2.69    3.74
  -7   3   0    2.96    4.29
   7  -3   0    1.32    3.65
   7  -3   0    3.66    3.83
   7   3   0    0.05    4.86
  -7  -3   1    3.81    4.82
  -7   3   1    4.31    4.22
  -7  -3   1    2.99    5.04
  -7   3   1   -0.88    3.80
  -7  -3   1    4.12    4.01
   7  -3   1    3.52    4.47
   7  -3   1    0.54    3.97
  -7  -3   2   24.96    7.95
  -7  -3   2   23.83    7.57
  -7  -3   2    7.19    4.85
   7  -3   2   11.25    5.99
   7  -3   2   23.32    7.78
  -7  -3   3    2.38    5.29
  -7  -3   3    5.30    5.17
  -7  -3   3   -7.72    6.31
   7   4  -4   -9.44    6.51
   7   4  -3   -0.47    6.95
   7   4  -3    3.36    7.25
  -7   4  -3    8.12    7.14
   7   4  -3   10.59    6.76
  -7   4  -2    0.78    4.95
   7   4  -2    0.15    5.00
  -7   4  -2   15.27    6.76
   7   4  -2    2.03    4.56
   7   4  -2    1.77    5.09
  -7   4  -1   -9.55    6.15
  -7   4  -1   -4.57    4.85
   7  -4  -1   -5.15    5.06
   7  -4  -1    4.71    4.71
   7   4  -1    7.26    4.73
   7   4  -1    6.47    6.51
   7  -4   0   -1.53    4.75
  -7   4   0   -5.46    5.74
  -7   4   0    4.36    4.38
  -7   4   0   -0.67    4.25
   7  -4   0    7.08    5.09
   7  -4   0   -7.11    5.63
  -7  -4   1    1.82    5.37
  -7   4   1    4.36    3.41
  -7  -4   1    1.88    3.38
   7  -4   1    4.78    5.47
   7  -4   1   -7.45    6.18
  -7  -4   2   -4.55    5.23
  -7  -4   2    7.78    5.09
  -7  -4   2    1.66    4.12
   7  -4   2   14.62    7.18
   7  -4   2    5.52    4.83
  -7  -4   3   -3.19    4.53
  -7  -4   3    0.42    3.85
  -7  -4   3    1.58    4.61
  -7  -4   4    6.99    6.14
  -7  -4   4   -6.68    6.76
   7   5  -4   -0.72    8.39
   7   5  -4   -5.27    6.56
   7   5  -3   -3.80    6.50
  -7   5  -3    5.00    6.12
   7   5  -3    5.98    7.55
  -7   5  -3    1.11    6.18
   7   5  -3    0.16    6.33
  -7   5  -2   28.96    8.51
   7   5  -2   15.07    8.81
  -7   5  -2   31.85    8.91
   7   5  -2   28.43    9.10
   7   5  -2   15.21    8.54
  -7   5  -1   10.89    5.48
   7   5  -1   -6.97    5.51
  -7   5  -1    0.49    3.95
   7   5  -1    2.40    4.86
  -7   5   0    2.60    4.67
  -7   5   0    2.81    4.25
  -7   5   0   -5.18    3.08
   7  -5   0   -6.21    5.64
   7  -5   0   -6.35    4.95
   7  -5   0    2.55    4.86
  -7  -5   1   -0.54    4.63
  -7  -5   1    3.10    3.41
   7  -5   1   -4.43    6.32
   7  -5   1    3.01    4.88
  -7  -5   2   10.87    6.87
  -7  -5   2   27.27    8.07
  -7  -5   2   19.62    8.05
   7  -5   2   26.84    7.54
   7  -5   2   25.64    8.12
  -7  -5   3    3.07    5.16
  -7  -5   3    6.13    5.37
  -7  -5   3   -1.48    5.88
   7  -5   3    5.06    5.69
  -7  -5   4    6.85    6.55
  -7  -5   4   -7.98    7.49
   7   6  -4    2.97    7.86
   7   6  -4   14.14    8.67
   7   6  -3    4.12    8.73
  -7   6  -3   -7.02    7.47
   7   6  -3   -5.93    5.70
  -7   6  -3   -6.75    6.74
   7   6  -3   -2.53    5.63
  -7   6  -2   12.12    7.03
   7   6  -2    5.36    6.35
  -7   6  -2    7.76    6.35
   7   6  -2    7.45    5.86
   7   6  -2   -7.86    6.78
  -7   6  -1    1.86    4.69
  -7   6  -1    4.01    4.29
   7   6  -1    3.77    6.02
  -7   6   0    0.90    3.36
   7  -6   0    9.59    6.14
   7  -6   0    1.78    4.86
   7  -6   0   -0.77    4.27
   7  -6   1   -5.82    6.36
   7  -6   1   -1.01    4.87
  -7  -6   2    7.71    4.34
  -7  -6   2   -0.77    4.43
  -7  -6   2    6.76    4.07
   7  -6   2   10.77    5.70
   7  -6   2   -1.69    4.52
  -7  -6   3    3.19    5.27
  -7  -6   3    4.48    4.12
  -7  -6   3    0.13    4.40
   7  -6   3   12.18    6.36
  -7  -6   4   -2.50    5.87
  -7  -6   4   12.63    6.67
   7   7  -4    0.22    8.58
   7   7  -4   -7.09    8.83
   7   7  -3   10.77    8.85
  -7   7  -3   -0.31    5.72
   7   7  -3   -5.47    5.79
  -7   7  -3    8.07    6.94
   7   7  -3    5.07    6.01
  -7   7  -2   -3.03    5.15
   7   7  -2    8.73    6.33
  -7   7  -2   -0.74    4.89
   7   7  -2   10.10    6.78
  -7   7  -1   14.68    6.57
  -7   7  -1   -2.68    3.77
   7  -7   0   28.96    9.28
   7  -7   0   21.81    7.58
   7  -7   1    4.93    5.87
   7  -7   1    0.27    5.43
  -7  -7   2    2.48    4.32
  -7  -7   2   -2.85    5.63
   7  -7   2   -2.44    5.35
   7  -7   2    2.08    5.30
  -7  -7   3    2.24    5.34
  -7  -7   3   -1.86    5.54
  -7  -7   3   -4.59    5.04
   7  -7   3   -3.03    5.27
   7  -7   3   -8.80    7.08
  -7  -7   4    1.15    6.45
  -7  -7   4    1.24    4.75
   7   8  -4   18.63   10.36
   7   8  -3    5.76    6.84
  -7   8  -3    2.39    7.03
   7   8  -3   -6.32    7.41
  -7   8  -3    9.15    8.53
  -7   8  -2    8.07    6.98
  -7   8  -2    5.70    4.36
   7   8  -2   -6.77    7.25
  -7   8  -1    5.20    4.56
  -7   8  -1   -0.05    3.85
   7  -8   1  -10.66    7.15
   7  -8   1   10.94    6.64
   7  -8   2    1.63    6.09
   7  -8   2   -0.08    5.26
  -7  -8   3    1.93    4.29
  -7  -8   3    7.66    6.25
  -7  -8   3    2.49    5.61
   7  -8   3    3.22    4.47
   7  -8   3   -6.07    7.47
  -7   9  -3   -6.32    6.68
   7   9  -3   11.70    8.36
  -7   9  -3   -0.48    6.92
   7   9  -3    9.00    8.39
  -7   9  -2    3.86    5.65
  -7   9  -2  -10.90    7.02
   7  -9   1    0.74    6.09
   7  -9   1   -2.77    5.23
   7  -9   2   -8.88    7.39
   7  -9   2   -6.99    7.77
  -7  -9   3    3.04    5.61
   7  -9   3    0.80    5.50
   7  -9   3   -4.13    5.86
  -7  10  -2  -13.42    8.34
   7 -10   2  -12.94    7.41
   7 -10   2   -9.49    8.29
   7 -11   2    8.02    8.39
   8   0  -2   -4.14    6.25
   8   0  -2    3.58    5.60
   8   0  -2    7.32    6.94
   8   0  -1   10.32    6.41
  -8   0  -1    5.20    6.68
  -8   0  -1    1.32    4.69
   8   0  -1    0.98    4.99
   8   0  -1    5.84    7.54
  -8   0   0   12.67    7.31
  -8   0   0   23.53    7.94
  -8   0   0   16.78    6.32
   8   0   0   19.83    8.07
   8   0   0    9.85    5.44
   8   0   0   13.05    5.67
  -8   0   1   -4.39    6.39
  -8   0   1    5.40    5.29
  -8   0   1    6.38    5.60
   8   0   1    8.42    5.26
  -8   0   2    6.56    7.50
  -8   0   2    3.49    4.74
  -8   0   2   -6.06    5.40
   8   1  -2    4.34    5.79
   8  -1  -2    4.31    5.32
   8   1  -2    6.09    5.78
   8   1  -1   -0.44    8.14
   8  -1  -1   -6.02    5.82
  -8   1  -1   -3.35    5.68
  -8   1  -1    6.34    6.00
   8  -1  -1    2.14    5.68
   8   1  -1   -2.18    4.94
   8  -1  -1   -5.09    5.61
   8   1  -1   -3.71    7.16
   8  -1   0   14.66    8.30
  -8  -1   0   -1.49    4.49
  -8   1   0    5.22    6.70
  -8   1   0    3.10    4.97
  -8  -1   0    8.43    5.97
  -8   1   0  -10.09    6.43
  -8  -1   0    4.99    4.54
   8  -1   0   -9.36    6.57
   8   1   0    4.88    5.04
   8  -1   0    0.05    6.33
   8   1   0   -6.53    5.17
  -8  -1   1   -0.08    4.77
  -8   1   1   -2.40    6.41
  -8   1   1   -9.86    6.59
  -8  -1   1   -1.64    4.48
  -8   1   1   -1.64    5.29
  -8  -1   1    1.86    4.87
   8  -1   1    6.22    6.29
   8  -1   1   -8.69    6.08
  -8  -1   2    5.03    6.34
  -8   1   2    6.54    6.12
  -8   1   2   -3.35    4.75
  -8  -1   2    1.45    5.30
  -8  -1   2    2.27    4.33
   8   2  -2   -2.15    5.47
   8  -2  -2   11.25    7.97
   8   2  -2    8.72    7.05
   8   2  -1   -0.13    5.17
   8  -2  -1   -2.71    5.38
  -8   2  -1   -6.40    5.80
   8  -2  -1    0.78    5.31
   8   2  -1   -3.24    5.56
   8  -2  -1   -5.86    6.58
   8   2  -1   10.08    5.97
   8  -2   0    5.35    6.35
  -8   2   0   -1.04    4.77
  -8   2   0   -6.60    5.73
  -8  -2   0    1.71    4.28
  -8   2   0   -2.90    5.29
  -8  -2   0    2.13    4.48
   8  -2   0    1.13    5.01
   8  -2   0   -0.32    5.75
   8   2   0   -3.72    6.42
  -8  -2   1   -1.70    4.99
  -8   2   1   -0.20    4.85
  -8   2   1   -4.50    5.20
  -8  -2   1    5.40    5.84
  -8   2   1    3.50    3.85
  -8  -2   1    4.69    4.98
   8  -2   1    3.20    4.52
  -8  -2   2   -6.86    5.95
  -8   2   2   -0.87    5.50
  -8  -2   2    6.76    5.09
   8   3  -2    3.53    7.69
  -8   3  -2    1.05    6.66
  -8   3  -2    6.36    5.81
   8   3  -2    4.29    6.25
  -8   3  -1    9.52    6.05
   8  -3  -1   -8.27    7.27
   8   3  -1   -6.71    6.06
   8  -3  -1   -5.75    7.20
   8   3  -1    1.84    6.17
   8   3  -1   -2.65    5.37
   8  -3   0    0.15    6.00
  -8   3   0  -10.78    5.62
  -8   3   0   10.38    6.03
  -8   3   0    2.88    4.78
   8  -3   0   -2.59    6.27
   8  -3   0   -4.43    5.29
  -8  -3   1   11.29    7.47
  -8   3   1    5.57    4.64
  -8   3   1   -0.42    3.74
  -8  -3   1   -8.11    6.36
  -8   3   1   -3.34    5.50
  -8  -3   1   -2.35    4.22
   8  -3   1   -6.73    5.23
  -8  -3   2    2.44    5.59
  -8  -3   2    8.86    6.39
  -8  -3   3   12.30    8.09
   8   4  -3   18.97   11.48
   8   4  -2   -2.53    5.94
  -8   4  -2    2.22    5.40
  -8   4  -2    6.67    5.58
   8   4  -2   -5.42    7.73
  -8   4  -1    0.44    5.40
   8  -4  -1   17.26    8.87
   8  -4  -1    1.38    5.30
   8   4  -1    0.97    7.04
  -8   4   0   -5.36    6.96
  -8   4   0    4.45    6.43
  -8   4   0    2.76    4.03
   8  -4   0   16.44    7.22
   8  -4   0   -7.15    7.46
  -8  -4   1   -1.12    5.07
  -8   4   1   13.32    7.47
  -8  -4   1    5.44    4.32
  -8  -4   1   10.42    5.60
   8  -4   1    6.80    6.95
  -8  -4   2   -1.82    6.41
  -8  -4   2    1.43    5.23
   8  -4   2   -8.27    5.55
   8  -4   2   -2.16    7.18
  -8  -4   3    6.49    5.94
   8   5  -3    4.37    9.99
   8   5  -2    1.71    6.70
  -8   5  -2   14.55    9.06
  -8   5  -2    7.37    5.91
   8   5  -2    1.02    5.33
  -8   5  -1    1.95    5.97
  -8   5  -1    6.06    4.64
   8   5  -1   -7.04    7.96
  -8   5   0    4.01    5.24
  -8   5   0   -3.01    4.06
   8  -5   0  -11.34    6.48
  -8  -5   1   -1.80    5.52
   8  -5   1    6.65    7.07
   8  -5   1    3.06    6.10
  -8  -5   2   10.43    8.12
  -8  -5   2   -1.66    5.92
   8  -5   2   -1.71    4.98
   8  -5   2    4.97    7.19
  -8  -5   3   -2.60    5.08
   8   6  -3    2.09    7.55
  -8   6  -2   -2.98    5.37
  -8   6  -2    3.48    6.47
   8   6  -2   -0.04    5.94
  -8   6  -1    8.08    6.29
  -8   6  -1   15.80    7.37
  -8   6   0   -2.09    4.82
   8  -6   0   11.52    7.22
   8  -6   1   13.18    6.98
   8  -6   1   20.47    8.39
  -8  -6   2    9.65    6.43
  -8  -6   2    2.04    4.62
   8  -6   2    9.20    6.81
   8  -6   2   -7.76    7.03
  -8   7  -2    3.27    6.62
  -8   7  -2    1.16    5.34
  -8   7  -1    2.41    5.62
  -8   7  -1   -2.75    5.04
   8  -7   1    8.46    5.07
   8  -7   1   14.16    7.31
   8  -7   2    1.33    5.95
   8  -7   2   -8.83    6.25
  -8   8  -2    1.12    5.18
  -8   8  -1   -0.37    5.60
   8  -8   1   -3.08    5.28
   8  -8   1   -0.87    6.87
   8  -8   2    4.39    5.91
   9   0   0   -1.79    8.20
  -9   0   0   -4.66    5.30
   9   1  -1   -2.11    7.45
   9   1   0   -0.92    8.11
   9  -1   0    5.42    6.45
  -9   1   0    7.72    8.42
  -9   1   0    2.18    5.35
   9  -2   0  -10.81   10.41
  -9   2   0  -12.16    9.89
  -9   2   0   -0.43    6.55
   9  -2   0   10.54    7.85
  -9   3   0    3.61    7.56
  -9   3   0   -7.80    7.13
   9  -3   0   -0.93    6.34
  -9  -3   1    1.43    4.90
   0   0   0    0.00    0.00
TITL q in Pca2(1)
REM Pca2(1) (#29, found as P2(1)ab in bca setting)
CELL 0.71073   6.904983  17.549436   5.521243  90.0000  90.0000  90.0000
ZERR    4.00   0.000859   0.007051   0.001297   0.0000   0.0000   0.0000
LATT -1
SYMM -x,-y, z+1/2
SYMM  x+1/2,-y, z
SYMM -x+1/2, y, z+1/2
SFAC C H N
UNIT 24.00 60.00 4.00
TREF
HKLF 4
END
_computing_structure_solution     'SHELXT 2018/2 (Sheldrick, 2018)'
;
_shelx_hkl_checksum     30525
_shelx_res_file
;
TITL 1ha in Pca2(1)
    1ha.res
    created by SHELXL-2018/3 at 10:25:19 on 14-May-2025
CELL 0.71073 6.905 17.5494 5.5212 90 90 90
ZERR 4 0.0009 0.0071 0.0013 0 0 0
LATT -1
SYMM -X,-Y,0.5+Z
SYMM 0.5+X,-Y,+Z
SYMM 0.5-X,+Y,0.5+Z
SFAC C H N
UNIT 24 60 4
L.S. 100
PLAN  4
CONF
HTAB
BOND $H
list 4
MORE -1
TEMP
fmap 2 53
acta
REM <olex2.extras>
REM <HklSrc "%.\\1ha.hkl">
REM </olex2.extras>
WGHT    0.037600
FVAR       0.85508
N1    3    0.555596    0.034868    0.914673    11.00000    0.07321    0.07851 =
         0.05451    0.00337    0.00061    0.00392
AFIX   3
H2    2    0.682796    0.038908    0.947803    11.00000   -1.20000
H1    2    0.539765    0.010808    0.772063    11.00000   -1.20000
AFIX   0
C1    1    0.470446    0.110211    0.900907    11.00000    0.05938    0.07570 =
         0.05406    0.00268    0.00000   -0.00336
AFIX  23
H12   2    0.488877    0.134938    1.056331    11.00000   -1.20000
H11   2    0.332065    0.104265    0.877298    11.00000   -1.20000
AFIX   0
C2    1    0.544880    0.162666    0.708139    11.00000    0.05303    0.05491 =
         0.05691   -0.00212   -0.00722   -0.00138
AFIX  23
H22   2    0.683900    0.167532    0.728087    11.00000   -1.20000
H21   2    0.522184    0.138989    0.551947    11.00000   -1.20000
AFIX   0
C3    1    0.459065    0.241000    0.703122    11.00000    0.04845    0.08466 =
         0.05389   -0.00411    0.00124    0.00521
AFIX  23
H32   2    0.480115    0.264728    0.859597    11.00000   -1.20000
H31   2    0.320307    0.236485    0.679769    11.00000   -1.20000
AFIX   0
C4    1    0.539380    0.292625    0.509570    11.00000    0.05585    0.07776 =
         0.05052    0.00373   -0.00198   -0.00154
AFIX  23
H42   2    0.678221    0.297005    0.532398    11.00000   -1.20000
H41   2    0.517725    0.269072    0.352958    11.00000   -1.20000
AFIX   0
C5    1    0.453251    0.371434    0.506116    11.00000    0.07109    0.08181 =
         0.05721    0.00457    0.00085   -0.00372
AFIX  23
H52   2    0.470541    0.394238    0.664685    11.00000   -1.20000
H51   2    0.315124    0.367130    0.477184    11.00000   -1.20000
AFIX   0
C6    1    0.538996    0.424325    0.317694    11.00000    0.08802    0.09931 =
         0.07613    0.01220   -0.00466    0.00803
AFIX  33
H63   2    0.476617    0.473119    0.327290    11.00000   -1.50000
H62   2    0.675190    0.430265    0.347089    11.00000   -1.50000
H61   2    0.519522    0.403112    0.159285    11.00000   -1.50000
AFIX   0
HKLF 4
REM  1ha in Pca2(1)
REM wR2 = 0.1180, GooF = S = 1.039, Restrained GooF = 1.038 for all data
REM R1 = 0.0544 for 373 Fo > 4sig(Fo) and 0.1726 for all 832 data
REM 64 parameters refined using 1 restraints
END
WGHT      0.0376      0.0000
REM Instructions for potential hydrogen bonds
EQIV $1 -x+1, -y, z-1/2
HTAB N1 N1_$1
REM Highest difference peak  0.090,  deepest hole -0.092,  1-sigma level  0.022
Q1    1   0.5447  0.0843  0.7118  11.00000  0.05    0.09
Q2    1   0.5836 -0.0420  0.9031  11.00000  0.05    0.08
Q3    1   0.5167  0.2197  0.5294  11.00000  0.05    0.08
Q4    1   0.3904  0.3999  0.6951  11.00000  0.05    0.08
;
_shelx_res_checksum     1811
data_hexylamine_0_65GPa
_audit_creation_method
;
Olex2 1.5
(compiled 2025.04.05 svn.rf049d14d for OlexSys, GUI svn.r7224)
;
_chemical_name_systematic     'n-Hexylamine'
_chemical_name_common     ?
_chemical_formula_moiety     'C6 H15 N'
_chemical_formula_sum     'C6 H15 N'
_chemical_formula_iupac     'C6 H15 N'
_chemical_formula_weight     101.19
_chemical_melting_point     ?
_chemical_absolute_configuration     ?
_space_group_crystal_system     orthorhombic
_space_group_name_H-M_alt     'P c a 21'
_space_group_name_Hall     'P 2c -2ac'
loop_
    _space_group_symop_operation_xyz
    'x, y, z'
    '-x, -y, z+1/2'
    'x+1/2, -y, z'
    '-x+1/2, y, z+1/2'
_cell_length_a     6.8591(9)
_cell_length_b     17.494(5)
_cell_length_c     5.4892(4)
_cell_angle_alpha     90
_cell_angle_beta     90
_cell_angle_gamma     90
_cell_volume     658.7(2)
_cell_formula_units_Z     4
_cell_measurement_reflns_used     1173
_cell_measurement_theta_min     3.1770
_cell_measurement_theta_max     23.4540
_cell_measurement_temperature     295(2)
_cell_measurement_pressure     650000
_exptl_crystal_description     disc
_exptl_crystal_colour     colourless
_exptl_crystal_size_max     0.27
_exptl_crystal_size_mid     0.27
_exptl_crystal_size_min     0.26
_exptl_crystal_density_diffrn     1.020
_exptl_crystal_density_meas     ?
_exptl_crystal_density_method     ?
_exptl_crystal_F_000     232
_exptl_absorpt_coefficient_mu     0.059
_exptl_absorpt_correction_type     multi-scan
_exptl_absorpt_process_details
;
(CrysAlis PRO; Rigaku OD, 2022)
;
_exptl_absorpt_correction_T_min     0.59969
_exptl_absorpt_correction_T_max     1.00000
_diffrn_ambient_temperature     295(2)
_diffrn_source     ?
_diffrn_radiation_type     MoK\a
_diffrn_radiation_wavelength     0.71073
_diffrn_measurement_device_type     'Rigaku Xcalibur Atlas'
_diffrn_measurement_method     '\f- and \w-scans'
_diffrn_measurement_specimen_support     'diamond anvil cell'
_diffrn_detector_area_resol_mean     10.5384
_diffrn_reflns_number     5447
_diffrn_reflns_av_R_equivalents     0.0630
_diffrn_reflns_av_unetI/netI     0.0673
_diffrn_reflns_theta_min     3.190
_diffrn_reflns_theta_max     31.357
_diffrn_reflns_theta_full     25.242
_diffrn_measured_fraction_theta_max     0.497
_diffrn_measured_fraction_theta_full     0.615
_diffrn_reflns_limit_h_min     -8
_diffrn_reflns_limit_h_max     8
_diffrn_reflns_limit_k_min     -15
_diffrn_reflns_limit_k_max     15
_diffrn_reflns_limit_l_min     -7
_diffrn_reflns_limit_l_max     7
_refine_special_details
;
Rigaku Xcalibur EOS and Xcalibur ATLAS diffractometers were used for
the high-pressure studies. The X-ray wavelength used in all experiments was
0.71073 \%A. The DAC was centred by the gasket-shadow method (Budzianowski &
Katrusiak, 2004). The <i>CrysAlis PRO</i> program suite was used for data
collection, determination of the <i>UB</i> matrices and data reductions. All
data were accounted for the Lorentz, polarization and absorption effects.
<i>OLEX2</i> (Dolomanov <i>et al.</i>, 2009), <i>SHELXT</i> (Sheldrick, 2015a)
and <i>SHELXL</i> (Sheldrick, 2015b) were used to solve the structures by
direct methods, and then to the full-matrix least-squares refinement.
;
_reflns_number_total     1085
_reflns_number_gt     527
_reflns_threshold_expression     'I > 2\s(I)'
_refine_ls_structure_factor_coef     Fsqd
_refine_ls_matrix_type     full
_refine_ls_R_factor_all     0.1434
_refine_ls_R_factor_gt     0.0472
_refine_ls_wR_factor_gt     0.0980
_refine_ls_wR_factor_ref     0.1313
_refine_ls_goodness_of_fit_ref     0.977
_refine_ls_restrained_S_all     0.976
_refine_ls_number_reflns     1085
_refine_ls_number_parameters     64
_refine_ls_number_restraints     1
_refine_ls_hydrogen_treatment     constr
_refine_ls_weighting_scheme     calc
_refine_ls_weighting_details
                      'w=1/[\s^2^(Fo^2^)+(0.0573P)^2^] where P=(Fo^2^+2Fc^2^)/3'
_atom_sites_solution_hydrogens     mixed
_atom_sites_solution_primary     dual
_atom_sites_solution_secondary     ?
_refine_ls_shift/su_max     0.000
_refine_ls_shift/su_mean     0.000
_refine_diff_density_max     0.104
_refine_diff_density_min     -0.104
_refine_ls_extinction_method     none
_refine_ls_extinction_coef     .
_refine_ls_abs_structure_details
;
Flack <i>x</i> determined using 181 quotients [(I+)-(I-)]/[(I+)+(I-)]
(Parsons <i>et al.</i>,  2013)
;
_refine_ls_abs_structure_Flack     0.7(10)
loop_
    _atom_type_symbol
    _atom_type_description
    _atom_type_scat_dispersion_real
    _atom_type_scat_dispersion_imag
    _atom_type_scat_source
    'C' 'C' 0.0033 0.0016
                         'International Tables Vol C Tables 4.2.6.8 and 6.1.1.4'
    'H' 'H' 0.0000 0.0000
                         'International Tables Vol C Tables 4.2.6.8 and 6.1.1.4'
    'N' 'N' 0.0061 0.0033
                         'International Tables Vol C Tables 4.2.6.8 and 6.1.1.4'
_computing_data_collection
;
CrysAlis PRO (Rigaku OD, 2022)
;
_computing_cell_refinement
;
CrysAlis PRO (Rigaku OD, 2022)
;
_computing_data_reduction
;
CrysAlis PRO (Rigaku OD, 2022)
;
_computing_structure_solution
;
SHELXT2018 (Sheldrick, 2015<i>a</i>)
;
_computing_structure_refinement
;
SHELXL2018 (Sheldrick, 2015<i>b</i>)
;
_computing_molecular_graphics
;
Mercury (Macrae <i>et al.</i>,  2020)
;
_computing_publication_material
;
OLEX2 (Dolomanov <i>et al.</i>, 2009)
;
loop_
    _atom_site_type_symbol
    _atom_site_label
    _atom_site_fract_x
    _atom_site_fract_y
    _atom_site_fract_z
    _atom_site_U_iso_or_equiv
    _atom_site_adp_type
    _atom_site_calc_flag
    _atom_site_occupancy
    _atom_site_disorder_assembly
    _atom_site_disorder_group
    N N1 0.5563(5) 0.0358(3) 0.9205(5) 0.0550(14) Uani d 1 . .
    H H2 0.684017 0.040646 0.954979 0.066 Uiso d 1 . .
    H H1 0.542127 0.011566 0.777019 0.066 Uiso d 1 . .
    C C1 0.4676(5) 0.1112(3) 0.9056(6) 0.0464(17) Uani d 1 . .
    H H12 0.484199 0.136515 1.061406 0.056 Uiso calc 1 . .
    H H11 0.328753 0.104832 0.879059 0.056 Uiso calc 1 . .
    C C2 0.5472(5) 0.1630(3) 0.7083(6) 0.0442(17) Uani d 1 . .
    H H22 0.686689 0.168369 0.731413 0.053 Uiso calc 1 . .
    H H21 0.526551 0.138715 0.551522 0.053 Uiso calc 1 . .
    C C3 0.4575(5) 0.2410(4) 0.7023(7) 0.0497(17) Uani d 1 . .
    H H32 0.475565 0.264744 0.860355 0.060 Uiso calc 1 . .
    H H31 0.318406 0.235580 0.675689 0.060 Uiso calc 1 . .
    C C4 0.5404(5) 0.2940(3) 0.5071(7) 0.0464(15) Uani d 1 . .
    H H42 0.679673 0.299029 0.533055 0.056 Uiso calc 1 . .
    H H41 0.521480 0.270362 0.349076 0.056 Uiso calc 1 . .
    C C5 0.4517(5) 0.3729(4) 0.5013(6) 0.0539(16) Uani d 1 . .
    H H51 0.312578 0.368251 0.473613 0.065 Uiso calc 1 . .
    H H52 0.470200 0.396829 0.659017 0.065 Uiso calc 1 . .
    C C6 0.5376(5) 0.4237(3) 0.3078(9) 0.0695(17) Uani d 1 . .
    H H63 0.475481 0.472863 0.313277 0.104 Uiso calc 1 . .
    H H62 0.674870 0.429650 0.336080 0.104 Uiso calc 1 . .
    H H61 0.517151 0.401053 0.150563 0.104 Uiso calc 1 . .
loop_
    _atom_site_aniso_label
    _atom_site_aniso_U_11
    _atom_site_aniso_U_22
    _atom_site_aniso_U_33
    _atom_site_aniso_U_12
    _atom_site_aniso_U_13
    _atom_site_aniso_U_23
    N1 0.065(3) 0.055(5) 0.0453(17) 0.0000(18) -0.004(2) 0.004(2)
    C1 0.051(3) 0.045(7) 0.043(2) -0.003(2) 0.001(3) -0.003(3)
    C2 0.046(3) 0.049(7) 0.0372(19) 0.001(2) 0.000(2) 0.001(2)
    C3 0.040(3) 0.065(7) 0.044(2) 0.000(2) 0.000(3) 0.002(2)
    C4 0.043(3) 0.055(6) 0.041(2) -0.002(2) -0.003(3) 0.000(2)
    C5 0.054(3) 0.059(6) 0.048(2) -0.002(2) 0.004(3) 0.001(2)
    C6 0.072(3) 0.077(6) 0.060(3) 0.004(2) 0.001(3) 0.008(3)
_geom_special_details
;
 All esds (except the esd in the dihedral angle between two l.s. planes)
 are estimated using the full covariance matrix.  The cell esds are taken
 into account individually in the estimation of esds in distances, angles
 and torsion angles; correlations between esds in cell parameters are only
 used when they are defined by crystal symmetry.  An approximate (isotropic)
 treatment of cell esds is used for estimating esds involving l.s. planes.
;
loop_
    _geom_bond_atom_site_label_1
    _geom_bond_atom_site_label_2
    _geom_bond_site_symmetry_2
    _geom_bond_distance
    _geom_bond_publ_flag
    N1 H2 . 0.9000 ?
    N1 H1 . 0.9000 ?
    N1 C1 . 1.454(6) ?
    C1 H12 . 0.9700 ?
    C1 H11 . 0.9700 ?
    C1 C2 . 1.514(6) ?
    C2 H22 . 0.9700 ?
    C2 H21 . 0.9700 ?
    C2 C3 . 1.496(6) ?
    C3 H32 . 0.9700 ?
    C3 H31 . 0.9700 ?
    C3 C4 . 1.528(6) ?
    C4 H42 . 0.9700 ?
    C4 H41 . 0.9700 ?
    C4 C5 . 1.508(6) ?
    C5 H51 . 0.9700 ?
    C5 H52 . 0.9700 ?
    C5 C6 . 1.505(6) ?
    C6 H63 . 0.9600 ?
    C6 H62 . 0.9600 ?
    C6 H61 . 0.9600 ?
loop_
    _geom_angle_atom_site_label_1
    _geom_angle_atom_site_label_2
    _geom_angle_atom_site_label_3
    _geom_angle_site_symmetry_1
    _geom_angle_site_symmetry_3
    _geom_angle
    _geom_angle_publ_flag
    H2 N1 H1 . . 109.5 ?
    C1 N1 H2 . . 109.5 ?
    C1 N1 H1 . . 109.4 ?
    N1 C1 H12 . . 108.4 ?
    N1 C1 H11 . . 108.4 ?
    N1 C1 C2 . . 115.6(3) ?
    H12 C1 H11 . . 107.4 ?
    C2 C1 H12 . . 108.4 ?
    C2 C1 H11 . . 108.4 ?
    C1 C2 H22 . . 108.7 ?
    C1 C2 H21 . . 108.7 ?
    H22 C2 H21 . . 107.6 ?
    C3 C2 C1 . . 114.4(4) ?
    C3 C2 H22 . . 108.7 ?
    C3 C2 H21 . . 108.7 ?
    C2 C3 H32 . . 108.6 ?
    C2 C3 H31 . . 108.6 ?
    C2 C3 C4 . . 114.6(3) ?
    H32 C3 H31 . . 107.6 ?
    C4 C3 H32 . . 108.6 ?
    C4 C3 H31 . . 108.6 ?
    C3 C4 H42 . . 108.5 ?
    C3 C4 H41 . . 108.5 ?
    H42 C4 H41 . . 107.5 ?
    C5 C4 C3 . . 114.9(4) ?
    C5 C4 H42 . . 108.5 ?
    C5 C4 H41 . . 108.5 ?
    C4 C5 H51 . . 108.9 ?
    C4 C5 H52 . . 108.9 ?
    H51 C5 H52 . . 107.7 ?
    C6 C5 C4 . . 113.4(4) ?
    C6 C5 H51 . . 108.9 ?
    C6 C5 H52 . . 108.9 ?
    C5 C6 H63 . . 109.5 ?
    C5 C6 H62 . . 109.5 ?
    C5 C6 H61 . . 109.5 ?
    H63 C6 H62 . . 109.5 ?
    H63 C6 H61 . . 109.5 ?
    H62 C6 H61 . . 109.5 ?
loop_
    _geom_torsion_atom_site_label_1
    _geom_torsion_atom_site_label_2
    _geom_torsion_atom_site_label_3
    _geom_torsion_atom_site_label_4
    _geom_torsion_site_symmetry_1
    _geom_torsion_site_symmetry_2
    _geom_torsion_site_symmetry_3
    _geom_torsion_site_symmetry_4
    _geom_torsion
    _geom_torsion_publ_flag
    N1 C1 C2 C3 . . . . -178.2(4) ?
    C1 C2 C3 C4 . . . . 178.7(3) ?
    C2 C3 C4 C5 . . . . -179.6(4) ?
    C3 C4 C5 C6 . . . . 179.7(3) ?
_shelx_space_group_comment
;
The symmetry employed for this shelxl refinement is uniquely defined
by the following loop, which should always be used as a source of
symmetry information in preference to the above space-group names.
They are only intended as comments.
;
_shelx_estimated_absorpt_T_min     ?
_shelx_estimated_absorpt_T_max     ?
_shelx_hkl_file
;
   0   0   6   23.98   11.72
   0   0   6   26.25   12.36
   0   0   6   53.65   13.76
   0   0   5   -2.60    5.44
   0   0   5   -1.62    6.58
   0   0   5   -6.49    7.84
   0   0   5   -1.49    5.24
   0   0   4  508.80   27.12
   0   0   4  502.38   29.03
   0   0   4  505.01   28.57
   0   0   4  503.32   29.18
   0   0   4  576.49   19.50
   0   0   3   -2.50    3.21
   0   0   3   -0.95    3.02
   0   0   3   -0.45    2.72
   0   0   3    0.37    2.80
   0   0   3    0.82    2.03
   0   0   2  957.19   26.65
   0   0   2 1119.38   26.55
   0   0   2 1133.03   28.25
   0   0   2 1009.29   21.73
   0   0   2 1018.42   18.27
   0   0   2 1051.95   26.75
   0   0   1    0.60    0.45
   0   0   1    0.45    0.34
   0   0   1    0.57    0.74
   0   0   1    1.52    0.72
   0   0   1    2.11    0.96
   0   0   1    0.13    0.51
   0   0   1    1.04    0.87
   0   0  -1    1.60    0.91
   0   0  -1    0.49    0.51
   0   0  -1   -0.19    0.68
   0   0  -1    0.50    0.55
   0   0  -1    2.17    0.98
   0   0  -1    0.19    0.37
   0   0  -2 1013.34   25.54
   0   0  -2 1123.74   29.14
   0   0  -2 1160.54   28.33
   0   0  -2 1109.27   28.07
   0   0  -2 1092.21   22.47
   0   0  -3   -1.46    2.46
   0   0  -3   -2.94    2.76
   0   0  -3    0.87    2.68
   0   0  -3    4.97    3.08
   0   0  -3   -1.12    2.01
   0   0  -4  540.83   29.74
   0   0  -4  489.48   29.19
   0   0  -4  455.98   26.22
   0   0  -4  550.77   23.89
   0   0  -4  552.29   30.05
   0   0  -5   -0.53    5.74
   0   0  -5   -3.95    6.55
   0   0  -5  -11.03    8.05
   0   0  -5    1.60    7.24
   0   0  -6   66.76   16.54
   0   0  -6   77.57   18.07
  -1   0   7   16.27   12.73
  -1   0   7   15.36   15.34
  -1   0   6   12.09    9.69
  -1   0   6   11.93    9.18
  -1   0   6    6.39   10.10
  -1   0   5   20.27   10.09
   1   0   5   -1.61    5.34
   1   0   5    4.46    5.88
   1   0   5   -4.47    5.80
  -1   0   5    2.96    7.25
  -1   0   5   -2.92    6.18
  -1   0   5    0.33    4.37
   1   0   4   -4.39    4.60
   1   0   4   10.47    3.91
  -1   0   4    2.57    4.45
  -1   0   4   -4.65    6.18
  -1   0   4   -5.27    5.11
  -1   0   4    6.53    5.58
  -1   0   4   -0.45    4.20
   1   0   4    6.30    5.41
   1   0   4   -8.35    5.85
  -1   0   3    3.81    3.74
  -1   0   3    0.34    3.00
   1   0   3   -2.89    3.09
  -1   0   3    0.15    2.60
   1   0   3    1.46    3.52
   1   0   3   -0.90    2.89
   1   0   3   -2.83    3.24
  -1   0   3   -1.42    2.11
  -1   0   3   -1.38    2.84
  -1   0   2   -2.57    1.90
   1   0   2    0.94    3.09
  -1   0   2   -0.41    1.72
  -1   0   2   -0.05    0.83
  -1   0   2   -1.11    1.69
   1   0   2   -0.82    1.73
  -1   0   2    1.70    1.68
   1   0   2    1.25    1.97
   1   0   2    1.02    2.09
  -1   0   2   -0.48    1.62
  -1   0   1    0.73    0.78
  -1   0   1   -0.68    1.02
  -1   0   1    1.70    1.40
  -1   0   1    0.25    0.93
  -1   0  -1   -0.55    1.35
   1   0  -1    1.74    1.04
   1   0  -1   -0.46    1.12
   1   0  -1    0.76    0.97
   1   0  -1    0.80    0.78
   1   0  -2   -0.02    2.09
   1   0  -2    0.11    1.55
   1   0  -2    2.59    2.33
   1   0  -2    1.16    2.02
  -1   0  -2   -0.02    1.64
  -1   0  -2    0.26    1.77
   1   0  -2    0.51    1.30
  -1   0  -2   -1.85    1.93
   1   0  -3   -4.01    3.06
  -1   0  -3   -1.35    3.36
   1   0  -3    0.47    2.75
   1   0  -3   -3.13    3.02
   1   0  -3    6.94    3.72
  -1   0  -3    3.61    2.58
   1   0  -3   -2.13    3.54
  -1   0  -3    0.51    2.96
  -1   0  -3    1.29    2.68
   1   0  -4   -0.58    4.36
   1   0  -4   -1.13    5.31
  -1   0  -4   -7.82    5.73
   1   0  -4    1.50    4.98
  -1   0  -4    2.21    2.68
   1   0  -4   -1.18    4.28
  -1   0  -4    0.07    4.32
  -1   0  -4   -3.89    4.87
   1   0  -4    2.61    4.34
  -1   0  -5   -1.64    6.50
   1   0  -5   -5.63    5.63
   1   0  -5    6.59    6.31
  -1   0  -5    9.02    7.12
   1   0  -5    1.92    5.51
   1   0  -5    6.21    6.23
   1   0  -5    4.81    5.54
   1   0  -6    6.16    6.56
   1   0  -6   -2.78    9.22
   1   0  -6    7.04    8.21
   1   0  -7  -19.66   11.82
   1   0  -7   -0.04   10.39
  -2   0   7   -7.39   14.01
  -2   0   7  -18.88   13.35
  -2   0   7   -8.58   12.81
  -2   0   6   41.51   14.00
  -2   0   6   28.61   11.86
  -2   0   6   40.24   14.65
  -2   0   5   21.73    7.63
  -2   0   5   32.31   10.73
  -2   0   5   26.43   10.08
  -2   0   5   34.51   10.76
  -2   0   4  182.75   15.99
  -2   0   4  181.05   18.07
  -2   0   4  213.24   18.85
  -2   0   4  202.08   18.03
  -2   0   4  256.15   16.41
  -2   0   3   58.98    8.69
  -2   0   3   67.39    9.10
  -2   0   3   64.52    9.32
  -2   0   3   57.02    5.79
  -2   0   3   55.19    8.09
  -2   0   2  265.12   15.34
  -2   0   2  270.70   15.96
  -2   0   2  245.94   13.75
  -2   0   2  258.97   15.28
  -2   0   1   50.65    5.88
  -2   0   1   56.13    6.18
   2   0  -1   53.77    6.64
   2   0  -1   46.44    6.12
   2   0  -1   50.08    6.70
   2   0  -1   50.39    6.38
   2   0  -2  261.38   16.27
   2   0  -2  241.39   15.74
   2   0  -2  257.21   15.34
   2   0  -2  290.52   17.93
   2   0  -3   63.44    9.43
   2   0  -3   65.38    9.74
   2   0  -3   53.24    8.49
   2   0  -3   53.85    6.83
   2   0  -3   57.13    9.20
   2   0  -4  253.19   21.95
   2   0  -4  223.68   19.59
   2   0  -4  222.77   17.13
   2   0  -4  250.20   21.15
   2   0  -4  156.73   18.53
   2   0  -5   30.23    8.32
   2   0  -5   33.29   11.15
   2   0  -5   28.80   10.02
   2   0  -5   23.82    9.48
   2   0  -6   54.73   15.44
   2   0  -6   36.89   13.96
   2   0  -6   51.46   13.83
   2   0  -7    3.16   10.38
   2   0  -7   -0.42   10.21
   2   0  -7   19.02   17.41
  -3   0   7   -2.30   11.67
  -3   0   7   14.72   11.48
  -3   0   7   20.69   12.98
  -3   0   6  -13.53   11.62
  -3   0   6    0.81    8.10
  -3   0   6   -3.65    8.38
  -3   0   5    2.03    5.44
  -3   0   5   -8.52    7.31
  -3   0   5   -2.23    7.68
  -3   0   5    4.64    6.54
  -3   0   4   -1.79    5.53
  -3   0   4    2.33    6.37
  -3   0   4    0.51    5.32
  -3   0   4    7.50    5.82
  -3   0   3   -3.73    5.22
  -3   0   3   -5.77    6.04
  -3   0   3    4.22    3.97
  -3   0   3   -1.01    3.69
  -3   0   2    1.66    2.49
  -3   0   2    3.00    4.36
  -3   0   2   -1.20    2.58
  -3   0   1   -1.53    2.15
   3   0  -1   -0.37    2.51
   3   0  -1    2.90    2.07
   3   0  -2    2.05    3.43
   3   0  -2    2.39    3.90
   3   0  -2   -1.92    2.91
   3   0  -2    3.47    3.77
   3   0  -3   -1.71    4.75
   3   0  -3    2.80    4.51
   3   0  -3    1.85    4.13
   3   0  -3   -2.84    4.02
   3   0  -4   -5.08    6.24
   3   0  -4    9.25    7.40
   3   0  -4    3.99    6.93
   3   0  -4   10.51    9.49
   3   0  -5    7.21    7.55
   3   0  -5   11.07   10.30
   3   0  -5    1.55    7.83
   3   0  -5   -2.26    8.79
   3   0  -6    6.61    8.06
   3   0  -6    2.58    9.39
   3   0  -6   -2.82   10.63
   3   0  -7   -8.82   16.68
   3   0  -7  -13.11   14.17
   3   0  -7   16.32   19.66
  -4   0   7    8.52   13.58
  -4   0   6    5.37    7.18
  -4   0   6   -3.25    9.18
  -4   0   6   13.04   12.22
  -4   0   6   19.45   10.27
  -4   0   5   24.32   10.97
  -4   0   5   15.07    8.12
  -4   0   5   18.07    7.01
  -4   0   5    8.49    7.23
  -4   0   4   17.11    8.33
  -4   0   4   25.98    8.39
  -4   0   4   28.81    9.44
  -4   0   3   19.17    7.20
  -4   0   3   22.07    8.01
  -4   0   3   17.58    6.60
  -4   0   2   16.89    5.62
  -4   0   2   15.03    6.32
   4   0  -2   14.44    6.14
   4   0  -2   13.61    6.25
   4   0  -3   16.25    7.91
   4   0  -3   28.87    9.32
   4   0  -3   23.67    8.52
   4   0  -3   25.78    8.62
   4   0  -4   23.22   10.20
   4   0  -4   33.18    9.81
   4   0  -4   17.43    7.70
   4   0  -4   22.69   10.11
   4   0  -5    8.47    9.85
   4   0  -5   10.93    6.70
   4   0  -5   39.95   14.49
   4   0  -5   17.00   11.91
   4   0  -6    0.36    9.95
   4   0  -6   -7.48   13.65
   4   0  -6   21.02   12.24
   4   0  -7   12.66   11.36
   4   0  -7    7.38   15.47
  -5   0   5    6.31    7.84
  -5   0   4  -13.58    9.89
   5   0  -5   -7.68   10.50
   5   0  -5   -0.44    9.64
   0   1   7   -4.51   15.92
   0   1   6  147.92   21.57
   0   1   6  126.70   18.33
   0  -1   6  131.51   23.43
   0   1   6  107.67   20.13
   0   1   6  134.47   21.28
   0  -1   6  123.90   22.17
   0  -1   5   -9.47    8.12
   0   1   5    1.45    6.67
   0  -1   5    1.99    4.69
   0  -1   5    9.44    6.98
   0  -1   5   -0.29    6.01
   0   1   5    2.03    6.59
   0   1   5    2.36    5.14
   0   1   5    9.66    6.97
   0   1   4  641.04   31.55
   0   1   4  643.41   30.10
   0  -1   4  621.70   33.68
   0  -1   4  684.09   21.44
   0   1   4  655.10   32.32
   0   1   4  651.92   32.33
   0  -1   4  617.13   32.26
   0  -1   4  619.94   33.78
   0  -1   4  651.61   31.11
   0   1   4  653.41   21.54
   0   1   3    1.40    1.60
   0  -1   3    2.17    2.63
   0   1   3    0.06    1.86
   0   1   3   -2.32    2.76
   0   1   3   -0.34    2.46
   0  -1   3   -1.90    2.75
   0   1   3   -4.76    3.10
   0  -1   3    4.02    4.12
   0  -1   3   -1.97    2.70
   0  -1   3    1.93    2.05
   0   1   3    1.15    2.74
   0   1   2  378.75   15.28
   0   1   2  398.73   16.59
   0   1   2  406.26   16.45
   0  -1   2  403.74   18.01
   0   1   2  395.62   13.07
   0  -1   2  398.25   17.96
   0   1   2  392.07   15.62
   0   1   2  398.22   12.19
   0  -1   2  368.67   17.61
   0   1   2  406.66   11.81
   0  -1   2  420.64   17.61
   0   1   1    1.22    0.58
   0  -1   1    0.57    1.06
   0  -1   1    1.98    1.09
   0   1   1    1.63    0.70
   0   1   1    1.69    0.81
   0   1   1    1.91    0.99
   0   1   1   -1.00    0.75
   0   1   1    1.83    0.80
   0   1   1    1.30    0.48
   0  -1  -1    0.50    0.57
   0  -1  -1    1.61    0.74
   0   1  -1    0.25    0.59
   0  -1  -1    0.47    0.94
   0  -1  -1    2.63    0.85
   0   1  -1    0.73    0.80
   0   1  -2  380.41   16.45
   0   1  -2  413.67   18.27
   0   1  -2  417.72   15.77
   0  -1  -2  395.37   17.44
   0  -1  -2  426.76   16.70
   0   1  -2  405.79   18.03
   0  -1  -2  410.66   12.71
   0  -1  -2  404.53   15.63
   0   1  -2  394.73   17.85
   0  -1  -2  414.47   16.70
   0  -1  -3    2.59    2.25
   0  -1  -3    0.90    2.02
   0  -1  -3   -0.87    3.35
   0   1  -3    5.75    3.66
   0   1  -3    4.17    4.14
   0   1  -3   -4.16    3.31
   0  -1  -3   -1.64    2.95
   0  -1  -3   -0.78    2.54
   0   1  -3   -0.49    2.61
   0   1  -3   -2.59    3.19
   0  -1  -4  621.48   30.15
   0   1  -4  650.31   27.20
   0   1  -4  690.99   34.54
   0   1  -4  638.26   33.43
   0  -1  -4  682.85   25.52
   0  -1  -4  651.27   32.09
   0  -1  -4  659.58   33.51
   0   1  -4  654.47   31.95
   0  -1  -4  688.14   33.24
   0  -1  -4  708.79   23.82
   0   1  -5    5.83    7.54
   0  -1  -5   -6.16    7.00
   0  -1  -5    1.03    5.47
   0  -1  -5   -3.97    6.64
   0   1  -5    2.47    5.89
   0  -1  -5   -8.61    6.72
   0  -1  -6  128.83   20.61
   0   1  -6   94.74   18.31
   0   1  -6  124.86   21.98
   0  -1  -6  150.96   22.62
   0  -1  -7    1.64   12.71
  -1  -1   7   -0.88   11.83
  -1   1   7  -17.44   14.74
  -1   1   7    8.34   10.82
  -1   1   7  -19.45   13.55
  -1   1   6    5.49    7.63
   1   1   6   16.73   11.60
  -1  -1   6   -1.34    7.11
  -1  -1   6   -6.99   10.12
   1   1   6   26.51   13.29
   1   1   6    0.94    7.55
  -1  -1   6   -1.06    7.65
  -1   1   6   -7.97    9.53
  -1   1   6   -0.98    7.02
  -1   1   6   -0.43    5.93
  -1   1   5  599.85   35.96
   1   1   5  589.44   37.32
   1   1   5  564.24   37.52
  -1  -1   5  592.62   31.23
  -1   1   5  584.68   35.68
  -1  -1   5  577.72   35.98
  -1  -1   5  587.65   37.91
  -1  -1   5  525.37   35.19
  -1   1   5  589.38   31.44
   1   1   5  557.37   35.23
  -1   1   5  554.63   34.99
   1   1   4    2.06    3.81
   1  -1   4    9.35    7.13
   1   1   4   10.12    4.69
  -1  -1   4    5.71    3.72
   1   1   4   16.52    6.58
  -1   1   4   16.43    6.08
   1  -1   4   15.31    6.82
  -1  -1   4    9.38    4.91
   1   1   4   18.28    6.93
   1  -1   4    9.63    5.16
  -1  -1   4    9.38    4.98
   1   1   4    4.88    3.15
   1  -1   4   12.69    7.26
  -1  -1   4   10.49    5.29
  -1   1   4   10.63    4.99
  -1   1   4    6.49    3.39
  -1   1   4    8.43    5.07
  -1  -1   4   16.12    5.93
  -1   1   4    8.22    5.51
   1  -1   3   -0.58    3.50
   1   1   3   -4.98    3.44
  -1  -1   3    2.66    3.26
   1  -1   3    6.73    5.47
   1  -1   3    0.82    2.81
  -1   1   3   -3.26    3.16
  -1  -1   3    1.88    2.44
  -1   1   3    0.20    2.83
  -1  -1   3    3.65    3.70
   1   1   3    2.72    3.17
   1   1   3    6.41    3.18
  -1   1   3    3.11    3.69
   1   1   3   -2.95    3.65
  -1  -1   3    0.72    1.98
  -1  -1   3    2.57    2.17
  -1   1   3    1.41    2.79
  -1   1   3   -2.44    2.22
   1   1   3   -4.28    3.73
   1   1   2    2.74    2.15
   1   1   2    2.83    2.38
  -1   1   2   -0.75    1.48
  -1   1   2   -0.27    1.53
   1   1   2    0.76    1.91
  -1   1   2   -1.05    1.68
  -1   1   2   -0.04    1.74
  -1  -1   2    0.84    1.93
  -1   1   2   -1.41    1.55
  -1  -1   2    0.39    1.04
  -1  -1   2    3.09    2.89
  -1  -1   2    0.57    1.20
  -1  -1   2   -0.37    1.70
  -1   1   2    0.65    0.75
  -1  -1   2    1.76    2.09
   1   1   2    2.78    2.49
   1   1   2    0.19    2.08
   1   1   2   -0.62    1.72
  -1   1   1 4386.55   46.53
   1   1   1 4309.45   42.45
   1   1   1 4373.41   40.60
  -1  -1   1 4466.83   38.19
  -1  -1   1 4627.30   46.20
  -1   1   1 4355.55   46.49
  -1  -1   1 4409.89   44.24
   1   1   1 4243.21   46.93
   1   1   1 4487.88   47.18
  -1   1   1 4447.23   43.26
  -1  -1   1 4406.05   44.16
   1   1   1 4315.81   44.63
  -1  -1   0    8.39    1.63
   1   1   0   10.31    1.79
   1   1   0    9.48    1.71
   1   1   0    8.38    1.56
  -1  -1   0   10.49    1.42
  -1  -1  -1 4119.63   43.02
   1   1  -1 4293.87   37.73
   1  -1  -1 4372.94   51.06
   1   1  -1 4429.05   45.87
  -1  -1  -1 4330.69   47.99
   1  -1  -1 4298.08   47.96
   1   1  -1 4434.28   45.08
   1   1  -1 4169.12   40.06
   1  -1  -1 4454.15   48.24
   1   1  -1 4504.89   44.04
  -1  -1  -1 4397.59   46.60
  -1  -1  -2    1.26    2.04
  -1  -1  -2    3.02    2.11
  -1  -1  -2    5.00    2.61
   1  -1  -2    0.75    1.75
   1   1  -2    3.00    1.46
   1   1  -2    3.33    2.64
   1   1  -2    2.78    2.72
   1   1  -2    3.20    2.55
   1   1  -2    0.74    1.77
   1  -1  -2    0.87    2.67
   1   1  -2   -0.21    1.60
   1  -1  -2   -1.32    1.55
   1  -1  -2   -0.29    1.79
  -1  -1  -2    3.48    2.32
  -1  -1  -2    1.65    1.30
  -1  -1  -3    0.05    2.57
   1  -1  -3   -3.57    3.40
  -1   1  -3   -5.90    3.86
   1  -1  -3   -2.69    3.32
   1   1  -3    0.00    1.75
  -1   1  -3    0.31    3.07
  -1  -1  -3   -2.87    1.93
   1   1  -3   -3.44    2.44
   1  -1  -3   -0.31    2.46
   1  -1  -3   -2.16    2.63
   1   1  -3    1.68    3.63
   1   1  -3    3.03    3.54
   1   1  -3    2.47    3.78
   1  -1  -3    7.41    3.51
   1   1  -3   -0.72    2.86
  -1  -1  -3   -3.51    3.34
  -1  -1  -3   -0.14    2.33
  -1  -1  -3    5.38    3.71
   1  -1  -4    5.66    5.74
  -1  -1  -4    8.77    5.96
   1  -1  -4    5.40    4.87
   1  -1  -4    9.42    6.02
   1   1  -4   11.51    5.25
   1   1  -4   13.46    6.77
   1  -1  -4   12.81    6.00
  -1  -1  -4    9.03    5.36
  -1  -1  -4    9.04    5.52
   1   1  -4   11.24    5.73
  -1   1  -4    4.19    4.29
   1   1  -4    6.43    5.10
   1   1  -4    1.89    4.51
  -1   1  -4    7.28    5.40
   1  -1  -4    3.74    4.49
  -1   1  -4    6.93    4.64
   1   1  -5  535.29   35.31
   1  -1  -5  585.82   37.12
   1  -1  -5  526.07   33.63
  -1  -1  -5  556.74   38.35
   1  -1  -5  573.32   35.91
   1   1  -5  553.88   31.53
  -1  -1  -5  537.77   37.38
   1  -1  -5  620.03   38.57
   1   1  -5  596.27   38.56
  -1  -1  -5  464.01   30.52
   1   1  -5  630.30   38.54
   1  -1  -6  -12.23   10.55
   1  -1  -6  -24.01   12.48
   1  -1  -6  -10.00   11.06
   1  -1  -6   -3.18    8.75
   1   1  -6    5.32    8.74
  -1  -1  -6   -1.46    8.20
   1   1  -6    6.54    7.64
   1   1  -6    6.55    6.65
  -1  -1  -6    1.69    8.72
   1  -1  -7   20.65   16.40
   1  -1  -7    1.76   10.33
  -2   1   7    5.85    9.09
  -2  -1   7  -16.17   12.01
  -2   1   7   -1.22   11.10
  -2   1   7   -1.73    9.86
  -2  -1   7    1.21   10.36
  -2  -1   7   -9.70   13.09
  -2   1   6   66.33   16.44
  -2   1   6   67.46   14.15
  -2  -1   6   43.62   12.78
  -2  -1   6   61.03   14.24
  -2   1   6   78.08   15.32
  -2  -1   6   79.04   19.30
  -2  -1   5    5.52    7.91
  -2  -1   5   -3.88    7.45
   2   1   5   -8.41    9.05
  -2   1   5   14.11    8.78
  -2   1   5    4.98    5.81
  -2   1   5    9.78    6.38
  -2  -1   5    6.25    6.61
  -2   1   5   -0.53    5.78
   2   1   5   -3.56    8.48
   2   1   5   -7.03    7.53
  -2  -1   5   -2.48    5.41
   2   1   5    6.71    5.59
  -2  -1   4  272.77   20.88
  -2  -1   4  327.98   23.74
   2   1   4  242.72   24.07
  -2   1   4  312.23   20.72
  -2   1   4  305.02   22.85
   2   1   4  305.68   22.50
  -2   1   4  294.73   22.20
  -2   1   4  294.23   22.04
  -2  -1   4  277.36   20.37
   2   1   4  272.75   25.08
  -2  -1   4  276.02   22.42
  -2  -1   4  318.61   17.98
  -2  -1   3    5.45    4.37
  -2   1   3    3.02    3.86
   2   1   3    3.88    3.21
  -2  -1   3    7.22    4.45
  -2   1   3   11.33    5.12
  -2  -1   3    3.91    3.76
   2   1   3   12.95    4.50
   2   1   3    7.04    5.08
  -2  -1   3    7.70    3.84
  -2  -1   3    6.28    2.33
  -2   1   3    5.69    3.02
  -2  -1   3    3.28    1.92
   2   1   3    8.03    4.70
  -2   1   3    4.51    2.65
   2   1   2  118.07   11.41
  -2   1   2  132.17   10.57
  -2  -1   2  131.20    9.79
  -2   1   2  136.24   10.88
  -2   1   2  116.30   10.85
  -2  -1   2  137.40   11.37
   2   1   2  128.25   12.98
  -2  -1   2  119.40   10.21
  -2  -1   2  128.14   10.91
  -2   1   2  120.95   10.79
   2   1   1  429.47   19.38
  -2  -1   1  448.66   16.87
   2   1   1  442.83   20.15
  -2  -1   1  428.64   16.43
  -2  -1   1  423.08   17.64
   2   1   1  446.37   19.96
   2   1   0   73.38    6.92
   2   1   0   81.65    7.21
   2   1   0   76.58    7.54
   2   1   0   91.67    8.18
  -2  -1   0   84.72    7.71
  -2  -1  -1  445.90   19.98
   2   1  -1  488.59   18.76
   2   1  -1  463.65   13.20
   2   1  -1  450.64   17.38
   2   1  -1  476.92   18.90
   2   1  -1  457.28   17.36
  -2  -1  -1  389.29   18.55
   2  -1  -2  114.39   10.03
  -2  -1  -2  122.02   11.60
   2   1  -2  135.67   11.59
   2  -1  -2  101.83   11.43
   2   1  -2  127.29   11.19
   2   1  -2  154.09   11.22
   2  -1  -2  117.35   12.43
  -2  -1  -2  118.73   11.93
   2   1  -2  129.35    6.90
   2  -1  -2  107.58   10.77
   2   1  -2  118.20   10.66
   2   1  -2  122.60    9.34
   2  -1  -3   -0.03    4.63
   2   1  -3    4.54    2.78
   2  -1  -3    8.07    4.61
   2  -1  -3    1.33    3.26
  -2  -1  -3    0.28    2.78
   2  -1  -3    7.46    4.48
   2   1  -3    9.74    4.61
   2   1  -3   17.74    5.94
   2   1  -3    5.77    3.03
   2   1  -3    2.80    3.35
  -2  -1  -3    4.50    3.03
  -2  -1  -3    1.64    3.00
   2   1  -3    3.75    3.33
   2   1  -4  299.26   23.11
   2  -1  -4  305.06   22.84
  -2  -1  -4  252.39   23.62
   2  -1  -4  308.75   24.07
   2   1  -4  292.04   22.33
  -2  -1  -4  240.19   22.69
   2   1  -4  283.04   19.49
   2  -1  -4  322.19   25.00
   2  -1  -4  287.15   23.18
  -2  -1  -4  213.35   17.30
   2   1  -4  368.26   26.42
   2   1  -4  276.33   22.68
   2  -1  -4  279.06   19.45
   2  -1  -5   10.00    8.35
   2  -1  -5    8.19    5.17
   2   1  -5    5.71    7.73
   2   1  -5    6.74    7.83
  -2  -1  -5    6.29    5.95
   2  -1  -5    5.13    7.15
   2   1  -5    9.71    8.42
   2   1  -5    2.49    8.43
   2  -1  -5    9.13    7.90
   2  -1  -5    4.47    6.82
   2   1  -6   85.76   18.82
   2   1  -6   89.48   19.19
   2   1  -6   60.94   16.73
   2  -1  -6   84.04   17.92
   2  -1  -6   67.00   15.13
   2  -1  -6   76.53   17.94
   2  -1  -7    1.10   11.29
   2  -1  -7    0.66   16.00
   2   1  -7    1.81    9.10
   2   1  -7   13.58   14.17
   2  -1  -7    3.81    9.49
  -3  -1   7  -25.46   13.18
  -3   1   7   -1.86    8.31
  -3  -1   7  -13.61   14.71
  -3  -1   7   13.47   11.50
  -3   1   7    9.78    9.74
  -3   1   7    0.12    8.98
  -3  -1   6    9.40   10.01
  -3   1   6   -1.30    8.79
  -3  -1   6    6.11   10.28
  -3   1   6    8.61    8.32
  -3   1   6   -4.87    7.14
  -3  -1   6   -0.99    7.41
  -3   1   5  136.42   19.89
  -3  -1   5  153.51   18.72
  -3   1   5  183.22   20.61
  -3  -1   5  181.79   20.67
  -3  -1   5  155.73   21.06
  -3   1   5  138.88   18.92
  -3  -1   5  166.25   21.61
  -3   1   5  153.64   18.41
  -3   1   4   21.60    7.28
  -3   1   4    3.76    6.49
  -3   1   4   19.09    7.27
  -3  -1   4   10.95    6.68
  -3  -1   4   21.92    8.02
  -3   1   4   19.60    8.08
  -3  -1   4    8.68    5.13
  -3  -1   4    5.19    5.00
  -3  -1   3   -2.88    4.03
  -3  -1   3   -2.15    4.54
  -3   1   3    6.74    4.53
  -3   1   3    1.49    3.66
  -3  -1   3   -0.61    5.19
  -3   1   3    6.86    4.74
  -3   1   3   -1.03    3.97
  -3  -1   3    6.24    4.79
  -3  -1   2    1.91    3.09
  -3  -1   2   -3.27    3.33
  -3   1   2   -4.85    3.59
  -3  -1   2   -3.80    3.56
  -3  -1   1  350.54   19.28
  -3  -1   1  335.82   17.02
  -3  -1   1  342.01   16.96
   3   1   0   10.34    3.64
   3   1   0    6.92    2.86
   3   1  -1  355.02   16.30
   3   1  -1  335.20   18.84
   3   1  -1  363.00   20.19
   3   1  -1  378.41   19.44
   3   1  -1  362.84   18.61
   3   1  -2   -2.54    3.60
   3  -1  -2   -3.09    3.24
   3   1  -2    1.09    1.66
   3   1  -2    2.19    2.88
   3   1  -2   -1.11    3.20
   3   1  -2    2.28    2.89
   3   1  -2   -0.37    2.90
   3  -1  -2   -0.95    3.70
   3  -1  -2   -1.15    3.26
   3  -1  -3    2.30    4.66
   3  -1  -3    0.74    4.79
   3   1  -3    7.01    4.92
   3  -1  -3    4.40    5.92
   3   1  -3   -0.98    2.02
   3  -1  -3   -1.34    3.68
   3   1  -3    1.32    4.83
   3   1  -3   -0.03    4.43
   3   1  -3    4.14    3.92
   3  -1  -4   14.69    5.27
   3  -1  -4   12.21    7.15
   3  -1  -4    7.01    5.42
   3   1  -4    9.44    7.03
   3  -1  -4   22.63   11.01
   3   1  -4   21.94    9.03
   3   1  -4   16.72    6.43
   3   1  -4    8.79    5.38
   3  -1  -4   26.61   10.44
   3   1  -5  169.51   22.16
   3   1  -5  178.49   22.21
   3  -1  -5  151.16   21.79
   3  -1  -5  136.48   20.78
   3  -1  -5  130.60   18.96
   3   1  -5  191.59   23.77
   3  -1  -5  167.69   22.51
   3   1  -5  216.51   24.55
   3   1  -6   14.93   11.00
   3  -1  -6   -2.54    9.23
   3   1  -6   -2.77    8.58
   3  -1  -6   -4.47   11.32
   3   1  -6    1.86    9.44
   3  -1  -6   -8.92   11.68
   3  -1  -7   14.01   11.34
   3   1  -7   23.49   14.59
   3  -1  -7   -3.84   10.63
   3   1  -7   -3.60   14.59
   3  -1  -7   -5.46   14.69
   3   1  -7    1.28   12.44
  -4  -1   7    1.80   10.55
  -4   1   7   -4.53   10.57
  -4  -1   7   -3.97   12.97
  -4   1   6  -14.61   12.34
  -4  -1   6    6.17    8.32
  -4  -1   6   -5.70    9.76
  -4  -1   6   15.85    8.16
  -4  -1   6   26.97   12.11
  -4   1   6   -4.83    7.64
  -4   1   5   -4.76    9.16
  -4  -1   5   -8.77    6.58
  -4  -1   5   -3.70    7.48
  -4  -1   5    5.22    5.67
  -4   1   5    6.81    7.22
  -4   1   5    4.02    7.65
  -4  -1   5    6.15    7.52
  -4  -1   4   28.02    9.01
  -4   1   4   23.24    8.19
  -4   1   4   35.11   10.39
  -4  -1   4   44.34   11.23
  -4  -1   4   39.53   11.34
  -4   1   4   34.58    9.23
  -4  -1   4   37.55    9.01
  -4  -1   3   -2.00    4.74
  -4  -1   3    9.93    6.44
  -4   1   3    2.83    4.10
  -4   1   3    4.25    4.50
  -4  -1   3    5.32    5.72
  -4  -1   2   -1.51    4.15
  -4  -1   2   10.25    5.22
  -4  -1   2   -1.68    4.27
  -4  -1   1  133.40   12.22
  -4  -1   1  173.56   15.84
   4   1  -1  148.40   13.98
   4   1  -1  143.64   14.93
   4   1  -2    2.55    4.21
   4   1  -2    5.08    3.25
   4   1  -2    9.02    5.10
   4   1  -2    8.93    4.80
   4   1  -2   11.05    5.51
   4   1  -3    6.14    5.26
   4   1  -3   -2.77    5.82
   4   1  -3    3.99    4.99
   4  -1  -3    3.47    6.33
   4   1  -3   -5.02    5.73
   4  -1  -3   -0.10    5.45
   4   1  -4   34.70   11.40
   4  -1  -4   44.46   12.35
   4  -1  -4   32.29   10.55
   4   1  -4   25.89   10.18
   4   1  -4   30.28   10.25
   4   1  -4   32.10   11.40
   4  -1  -4   37.68   11.59
   4  -1  -5   15.92   11.30
   4   1  -5   10.70    7.40
   4   1  -5    9.88    9.38
   4  -1  -5   -7.68    9.27
   4  -1  -5    4.13    8.12
   4   1  -5   11.12   10.76
   4   1  -5    1.29    7.53
   4  -1  -6   -4.24    9.38
   4  -1  -6   13.06   11.29
   4  -1  -6   -2.71   11.80
   4   1  -6   27.14   16.38
   4   1  -6   21.08   13.55
   4   1  -6   -3.29   11.68
   4   1  -6   10.21   11.00
   4   1  -7    5.25   12.98
   4  -1  -7    7.11   11.47
   4   1  -7   19.82   18.63
  -5  -1   6   16.96   12.85
  -5  -1   5    1.53    8.17
  -5  -1   5   11.58    9.03
  -5  -1   5   12.89   10.06
  -5  -1   4   14.41    9.36
  -5  -1   4    1.84    5.77
  -5  -1   4   10.48    7.69
  -5  -1   3   -6.79    6.42
  -5  -1   3    4.52    5.55
   5   1  -3    4.54    5.75
   5   1  -3    3.64    5.67
   5   1  -3  -10.17    8.30
   5   1  -4    9.10    8.32
   5   1  -4   -3.09    7.22
   5   1  -4   14.68    9.62
   5   1  -4   16.68    9.77
   5   1  -5   13.92    9.99
   5   1  -5   -9.38    8.48
   5   1  -6  -29.56   18.32
   5   1  -6   -4.27   10.58
   0   2   7  -11.62   11.70
   0   2   7   -9.76   10.55
   0   2   7    6.32    8.78
   0   2   6  110.78   17.23
   0   2   6   97.50   17.51
   0   2   6   99.60   17.61
   0   2   6  114.25   19.00
   0  -2   5    1.40    5.45
   0  -2   5   12.73    7.33
   0   2   5   -5.87    5.90
   0  -2   5   -1.80    8.92
   0   2   5  -10.44    6.68
   0   2   5   -5.85    5.59
   0   2   5   -6.61    7.62
   0  -2   4  206.96   19.79
   0   2   4  250.36   13.77
   0  -2   4  266.34   14.58
   0   2   4  215.60   17.32
   0   2   4  254.10   19.41
   0  -2   4  196.58   20.63
   0  -2   4  209.32   20.96
   0   2   4  242.29   19.26
   0  -2   4  232.96   19.86
   0   2   4  216.80   18.49
   0   2   3   -1.11    1.81
   0  -2   3   -4.16    4.46
   0   2   3   -1.90    2.36
   0   2   3    1.47    2.99
   0   2   3    0.46    2.53
   0  -2   3    5.58    4.64
   0  -2   3    1.20    2.67
   0  -2   3    0.72    2.46
   0   2   3   -0.02    2.16
   0   2   3   -0.94    3.35
   0   2   3   -0.04    1.78
   0   2   2 2409.91   41.57
   0   2   2 2397.38   39.70
   0  -2   2 2294.18   48.02
   0  -2   2 2412.92   49.10
   0   2   2 2386.71   32.51
   0  -2   2 2232.74   46.41
   0   2   2 2320.77   27.18
   0   2   2 2332.99   37.54
   0   2   2 2518.99   40.56
   0   2   2 2400.25   32.08
   0   2   1   -0.54    0.73
   0   2   1   -0.66    0.78
   0   2   1   -0.27    0.77
   0   2   1    0.82    0.73
   0   2   1    1.62    0.93
   0   2   1    0.13    0.79
   0  -2  -1   -0.12    0.71
   0  -2  -1   -0.17    0.61
   0  -2  -1   -0.81    0.93
   0   2  -2 2382.85   48.25
   0  -2  -2 2543.40   40.36
   0   2  -2 2238.60   45.99
   0  -2  -2 2216.61   37.86
   0   2  -2 2237.32   43.83
   0  -2  -2 2230.69   31.83
   0  -2  -2 2357.40   33.13
   0  -2  -2 2471.66   45.24
   0  -2  -3    2.91    2.99
   0  -2  -3   -1.35    2.26
   0  -2  -3    0.69    2.81
   0  -2  -3    1.54    3.72
   0  -2  -3   -1.17    2.95
   0   2  -3   -4.32    3.71
   0  -2  -3    1.13    2.22
   0   2  -3    1.74    3.68
   0   2  -3    3.39    3.80
   0  -2  -3   -1.49    3.01
   0   2  -3    0.41    2.54
   0   2  -4  218.01   19.44
   0  -2  -4  248.85   19.07
   0   2  -4  234.37   21.16
   0  -2  -4  263.31   20.24
   0  -2  -4  243.27   15.68
   0  -2  -4  247.52   14.85
   0   2  -4  204.33   16.85
   0  -2  -4  220.29   19.03
   0  -2  -4  233.70   19.71
   0  -2  -5   -2.44    8.06
   0  -2  -5   -0.65    6.77
   0  -2  -5    2.92    5.48
   0   2  -5    1.92    7.13
   0  -2  -5   -6.90    7.91
   0   2  -5    2.27    7.25
   0  -2  -6   93.05   18.13
   0  -2  -6  104.22   20.38
   0  -2  -6  118.85   19.07
   0  -2  -6   88.69   17.35
   0  -2  -7  -19.13   12.20
   0  -2  -7   13.48   15.17
  -1   2   7    9.87   10.52
  -1   2   7    1.04   11.60
  -1   2   7  -14.73   11.18
  -1   2   6    4.26    7.90
  -1  -2   6   -2.36    9.90
  -1  -2   6   -2.71    9.25
   1   2   6  -15.51   11.19
   1   2   6   -7.35    9.99
  -1   2   6    1.74    6.85
  -1   2   6  -15.00   10.38
  -1   2   6    1.60    9.59
  -1  -2   6   14.63   11.77
   1   2   6  -13.13    9.47
  -1  -2   5    3.92    4.93
  -1   2   5   11.73    8.76
   1   2   5    2.86    5.38
  -1   2   5    7.69    6.00
  -1  -2   5   17.72    9.71
   1   2   5    4.23    4.96
  -1   2   5    4.70    4.79
   1   2   5    3.99    6.20
  -1   2   5    3.20    5.53
  -1  -2   5    5.23    8.27
   1   2   5    2.46    7.21
  -1  -2   5    2.90    5.84
   1   2   4   44.98    9.63
  -1   2   4   34.15    7.26
  -1  -2   4   27.51    8.03
  -1   2   4   29.14    7.88
   1   2   4   35.25    8.87
  -1   2   4   22.36    7.85
  -1   2   4   39.19    8.25
  -1  -2   4   41.48    7.36
   1   2   4   28.09    7.28
  -1  -2   4   22.69    7.63
  -1   2   4   23.32    5.99
  -1  -2   4   27.13    8.04
   1   2   4   27.51    6.49
   1   2   4   23.64    7.25
   1   2   3  232.94   14.06
   1   2   3  233.11   16.73
   1   2   3  212.14   14.60
  -1  -2   3  235.61   13.61
  -1   2   3  244.36   15.04
   1   2   3  211.19   15.30
  -1   2   3  241.23   16.84
   1   2   3  201.89   15.76
  -1  -2   3  208.78   15.67
  -1  -2   3  220.83   17.15
  -1   2   3  242.55   15.91
  -1   2   3  233.39    9.84
   1   2   3  232.37   15.43
  -1   2   3  230.50   13.14
  -1  -2   3  202.45   14.63
  -1   2   3  242.15   16.80
  -1  -2   3  237.60   17.62
   1   2   2   39.99    4.82
   1   2   2   49.05    5.55
  -1   2   2   50.95    6.28
  -1  -2   2   55.66    7.06
  -1   2   2   45.22    5.45
  -1   2   2   48.20    6.29
   1   2   2   42.51    5.35
  -1   2   2   46.63    6.15
  -1  -2   2   40.47    5.64
   1   2   2   46.79    5.99
  -1  -2   2   40.22    5.65
  -1  -2   2   46.36    4.65
   1   2   2   45.26    6.28
  -1  -2   2   54.56    6.71
   1   2   2   48.86    6.44
   1   2   1 9581.93   68.35
   1   2   1 9565.13   43.99
  -1  -2   1 9798.69   64.89
   1   2   1 9618.05   65.26
   1   2   1 9613.87   60.73
  -1  -2   1 9726.98   58.64
  -1  -2   1 9630.29   71.05
  -1  -2   1 9677.58   72.70
   1   2   1 9719.58   58.34
   1   2   1 9616.66   68.72
  -1  -2   1 9639.61   70.27
   1   2   0   38.38    3.58
   1   2   0   40.35    3.52
  -1  -2   0   40.65    2.87
   1   2   0   35.16    2.72
   1   2   0   36.12    3.47
  -1  -2   0   36.58    3.48
   1   2   0   38.17    2.85
   1   2   0   38.94    3.86
   1   2  -1 9422.00   70.75
  -1  -2  -1 9656.08   63.16
   1   2  -1 9734.82   43.11
   1   2  -1 9388.25   72.61
   1   2  -1 9999.00   65.78
   1   2  -1 9688.90   67.94
   1   2  -1 9511.53   64.24
   1   2  -2   52.25    5.16
   1  -2  -2   36.93    5.86
  -1  -2  -2   36.55    6.02
   1   2  -2   44.51    6.06
  -1  -2  -2   39.02    4.55
   1  -2  -2   40.81    5.89
  -1  -2  -2   40.02    5.07
  -1  -2  -2   47.05    5.93
   1   2  -2   44.95    6.14
   1  -2  -2   51.70    7.17
   1   2  -2   46.91    6.32
   1  -2  -2   41.62    6.69
  -1  -2  -2   51.70    6.79
   1   2  -2   49.13    6.53
   1  -2  -3  228.35   16.55
  -1  -2  -3  191.18    8.38
   1   2  -3  198.35   15.43
   1   2  -3  220.94   10.72
   1  -2  -3  266.14   18.55
   1   2  -3  246.22   17.45
  -1  -2  -3  242.28   14.63
  -1  -2  -3  238.80   17.41
   1   2  -3  243.45   16.31
  -1  -2  -3  246.47   16.42
   1  -2  -3  217.29   15.63
  -1  -2  -3  246.68   17.66
   1  -2  -3  243.75   16.87
  -1  -2  -3  194.91   14.31
   1   2  -3  233.97   17.66
   1  -2  -4   27.77    7.16
   1   2  -4   45.33    9.49
   1  -2  -4   36.87    9.41
   1  -2  -4   26.33    7.33
   1  -2  -4   34.94    8.83
   1   2  -4   30.63    8.83
   1   2  -4   40.18    9.41
  -1  -2  -4   38.41    8.68
   1  -2  -4   42.03    9.31
  -1  -2  -4   31.69    7.39
  -1  -2  -4   25.77    7.57
  -1  -2  -4   24.94    7.91
   1   2  -4   42.08    7.66
   1  -2  -5   15.12    8.03
   1   2  -5   15.25    8.69
   1   2  -5    8.76    7.64
  -1  -2  -5    8.44    5.69
   1  -2  -5    5.45    5.77
  -1  -2  -5   10.86    6.82
   1  -2  -5    8.81    7.04
   1   2  -5    3.39    7.98
  -1  -2  -5   10.49    7.31
   1   2  -5   17.36    8.37
   1  -2  -5   12.26    6.52
   1  -2  -6   -7.92    6.54
  -1  -2  -6    2.26    7.39
   1  -2  -6    0.92    9.50
   1  -2  -6   19.51   10.95
   1  -2  -6    7.04    9.18
   1   2  -6  -11.10    8.77
   1   2  -6   -1.78   11.54
  -1  -2  -6  -17.62   11.30
  -1  -2  -6    8.65    7.34
   1  -2  -7    6.42    9.21
   1  -2  -7  -16.70   14.79
   1  -2  -7   -6.44   11.54
  -2  -2   7   -6.47   11.08
  -2  -2   7   -5.43   10.84
  -2   2   7   13.42   10.19
  -2   2   7  -14.32   14.55
  -2   2   7   15.99   12.11
  -2   2   6   50.83   13.72
  -2  -2   6   65.46   15.95
  -2   2   6   44.89   11.75
  -2   2   6   47.77   13.19
  -2  -2   6   70.35   16.96
  -2  -2   6   33.33   13.53
   2   2   5    9.78    7.16
  -2   2   5   15.67    7.45
  -2   2   5    6.79    6.92
   2   2   5   11.85    9.60
   2   2   5   -2.21    5.75
  -2  -2   5    5.20    6.04
  -2  -2   5    8.15    5.39
  -2  -2   5    6.57    6.59
  -2  -2   5   -3.41    5.85
  -2   2   5   -1.72    6.27
   2   2   5   -7.01    8.40
  -2   2   5    4.72    6.72
   2   2   4   94.62   12.94
   2   2   4  107.90   15.49
  -2  -2   4  105.82   13.24
  -2   2   4  110.08   13.60
  -2   2   4  116.85   14.50
  -2  -2   4  103.95   13.38
   2   2   4   88.57   12.19
  -2  -2   4  113.29   14.66
  -2   2   4  106.40   14.35
  -2  -2   4  127.78   11.12
  -2   2   4  120.18   12.77
  -2  -2   4   94.84   13.89
   2   2   4   91.85   14.51
  -2   2   3  135.64   13.01
  -2  -2   3  124.94   11.83
  -2  -2   3  141.16    9.13
   2   2   3  124.01   14.09
   2   2   3  112.96   12.08
   2   2   3  105.67   12.56
   2   2   3  134.23   14.41
  -2  -2   3  128.26   13.03
   2   2   3  104.54   10.45
  -2   2   3  137.37   13.37
  -2   2   3  109.57   11.24
  -2  -2   3  116.51   11.80
  -2   2   3  123.73   12.80
  -2  -2   3  130.58   13.77
  -2  -2   3  127.70    9.54
  -2  -2   2  489.05   18.49
  -2  -2   2  452.87   17.37
   2   2   2  476.19   20.99
  -2   2   2  492.60   22.15
  -2  -2   2  472.24   21.16
   2   2   2  485.02   23.33
   2   2   2  480.20   21.77
  -2  -2   2  464.68   20.69
  -2   2   2  442.06   20.90
   2   2   2  511.85   23.46
  -2  -2   2  470.32   21.44
   2   2   1  450.92   18.55
  -2  -2   1  430.26   13.94
  -2  -2   1  394.73   16.99
   2   2   1  433.80   15.04
  -2  -2   1  440.62   16.68
   2   2   1  477.16   19.43
   2   2   1  496.91   19.52
  -2  -2   1  407.82   16.41
   2   2   1  451.54   18.10
   2   2   0   91.73    5.32
   2   2   0   88.67    6.66
   2   2   0   86.86    6.90
  -2  -2   0   86.66    7.17
  -2  -2   0   90.48    6.61
   2   2   0   93.64    5.26
   2   2   0   92.13    7.09
   2   2   0   87.26    6.73
   2   2   0   92.74    5.25
  -2  -2   0   90.34    6.16
   2   2  -1  424.99   17.92
   2   2  -1  413.89   12.29
   2   2  -1  461.21   16.90
  -2  -2  -1  488.92   19.71
  -2  -2  -1  489.84   19.48
   2   2  -1  457.67   13.39
   2   2  -1  397.49   13.77
   2   2  -1  457.41   17.19
   2   2  -1  386.61   16.00
   2   2  -2  444.85   17.94
   2   2  -2  475.75   19.41
   2   2  -2  509.55   22.51
  -2  -2  -2  431.66   13.84
   2  -2  -2  496.92   25.57
   2   2  -2  520.42   21.88
   2  -2  -2  378.42   22.13
  -2  -2  -2  413.70   20.64
   2   2  -2  526.09   22.86
  -2  -2  -2  476.78   22.94
  -2  -2  -2  487.73   22.60
  -2  -2  -3  109.17    9.52
  -2  -2  -3  115.00   13.50
   2  -2  -3  106.52   12.72
  -2  -2  -3  105.72   12.82
   2  -2  -3  108.45   13.45
   2  -2  -3  138.72   15.00
   2   2  -3  136.24   13.75
   2   2  -3  101.03   11.62
   2   2  -3  125.62   12.47
  -2  -2  -3  115.68   12.99
   2   2  -3  145.92   14.16
   2   2  -3  136.95   10.49
   2  -2  -3  111.42   12.98
   2  -2  -4   84.91   13.45
   2  -2  -4  128.75   16.90
   2   2  -4  108.86   14.10
   2   2  -4  133.91   16.12
   2   2  -4  111.30   14.72
  -2  -2  -4  101.07   14.87
   2  -2  -4  107.24   15.23
  -2  -2  -4   82.71   10.81
   2  -2  -4   92.61   14.02
  -2  -2  -4  105.41   15.48
   2   2  -4  111.26   14.74
  -2  -2  -5   17.22    9.40
   2  -2  -5   12.70    8.25
   2   2  -5    4.05    6.10
   2  -2  -5   17.06    9.63
   2   2  -5   14.12    8.03
   2  -2  -5    7.86    6.46
  -2  -2  -5    1.43    6.82
   2   2  -5    4.18    5.63
  -2  -2  -5    9.21    7.90
   2  -2  -5    0.91    5.20
   2   2  -5   10.68    6.27
   2   2  -6   52.25   15.78
   2  -2  -6   52.75   14.90
   2   2  -6   58.73   18.13
   2   2  -6   56.08   13.50
   2  -2  -6   61.07   16.10
   2  -2  -6   56.46   16.44
   2  -2  -7   11.18   12.84
   2  -2  -7    9.86   12.83
   2  -2  -7   -2.26   11.55
   2   2  -7   -1.56   15.30
  -3  -2   7    6.25   10.43
  -3  -2   7   11.19    9.21
  -3  -2   7  -14.90   14.52
  -3   2   7    2.82   12.18
  -3   2   7    7.85   10.01
  -3   2   6   -0.06    7.07
  -3   2   6   14.61    9.47
  -3  -2   6    4.62    7.19
  -3   2   6  -12.21   11.00
  -3  -2   6    2.16    7.62
  -3  -2   6    4.19    9.83
  -3  -2   6   -0.47    9.70
  -3  -2   5   -7.03    8.43
  -3  -2   5    0.62    9.09
  -3   2   5   -1.29    5.18
  -3  -2   5   -3.20    8.71
  -3  -2   5   13.41    6.40
  -3   2   5   -5.48    7.81
  -3   2   5    6.85    7.31
  -3   2   5   12.83    7.09
   3   2   4   39.27   12.20
  -3   2   4   47.66    9.50
  -3  -2   4   58.22   11.21
  -3  -2   4   51.79   11.75
   3   2   4   51.57   12.72
  -3   2   4   43.25    9.69
   3   2   4   57.71   11.82
  -3   2   4   32.25    8.35
  -3  -2   4   52.65    7.65
   3   2   4   40.44    8.82
  -3   2   4   39.54    8.95
  -3   2   3   26.43    7.35
   3   2   3   20.25    7.02
   3   2   3   36.27    9.39
  -3   2   3   37.78    8.40
  -3   2   3   32.67    6.92
  -3  -2   3   36.63    6.46
   3   2   3   29.70    7.95
  -3  -2   3   33.29    7.70
  -3  -2   3   48.53    7.73
   3   2   3   31.40    6.43
  -3  -2   3   41.40    8.53
  -3  -2   3   49.49    8.75
   3   2   2   72.34    9.84
   3   2   2   69.81   10.41
  -3  -2   2   72.34    7.56
  -3  -2   2   85.12   10.01
  -3  -2   2   54.58    8.49
  -3  -2   2   83.67    9.85
   3   2   2   71.37   10.70
   3   2   1  819.87   30.24
  -3  -2   1  836.69   29.68
   3   2   1  909.36   32.26
   3   2   1  850.14   32.34
  -3  -2   1  769.48   25.03
   3   2   1  862.47   30.26
  -3  -2   1  830.04   26.03
   3   2   0   45.93    5.87
  -3  -2   0   43.48    6.83
   3   2   0   45.30    5.42
   3   2   0   45.13    6.94
  -3  -2   0   47.24    5.38
   3   2   0   49.36    7.53
  -3  -2   0   57.03    7.78
   3   2   0   49.55    7.25
   3   2   0   46.86    6.55
   3   2  -1  838.11   28.96
   3   2  -1  858.32   20.01
   3   2  -1  858.86   23.99
   3   2  -1  921.18   28.81
   3   2  -1  918.17   28.38
  -3  -2  -1  843.91   31.05
   3   2  -1  913.30   31.22
   3   2  -2   78.30    8.53
   3   2  -2   83.36    6.16
   3   2  -2   69.26   10.11
   3   2  -2   65.16    9.19
   3   2  -2   71.10    9.04
  -3  -2  -2   55.33    9.47
   3   2  -2   77.06    9.87
  -3  -2  -2   73.37   10.40
   3   2  -3   38.54    8.86
   3   2  -3   28.80    7.00
  -3  -2  -3   30.29    5.70
  -3  -2  -3   27.85    8.15
   3  -2  -3   33.92    9.59
   3  -2  -3   42.80    9.29
   3   2  -3   37.82    7.19
   3  -2  -3   22.86    8.57
   3   2  -3   37.47    8.92
   3   2  -3   27.44    7.52
  -3  -2  -4   49.88   11.94
   3   2  -4  133.31   17.35
   3  -2  -4   33.26   11.50
   3  -2  -4   54.48   13.10
   3   2  -4  152.28   19.12
   3  -2  -4   63.56   12.74
   3   2  -4   51.57   10.79
   3   2  -4   72.46   12.84
   3   2  -5   -4.75    7.83
   3  -2  -5   -3.53    6.90
   3  -2  -5    0.03    9.20
   3   2  -5    4.52    8.57
   3  -2  -5    4.02    7.76
   3   2  -5    5.33    9.72
   3   2  -5   -1.36    7.10
   3   2  -6   -3.55   11.24
   3   2  -6    5.41    8.54
   3   2  -6   -0.15    7.55
   3   2  -6   -7.58   12.16
   3  -2  -6    7.27    9.04
   3  -2  -6   15.92   11.89
   3  -2  -6   12.30   11.18
   3  -2  -7   -8.12   11.48
   3   2  -7   15.53   17.48
   3  -2  -7   21.86   15.28
   3   2  -7  -10.22   10.89
   3  -2  -7   -2.71   12.03
   3   2  -7   -3.74   16.99
  -4  -2   7  -27.36   19.72
  -4  -2   6    5.15    7.52
  -4  -2   6   11.88    8.52
  -4  -2   6   -4.56    9.26
  -4  -2   6   25.38   11.66
  -4   2   5   -5.97    8.30
  -4  -2   5  -10.03    8.13
  -4  -2   5    6.38    6.88
  -4  -2   5    8.81    8.24
  -4  -2   5   -6.29    8.99
  -4  -2   4   10.56    6.41
  -4  -2   4   17.49    8.54
  -4  -2   4    6.86    4.70
  -4  -2   4   19.62    8.06
  -4  -2   3   54.48   10.94
  -4  -2   3   71.68   11.68
  -4  -2   3   64.15   11.05
  -4  -2   2   34.32    7.87
  -4  -2   2   26.06    7.19
  -4  -2   2   19.49    6.34
  -4  -2   1  195.34   16.60
   4   2   1  213.16   18.68
  -4  -2   1  167.10   13.62
   4   2   0   53.33    8.39
   4   2   0   51.49    9.00
   4   2   0   47.03    6.58
  -4  -2   0   39.92    6.17
   4   2  -1  195.49   17.15
   4   2  -1  139.75    8.65
   4   2  -1  176.13   13.41
   4   2  -1  146.74   13.71
   4   2  -1  174.83   15.85
   4   2  -2   35.19    9.07
   4   2  -2   27.17    5.02
   4   2  -2   34.07    7.95
   4   2  -2   35.41    6.34
   4   2  -2   33.00    8.25
   4   2  -2   17.80    6.63
   4   2  -3   53.30   10.86
   4   2  -3   75.37   13.68
   4   2  -3   70.32   12.96
   4   2  -3   61.51   10.31
   4   2  -4   14.52    8.42
   4   2  -4   15.02    7.33
   4   2  -4   32.66   11.28
   4   2  -4   25.94    9.72
   4   2  -5    5.12    9.09
   4   2  -5   29.89   11.51
   4   2  -5    4.82    7.41
   4  -2  -5    6.90    8.65
   4   2  -5   12.83    9.43
   4  -2  -5   12.96   10.51
   4   2  -6    3.21   10.37
   4   2  -6   22.81   13.06
   4   2  -6   13.69   11.45
   4   2  -6   -5.85   12.23
   4   2  -7   -4.16   11.32
   4   2  -7   11.58   14.81
  -5  -2   6   -2.81    8.50
  -5  -2   6   -0.65   12.57
  -5  -2   6    7.61   11.25
  -5  -2   5  -12.76    9.54
  -5  -2   5   -6.55    9.94
  -5  -2   5   -4.14   10.50
  -5  -2   4   36.87   11.56
  -5  -2   4   21.08    8.20
  -5  -2   4   45.24   11.86
  -5  -2   3    8.22    8.52
  -5  -2   3   -3.54    5.96
  -5  -2   3   -4.50    5.04
  -5  -2   2   54.97   11.47
  -5  -2   2   27.98    8.19
  -5  -2   1   48.33   10.43
  -5  -2   1   57.39    9.04
   5   2  -1   51.41    8.82
   5   2  -1   51.87    9.61
   5   2  -2   17.36    5.61
   5   2  -2   35.86    9.51
   5   2  -2   35.97    6.90
   5   2  -2   19.24    7.09
   5   2  -3    5.31    7.16
   5   2  -3    0.42    5.71
   5   2  -3   -3.09    5.47
   5   2  -4   40.87   12.25
   5   2  -4   40.87   12.37
   5   2  -4   37.68   12.22
   5   2  -5   -8.74    9.62
   5   2  -5    6.50    8.17
   5   2  -5    0.45    9.30
   5   2  -6    5.71   12.54
   5   2  -6   -5.11   13.73
   0   3   7    9.21    8.83
   0   3   7   12.71   12.24
   0   3   7   -4.08    9.77
   0   3   6   28.01    8.85
   0   3   6   13.03    7.29
   0   3   6   25.22   11.62
   0   3   6   23.82   10.40
   0   3   5    2.44    4.86
   0   3   5    0.51    5.27
   0   3   5   10.04    7.34
   0   3   5    3.82    6.94
   0   3   4   51.34    7.82
   0   3   4   45.02    7.92
   0   3   4   72.85   10.47
   0   3   4   57.83    9.62
   0   3   4   49.42    9.40
   0   3   3    0.48    1.87
   0   3   3    2.27    3.03
   0   3   3   -2.39    2.23
   0   3   3    2.94    2.55
   0   3   3    8.83    4.46
   0   3   3   -1.92    2.40
   0   3   3   -1.77    2.98
   0   3   2 3313.21   51.52
   0   3   2 3536.85   50.98
   0   3   2 3395.44   42.72
   0   3   2 3522.09   49.34
   0   3   2 3499.47   43.12
   0   3   2 3496.73   46.30
   0   3   1    0.10    0.89
   0   3   1    0.89    1.29
   0  -3  -2 3358.69   55.09
   0  -3  -2 3512.85   49.99
   0  -3  -2 3461.59   49.66
   0  -3  -2 3381.61   44.18
   0  -3  -3    5.06    3.40
   0  -3  -3    1.20    2.95
   0  -3  -3   -2.35    3.19
   0  -3  -3   -4.33    3.69
   0  -3  -4   47.64    9.64
   0  -3  -4   43.88    8.28
   0  -3  -4   65.69   10.22
   0  -3  -4   59.63    9.10
   0  -3  -4   52.90   10.35
   0  -3  -5   -4.63    7.14
   0  -3  -5    1.88    6.41
   0  -3  -5   -2.04    4.83
   0  -3  -5    2.37    5.89
   0  -3  -6   17.39    9.72
   0  -3  -6   19.04   10.06
   0  -3  -6   28.97   10.90
   0  -3  -6   33.09   13.03
   0  -3  -7   -1.76   11.32
   0  -3  -7   -9.12   11.72
  -1   3   7   39.00   14.16
  -1   3   7   25.18   12.50
   1   3   7   21.35   12.88
   1   3   7   14.19   10.46
  -1   3   7   14.45   11.10
   1   3   6  -13.06    9.00
  -1   3   6   -2.38    6.68
   1   3   6   -4.43   10.00
  -1   3   6   -2.05    6.49
  -1   3   6    4.41    7.41
   1   3   6   -3.65    9.02
  -1   3   6   14.54    7.73
  -1  -3   5   26.28    9.87
  -1   3   5   32.71    9.56
  -1  -3   5   43.92   10.25
   1   3   5   31.85   10.05
  -1   3   5   57.92   11.36
  -1   3   5   50.93   11.26
   1   3   5   16.37    8.22
  -1   3   5   37.61    9.49
   1   3   5   42.33   11.01
   1   3   5   39.17    9.78
  -1  -3   5   25.85    9.45
  -1  -3   5   40.61   11.51
   1   3   4    1.24    3.51
  -1   3   4    6.16    4.03
  -1  -3   4    7.37    4.23
   1   3   4    6.38    5.08
  -1   3   4    6.21    4.58
  -1   3   4   12.66    5.40
   1   3   4    7.95    5.28
  -1   3   4    4.64    4.81
  -1   3   4    8.52    3.95
  -1  -3   4    1.84    4.33
   1   3   4    0.83    3.31
  -1  -3   4   11.36    6.14
   1   3   4    5.79    3.93
   1   3   4   14.07    5.45
  -1  -3   4   -0.02    4.84
   1   3   3  701.10   25.86
   1   3   3  726.08   25.77
   1   3   3  718.21   29.05
  -1  -3   3  701.82   29.69
  -1  -3   3  686.28   31.07
   1   3   3  669.07   24.16
  -1   3   3  739.76   27.03
  -1   3   3  679.13   18.40
  -1  -3   3  703.50   30.69
   1   3   3  676.64   26.20
  -1   3   3  696.28   28.63
   1   3   3  728.04   29.11
  -1   3   3  750.15   29.48
  -1   3   3  712.30   27.65
  -1  -3   3  729.76   25.21
  -1   3   3  691.73   23.02
  -1  -3   3  643.34   27.35
   1   3   2  237.52   13.23
   1   3   2  201.47   13.01
  -1  -3   2  216.29   13.70
  -1   3   2  218.82   13.61
  -1  -3   2  200.24   14.01
   1   3   2  221.47   10.41
   1   3   2  219.73   12.18
   1   3   2  232.56   13.50
  -1  -3   2  200.58   14.25
   1   3   2  215.58   10.79
  -1   3   2  226.81   13.93
  -1   3   2  221.65   13.69
   1   3   2  205.23    9.16
  -1  -3   2  201.05   12.89
   1   3   1 1601.26   29.01
   1   3   1 1538.97   25.68
  -1  -3   1 1677.91   32.95
  -1  -3   1 1534.12   30.80
  -1  -3   1 1737.40   33.45
   1   3   1 1552.54   28.88
   1   3   1 1557.18   15.82
   1   3   1 1483.97   27.40
   1   3   1 1554.06   15.87
  -1  -3   1 1623.10   30.11
   1   3   1 1543.10   25.28
   1   3   0   56.81    5.36
   1   3   0   54.89    4.84
  -1  -3   0   56.73    4.98
   1   3   0   54.05    4.72
   1   3   0   61.64    5.16
  -1  -3   0   64.40    5.32
  -1  -3   0   52.18    5.16
  -1  -3  -1 1543.55   26.62
   1   3  -1 1704.39   31.34
   1   3  -1 1603.20   30.86
   1   3  -1 1636.73   34.34
  -1  -3  -1 1479.06   25.31
   1   3  -1 1587.33   32.55
   1   3  -2  231.57   14.71
   1  -3  -2  229.30   14.81
   1   3  -2  224.93   14.93
   1   3  -2  220.63   14.09
  -1  -3  -2  226.44   13.70
  -1  -3  -2  209.76   10.57
  -1  -3  -2  243.68   11.39
   1  -3  -2  230.13   15.40
  -1  -3  -2  229.92    9.86
   1   3  -2  219.94   14.50
   1   3  -2  207.23   11.50
  -1  -3  -3  747.51   30.88
   1   3  -3  680.89   21.65
   1   3  -3  690.64   31.03
  -1  -3  -3  741.64   26.81
   1   3  -3  719.04   30.37
   1  -3  -3  686.88   29.59
  -1  -3  -3  728.69   25.30
   1   3  -3  742.33   30.53
   1   3  -3  724.63   31.77
  -1  -3  -3  697.73   26.37
   1  -3  -3  713.59   29.79
  -1  -3  -3  725.23   30.19
   1  -3  -3  746.56   31.93
   1   3  -4    2.10    5.44
  -1  -3  -4    5.97    4.39
   1  -3  -4   12.25    6.82
   1   3  -4    7.96    5.63
  -1  -3  -4    5.33    4.79
   1   3  -4    9.56    7.35
   1  -3  -4    4.73    3.10
   1  -3  -4   13.05    6.00
  -1  -3  -4    9.67    4.25
  -1  -3  -4    9.42    4.97
  -1  -3  -4    5.41    4.33
  -1  -3  -4    4.06    3.89
   1  -3  -4   10.74    6.49
   1   3  -4    0.28    4.92
   1   3  -5   39.77   11.34
   1   3  -5   36.87   12.37
   1  -3  -5   34.14   10.01
   1  -3  -5   35.26   12.16
  -1  -3  -5   42.08   10.06
   1  -3  -5   20.64    7.68
  -1  -3  -5   46.77   10.28
   1  -3  -5   35.46   10.67
  -1  -3  -5   47.02   11.72
  -1  -3  -5   32.96   11.02
   1   3  -5   35.85   10.60
   1  -3  -6   15.37    9.76
   1  -3  -6  -14.53   10.06
  -1  -3  -6   -0.68    9.07
   1  -3  -6    6.15    9.41
  -1  -3  -6   -0.77    8.94
   1  -3  -6  -19.68   11.11
  -1  -3  -6    9.71   10.75
  -1  -3  -7   35.63   16.22
   1  -3  -7   36.35   15.81
   1  -3  -7   44.41   16.59
   1  -3  -7   11.38   13.38
  -2   3   7   12.03   12.51
  -2   3   7    7.08   11.34
  -2   3   7    3.36    9.60
   2   3   6   24.45   12.25
  -2   3   6   13.39   11.55
  -2   3   6   18.81   10.50
  -2  -3   6   21.77   12.73
  -2  -3   6    9.93    8.32
  -2   3   6   20.87    9.74
   2   3   6   33.53   12.90
  -2  -3   6   22.49   11.54
   2   3   5   -5.97    8.51
  -2  -3   5    2.61    7.31
  -2   3   5   13.18    8.04
   2   3   5   -1.97    5.98
   2   3   5   10.67    7.15
  -2  -3   5   -5.09    6.73
  -2   3   5    6.67    7.78
   2   3   5    0.91    5.46
  -2   3   5    3.82    5.83
  -2  -3   5    8.60    7.12
  -2   3   5    2.80    5.97
   2   3   4   22.86    6.31
  -2  -3   4   41.13   10.35
  -2  -3   4   32.84    9.48
   2   3   4   26.55    6.94
   2   3   4   27.25    8.85
  -2  -3   4   32.70    6.19
  -2   3   4   25.39    7.98
  -2   3   4   29.56    8.19
   2   3   4   23.33    7.74
  -2  -3   4   21.30    7.44
  -2  -3   4   22.62    6.94
  -2   3   4   21.79    5.32
  -2   3   4   37.41    9.04
  -2   3   3  159.34   14.87
  -2   3   3  149.02   13.47
   2   3   3  178.60   16.37
  -2  -3   3  186.77   10.01
  -2  -3   3  153.77   13.12
  -2  -3   3  173.43   16.01
  -2  -3   3  181.17   16.23
  -2   3   3  190.05   16.14
   2   3   3  151.99   14.77
   2   3   3  149.97   11.29
  -2  -3   3  163.73   14.62
   2   3   3  168.01   15.24
  -2   3   3  148.45   13.11
   2   3   3  150.64   13.97
   2   3   2  706.20   23.29
  -2  -3   2  743.40   27.51
   2   3   2  726.03   25.94
  -2  -3   2  696.01   11.73
   2   3   2  728.09   24.65
  -2  -3   2  726.77   22.27
   2   3   2  678.51   16.49
  -2  -3   2  702.91   26.58
  -2  -3   2  753.92   27.36
   2   3   2  714.49   27.14
  -2  -3   2  700.24   23.28
   2   3   2  717.17   27.36
   2   3   1  423.25   15.17
   2   3   1  425.60   19.02
   2   3   1  421.88   14.30
  -2  -3   1  417.24   12.48
   2   3   1  423.61   20.20
  -2  -3   1  416.37   18.26
  -2  -3   1  417.69   18.03
   2   3   1  417.69   19.18
  -2  -3   1  420.76   19.13
  -2  -3   1  428.27   18.80
  -2  -3   1  419.67   14.59
   2   3   1  424.49   18.95
   2   3   0   44.28    5.47
   2   3   0   45.19    4.24
   2   3   0   41.33    5.20
   2   3   0   40.12    3.65
   2   3   0   49.67    4.06
   2   3   0   39.86    4.78
  -2  -3   0   38.77    4.79
  -2  -3   0   37.04    3.53
  -2  -3   0   42.09    4.36
  -2  -3   0   50.20    4.00
   2   3   0   49.00    5.45
  -2  -3  -1  522.29   16.59
   2   3  -1  449.98   14.05
   2   3  -1  471.06   18.08
   2   3  -1  465.49   16.77
   2   3  -1  462.90   14.16
   2   3  -1  455.43   18.84
  -2  -3  -1  533.68   14.74
  -2  -3  -1  487.55   19.26
   2   3  -1  420.30   14.22
   2   3  -1  445.49   17.87
   2   3  -2  754.77   25.02
  -2  -3  -2  727.26   25.91
   2   3  -2  840.47   29.56
  -2  -3  -2  711.20   15.92
   2   3  -2  765.18   26.57
  -2  -3  -2  740.33   28.33
   2   3  -2  728.74   14.73
   2   3  -2  814.92   29.26
  -2  -3  -2  727.64   27.79
   2   3  -2  741.05   24.27
   2   3  -3  173.74   15.11
   2   3  -3  170.76   12.26
   2  -3  -3  181.20   17.14
   2  -3  -3  161.99   17.02
   2  -3  -3  165.78   16.22
   2   3  -3  164.09   15.51
   2   3  -3  168.78   15.51
  -2  -3  -3  174.57   11.41
  -2  -3  -3  136.15   14.16
   2   3  -3  179.75   15.98
  -2  -3  -3  180.38   16.22
  -2  -3  -3  161.22   14.96
   2   3  -4   37.14    9.63
  -2  -3  -4   32.02    8.74
   2  -3  -4   38.60    9.86
   2  -3  -4   30.81    9.81
  -2  -3  -4   30.83    6.56
  -2  -3  -4   26.92    8.24
   2   3  -4   26.48    7.77
   2  -3  -4   36.85    9.64
   2   3  -4   44.00    9.54
   2   3  -4   34.18    8.45
   2  -3  -5    5.46   10.02
   2   3  -5    5.48    7.73
   2  -3  -5   -6.95    7.43
   2   3  -5   13.67   10.18
  -2  -3  -5    0.71    6.57
   2   3  -5  -11.71   10.03
   2   3  -5  -12.49   10.29
   2  -3  -5   14.91    8.30
  -2  -3  -5    9.79    8.93
   2  -3  -5    2.76    6.29
   2   3  -6   12.21    9.87
   2  -3  -6   -6.38    9.67
   2  -3  -6   24.91   11.91
   2   3  -6   16.44   11.20
  -2  -3  -6   13.56   10.56
   2   3  -6    9.06   11.32
  -2  -3  -6    3.24    8.30
   2  -3  -6   19.37   11.90
   2  -3  -7   11.37   10.88
   2  -3  -7   13.69   12.10
   2  -3  -7    9.58   11.15
  -3   3   7  -11.27   15.59
  -3  -3   7   17.41   10.53
  -3  -3   7   21.46   16.64
  -3   3   6   -3.54    7.84
  -3  -3   6   -2.11    8.28
  -3   3   6  -26.37   12.76
  -3  -3   6   13.80   11.71
  -3  -3   6   -9.01    8.88
  -3  -3   5    8.16    6.43
   3   3   5    2.57    9.30
  -3   3   5   19.35    9.63
   3   3   5    9.57    9.72
  -3  -3   5    4.73    7.80
  -3   3   5   -3.18    5.62
  -3  -3   5    9.22    5.56
  -3   3   5    4.87    6.53
   3   3   5    4.11    7.83
  -3  -3   5    9.67    9.48
  -3   3   5   10.53    6.37
  -3  -3   4   27.38    8.98
   3   3   4   25.88    9.72
   3   3   4   25.64    9.33
  -3   3   4    9.16    7.16
   3   3   4    7.11    5.40
  -3  -3   4    6.04    5.12
  -3  -3   4   15.91    7.57
  -3  -3   4   11.49    7.59
  -3   3   4    6.73    5.63
   3   3   3  141.79   16.34
   3   3   3  141.83   15.12
  -3  -3   3  144.13   13.10
   3   3   3  107.06    9.08
  -3  -3   3  157.20   16.01
   3   3   3  150.56   15.80
  -3  -3   3  129.49   14.10
  -3  -3   3  124.42   14.51
  -3  -3   3  146.07   12.88
   3   3   3  133.56   15.50
   3   3   2  368.47   22.80
  -3  -3   2  349.94   19.11
   3   3   2  308.56   17.90
  -3  -3   2  372.96   16.53
   3   3   2  337.83   22.14
  -3  -3   2  370.06   13.00
   3   3   2  346.45   21.71
  -3  -3   2  330.56   20.33
  -3  -3   2  336.77   19.67
  -3  -3   2  344.67   20.06
   3   3   1  168.38   12.86
  -3  -3   1  156.95   11.82
   3   3   1  128.60    8.20
   3   3   1  170.41   13.59
   3   3   1  170.71   13.62
  -3  -3   1  151.77   12.71
   3   3   1  181.27   14.65
  -3  -3   1  176.54   11.99
  -3  -3   1  177.67   12.16
   3   3   0   56.50    7.75
   3   3   0   49.92    5.67
   3   3   0   54.65    7.59
   3   3   0   52.86    5.46
   3   3   0   52.01    6.94
   3   3   0   56.42    7.53
  -3  -3   0   56.78    7.65
  -3  -3   0   51.66    7.45
  -3  -3   0   53.94    5.50
   3   3  -1  167.53   13.19
   3   3  -1  173.77    8.08
  -3  -3  -1  162.73   14.25
   3   3  -1  181.62   12.34
   3   3  -1  196.64   12.57
   3   3  -1  154.83   11.55
  -3  -3  -1  163.42   11.61
  -3  -3  -1  146.52   12.72
   3   3  -1  159.85   13.23
   3   3  -1  162.43   10.49
   3   3  -2  311.90   18.69
  -3  -3  -2  346.36   22.12
   3   3  -2  370.89   22.15
   3   3  -2  385.07   21.68
   3   3  -2  370.67   17.39
   3   3  -2  361.21   20.38
   3   3  -2  321.15   12.37
  -3  -3  -2  384.83   23.38
  -3  -3  -3  110.73   14.62
   3   3  -3  142.22   13.98
   3   3  -3  180.23   17.54
  -3  -3  -3   92.85    7.99
   3   3  -3  139.46   14.90
   3   3  -3  162.26   14.70
   3   3  -3  163.27   16.59
  -3  -3  -3  127.12   15.44
   3   3  -4   19.48    6.82
   3  -3  -4   15.23    8.67
   3  -3  -4   16.56    8.63
  -3  -3  -4    0.37    5.62
   3   3  -4   20.04    8.51
   3   3  -4   15.64    6.76
   3   3  -4   13.14    7.46
   3  -3  -4    8.39    6.34
   3   3  -5    1.43    6.20
   3  -3  -5    2.50    6.92
   3   3  -5   13.50   10.53
   3  -3  -5    3.70    7.35
  -3  -3  -5   18.94    7.85
   3  -3  -5   -3.28    7.31
   3   3  -5    6.12    7.34
   3   3  -5   -0.57    6.30
   3   3  -6   10.18    8.67
   3  -3  -6    9.55   11.71
   3  -3  -6   -1.98    9.69
   3   3  -6   12.14    8.21
   3  -3  -6    0.40   11.20
   3   3  -6   -3.34   10.60
   3   3  -6    1.62   10.06
   3   3  -7   31.90   17.54
   3  -3  -7   21.33   15.44
  -4  -3   7   -0.70    9.49
  -4  -3   6    7.64    8.42
  -4  -3   6   -6.14    6.64
  -4  -3   6   -2.85    9.29
  -4  -3   5   11.01    8.30
  -4  -3   5   -4.37    6.48
  -4  -3   5   10.84    8.91
  -4  -3   5    5.40    9.64
  -4  -3   4   12.75    6.23
  -4  -3   4    0.67    5.58
  -4  -3   4   16.55    6.82
  -4  -3   4   12.94    6.20
  -4  -3   4   21.82    7.43
  -4  -3   3  110.46   11.97
   4   3   3   79.20   12.43
   4   3   3   95.08   16.40
   4   3   3   83.76   14.32
  -4  -3   3   92.99   13.46
  -4  -3   3  123.28   15.55
  -4  -3   3  102.69   12.41
  -4  -3   3   80.80   12.78
   4   3   2   37.16    8.91
  -4  -3   2   35.50    7.58
   4   3   2   47.66    8.20
  -4  -3   2   45.00    8.89
  -4  -3   2   61.54    9.66
   4   3   2   41.00    9.08
   4   3   1  158.46   15.08
   4   3   1  149.30   15.26
   4   3   1  150.86   15.59
  -4  -3   1  162.94   15.80
  -4  -3   1  148.29   12.83
   4   3   1  158.96   14.72
   4   3   0    4.26    3.80
   4   3   0    1.55    2.26
  -4  -3   0   -3.27    3.24
   4   3   0   -4.44    3.52
   4   3   0    3.12    2.89
  -4  -3   0    2.13    3.15
   4   3   0    2.24    3.10
   4   3   0    0.09    3.22
  -4  -3   0    0.11    3.21
   4   3  -1  146.16   14.66
   4   3  -1  118.45    6.50
   4   3  -1  155.49   13.39
  -4  -3  -1  131.15   14.24
   4   3  -1  161.94   14.20
   4   3  -1  102.18    6.94
   4   3  -1  153.19   12.37
   4   3  -1  168.21   15.88
  -4  -3  -1  156.25   13.94
  -4  -3  -2   41.52    7.04
   4   3  -2   44.30    8.89
   4   3  -2   47.20    7.14
   4   3  -2   50.60    9.37
   4   3  -2   42.08    8.98
   4   3  -2   45.54    9.20
  -4  -3  -2   41.10    9.34
   4   3  -2   58.65    6.89
   4   3  -3   87.28   12.57
   4   3  -3  119.75   15.57
   4   3  -3  106.01   14.76
   4   3  -3   97.84   15.38
   4   3  -3   99.96   12.57
   4   3  -4   16.89    7.78
   4   3  -4   11.52    6.94
   4   3  -4   10.29    7.81
   4   3  -4   11.62    7.00
   4   3  -5    4.88    8.15
   4   3  -5  -12.39   10.28
   4   3  -5   -4.50    8.16
   4   3  -5   -9.15    9.49
   4   3  -6   -3.45   13.48
   4   3  -6   -0.24   10.66
   4   3  -6    8.02   11.05
   4   3  -6  -12.60   14.64
   4   3  -7   -6.87   13.56
  -5  -3   6   12.67   13.14
  -5  -3   6    5.08    8.99
  -5  -3   6   -3.08   11.84
  -5  -3   5   -9.01   10.60
  -5  -3   5   -9.17    8.66
  -5  -3   5   10.58   10.34
  -5  -3   4   -3.48    7.56
  -5  -3   4   18.30   10.52
  -5  -3   4   15.25   10.43
  -5  -3   4    7.98    7.85
  -5  -3   3    6.11    7.01
  -5  -3   3   16.41    7.33
  -5  -3   3    0.38    7.25
  -5  -3   3    8.09    8.64
  -5  -3   2  197.01   18.73
  -5  -3   2  181.22   18.91
  -5  -3   1   26.49    6.79
  -5  -3   1   26.95    8.62
  -5  -3   0    8.75    6.31
   5   3   0   12.62    5.29
  -5  -3   0    7.97    3.67
   5   3   0   10.69    5.18
   5   3   0   10.22    5.04
   5   3  -1   18.84    6.67
   5   3  -1   14.20    5.12
   5   3  -1   20.99    6.31
   5   3  -1   14.72    5.78
   5   3  -2  181.52   19.41
   5   3  -2  190.36   19.14
   5   3  -2  225.63   15.95
   5   3  -2  195.20   19.78
   5   3  -2  204.75   21.38
   5   3  -3   20.87    9.34
   5   3  -3   15.70    8.93
   5   3  -3    9.78    7.30
   5   3  -4   18.53    8.93
   5   3  -4    5.11    7.82
   5   3  -5   11.46   10.76
   5   3  -5   -1.62    8.53
   5   3  -5   -7.64   12.79
   5   3  -6    9.48   12.18
   5   3  -6   -2.21   13.36
   5   3  -6   -7.08   11.17
  -6  -3   6   18.20   13.55
  -6  -3   5   13.37   10.51
  -6  -3   5   -7.92   10.32
  -6  -3   4   -1.79    7.39
  -6  -3   4    8.81    8.58
  -6  -3   3   38.35   11.08
  -6  -3   3   44.02   13.28
  -6  -3   2   11.08    8.30
  -6  -3   2   -8.94    5.12
   6   3  -2    2.58    7.51
   6   3  -2    2.34    6.72
   6   3  -3   23.58    9.76
   6   3  -3   40.16   11.84
   6   3  -4   23.04   11.00
   6   3  -4    2.84    8.50
   6   3  -5   -6.38    9.68
   6   3  -5   -9.04   11.88
   6   3  -5   12.35   12.36
   6   3  -6   -0.26   15.02
   0   4   7  -14.28   13.01
   0   4   7   -8.09   11.96
   0   4   7  -13.15    8.71
   0   4   6   12.04    8.41
   0   4   6   15.87    9.82
   0   4   6   11.66    7.98
   0   4   6    4.17    9.42
   0   4   5    0.21    5.50
   0   4   5   -1.35    4.51
   0   4   5    2.60    5.53
   0   4   5   -7.60    7.80
   0   4   4   18.61    6.05
   0   4   4   17.06    5.66
   0   4   4   15.57    5.79
   0   4   4   17.37    7.00
   0   4   4   23.97    5.57
   0   4   4   18.52    4.29
   0   4   3    2.49    2.40
   0   4   3    2.67    3.39
   0   4   3    2.63    3.13
   0   4   3    2.13    2.21
   0   4   3   -1.40    2.38
   0   4   3    1.38    3.24
   0   4   2  230.47   13.89
   0   4   2  239.34   12.42
   0   4   2  239.47   14.29
   0   4   2  234.54   12.78
   0  -4  -2  243.64   15.24
   0  -4  -2  247.84   14.04
   0  -4  -2  235.25   14.00
   0  -4  -3   -6.11    4.89
   0  -4  -3    1.26    3.02
   0  -4  -3   -4.97    3.74
   0  -4  -4   15.14    7.57
   0  -4  -4   13.44    6.28
   0  -4  -4   26.83    7.04
   0  -4  -4   26.25    7.25
   0  -4  -4   13.56    5.41
   0  -4  -5   -7.69    7.75
   0  -4  -5    4.98    5.99
   0  -4  -5   -2.36    5.64
   0  -4  -5    1.72    7.26
   0  -4  -6    7.70   10.87
   0  -4  -6   -2.05    7.85
   0  -4  -6   -8.44    9.59
   0  -4  -6    7.34    6.20
   0  -4  -7   -2.12    9.00
   0  -4  -7   -2.32   12.95
  -1   4   7   30.14   14.88
   1   4   7   54.16   17.32
   1   4   7   34.53   14.61
  -1   4   7   51.75   18.06
  -1   4   7   31.76   10.40
  -1   4   6    0.52    6.47
  -1   4   6   -7.52    6.92
   1   4   6   -6.18    8.85
   1   4   6    2.44    8.63
  -1   4   6    4.06    7.20
  -1   4   6    3.62    7.26
   1   4   6   -8.05    7.12
   1   4   5    0.80    6.26
   1   4   5   -7.44    8.20
  -1   4   5   -0.67    5.10
   1   4   5    9.33    8.57
  -1   4   5   -0.61    6.14
  -1   4   5   -0.48    7.46
   1   4   5    0.74    4.62
  -1   4   5    1.14    5.56
  -1   4   4    7.60    4.58
   1   4   4    8.45    5.56
  -1   4   4    2.61    3.98
  -1  -4   4   -2.00    3.63
   1   4   4   -3.33    4.87
  -1   4   4    4.82    4.22
  -1   4   4    8.57    5.14
  -1  -4   4    2.36    5.70
   1   4   4    1.99    5.06
  -1   4   4   -0.33    3.77
   1   4   4    5.61    4.63
  -1   4   4    2.42    3.20
  -1  -4   4    6.27    6.32
  -1  -4   4    6.02    5.99
   1   4   4   11.53    5.52
   1   4   4   -1.18    3.27
  -1  -4   3 1026.38   32.72
  -1  -4   3 1022.61   37.69
   1   4   3 1020.38   34.78
  -1   4   3 1048.52   35.95
  -1  -4   3  993.10   38.96
   1   4   3 1062.49   35.77
  -1   4   3 1076.15   35.28
   1   4   3 1070.64   32.94
  -1  -4   3  977.89   38.17
   1   4   3 1069.91   31.48
   1   4   3 1001.86   28.91
  -1   4   3  988.11   28.45
  -1   4   3  971.28   24.58
   1   4   3 1049.77   31.52
  -1   4   3 1045.80   35.75
  -1  -4   2  185.10   13.54
   1   4   2  231.39   13.24
   1   4   2  223.93   14.00
  -1  -4   2  217.58   15.27
   1   4   2  227.29   13.78
  -1  -4   2  219.57   15.74
   1   4   2  222.89   13.39
   1   4   2  216.81   10.10
   1   4   2  224.00   11.40
   1   4   2  221.43   10.10
  -1  -4   2  219.92   15.87
   1   4   1  527.96   16.19
   1   4   1  534.63   18.24
   1   4   1  525.27   16.93
   1   4   1  518.57   17.66
   1   4   1  530.48   17.75
  -1  -4   1  542.92   20.68
  -1  -4   0    2.53    1.36
  -1  -4   0    0.80    1.04
  -1  -4  -1  517.64   16.94
  -1  -4  -1  512.79   18.61
   1   4  -1  579.33   21.56
  -1  -4  -2  250.00   15.03
   1   4  -2  237.60   16.41
   1   4  -2  222.03   15.18
  -1  -4  -2  216.69   13.85
  -1  -4  -2  226.12   11.91
   1   4  -2  250.88   16.19
  -1  -4  -2  203.14   10.38
  -1  -4  -2  210.88   10.41
   1   4  -3  932.05   28.20
  -1  -4  -3 1121.97   37.77
   1  -4  -3 1136.96   40.69
   1   4  -3 1029.14   39.61
   1   4  -3  990.32   37.04
  -1  -4  -3 1083.27   31.19
   1  -4  -3 1037.11   38.63
   1  -4  -3  907.50   36.61
  -1  -4  -3 1111.41   32.10
  -1  -4  -3 1030.45   33.17
   1   4  -3 1109.08   40.18
   1  -4  -4    4.93    5.72
  -1  -4  -4   -6.58    7.08
   1  -4  -4   10.81    6.42
   1  -4  -4    1.75    4.93
  -1  -4  -4    0.98    4.31
  -1  -4  -4    3.77    5.28
   1   4  -4   11.46    7.65
   1   4  -4    2.89    5.53
  -1  -4  -4    5.55    5.42
  -1  -4  -4    6.83    4.76
  -1  -4  -4    4.83    4.75
   1  -4  -5    3.46    7.15
   1  -4  -5   -7.38    6.81
  -1  -4  -5    0.93    6.22
  -1  -4  -5    5.63    7.69
   1  -4  -5   -3.20    8.09
  -1  -4  -5   17.92   10.35
   1  -4  -5   -3.57    7.44
  -1  -4  -5    8.68    7.59
  -1  -4  -6   -3.14    7.47
   1  -4  -6   -5.33   11.69
   1  -4  -6   21.74   10.92
   1  -4  -6   -4.66    7.38
  -1  -4  -6   -6.76    7.06
   1  -4  -6   -0.91    9.05
   1  -4  -7   43.19   19.05
  -1  -4  -7   48.44   15.55
   1  -4  -7   49.77   18.55
   1  -4  -7   28.51   11.22
  -1  -4  -7   54.79   19.99
  -2   4   7   40.06   13.76
  -2   4   7   22.98   11.41
  -2   4   6    0.34    6.42
  -2   4   6    2.50    7.04
  -2   4   6   -0.46    6.97
   2   4   6   -1.95    7.86
  -2  -4   6   -9.48    8.66
   2   4   6   -5.98   10.74
  -2  -4   6    3.49   10.82
  -2  -4   5    2.48    8.13
  -2   4   5   -2.54    5.52
   2   4   5    3.29    6.72
  -2  -4   5   12.13    9.22
   2   4   5   14.07    8.14
  -2   4   5   -5.18    6.00
   2   4   5    7.71    6.27
  -2   4   5   -3.32    6.69
  -2  -4   5    5.72    6.50
   2   4   4    4.83    3.54
  -2  -4   4    5.05    6.20
  -2   4   4    7.93    5.74
   2   4   4   11.32    6.53
  -2   4   4    1.26    5.79
  -2  -4   4   -8.18    5.58
   2   4   4    6.87    6.32
  -2   4   4    9.74    6.29
  -2  -4   4    4.22    4.68
   2   4   4   -1.11    5.10
   2   4   4    4.34    5.04
  -2   4   4   10.49    5.89
  -2  -4   4    1.96    4.59
  -2  -4   3  370.81   22.32
   2   4   3  390.28   23.50
  -2  -4   3  399.79   14.43
  -2  -4   3  406.65   24.68
  -2  -4   3  368.23   20.84
   2   4   3  398.57   22.65
  -2  -4   3  382.83   24.07
   2   4   3  369.76   21.22
   2   4   3  349.84   21.60
   2   4   3  363.37   16.95
  -2   4   3  350.18   22.24
   2   4   2  109.76   10.31
  -2  -4   2   75.93    4.10
   2   4   2   97.54   10.19
   2   4   2   88.69    8.30
  -2  -4   2   93.59    8.46
   2   4   2   98.83    9.35
  -2  -4   2   93.48   10.43
   2   4   2   87.09    5.70
   2   4   2  100.00   10.37
  -2  -4   2  103.19   11.19
  -2  -4   2  111.83   11.50
  -2  -4   2   90.18    8.98
   2   4   1   30.67    4.65
   2   4   1   31.75    5.10
  -2  -4   1   39.54    4.74
  -2  -4   1   39.28    3.70
   2   4   1   31.06    3.89
  -2  -4   1   41.04    5.63
   2   4   1   29.02    4.86
   2   4   1   34.98    4.19
  -2  -4   1   39.97    5.70
  -2  -4   1   44.94    6.28
  -2  -4   1   34.83    5.44
   2   4   1   33.29    5.35
   2   4   0  112.88    7.88
   2   4   0  101.22    7.98
   2   4   0  109.12    6.28
  -2  -4   0  108.93    8.09
   2   4   0  112.25    5.29
  -2  -4   0  109.24    5.19
   2   4   0  108.09    7.77
  -2  -4   0  110.55    8.15
  -2  -4   0  112.89    6.53
   2   4   0  111.63    7.81
   2   4   0  107.22    6.98
   2   4  -1   31.70    5.33
  -2  -4  -1   31.93    4.08
   2   4  -1   39.06    6.01
   2   4  -1   31.89    5.02
  -2  -4  -1   34.75    4.11
   2   4  -1   32.97    5.74
   2   4  -1   30.03    4.11
   2   4  -1   32.18    4.64
   2   4  -2  123.39   10.66
  -2  -4  -2   98.34    9.50
   2   4  -2   96.81   10.69
   2   4  -2   87.58    9.81
   2   4  -2  105.75    6.47
   2   4  -2   97.22   11.18
  -2  -4  -2   86.57   10.36
   2   4  -2   99.79   10.40
  -2  -4  -2   90.16    8.42
  -2  -4  -2   89.94    5.75
   2   4  -3  387.24   24.17
   2   4  -3  364.79   19.27
  -2  -4  -3  393.42   23.43
   2  -4  -3  310.92   23.98
   2   4  -3  405.76   25.04
   2   4  -3  432.63   25.91
   2   4  -3  375.42   23.04
  -2  -4  -3  416.95   17.89
  -2  -4  -3  376.85   22.56
  -2  -4  -3  376.78   24.00
  -2  -4  -3  360.09   16.85
   2   4  -4    7.93    5.03
   2   4  -4   -1.76    4.41
  -2  -4  -4    9.34    5.87
   2  -4  -4   -2.37    5.35
   2   4  -4    8.90    6.46
  -2  -4  -4    6.41    4.30
   2  -4  -4    0.32    6.60
  -2  -4  -4   14.11    6.05
   2   4  -4    1.85    5.13
   2   4  -4    3.37    6.90
   2  -4  -4   -0.68    4.59
  -2  -4  -4    2.78    5.73
   2   4  -5    6.81    7.14
  -2  -4  -5   13.72    8.36
   2  -4  -5    7.06    8.63
   2  -4  -5    3.43    6.97
   2   4  -5    5.30    7.40
   2   4  -5   13.02    7.76
   2  -4  -5   13.58    7.82
  -2  -4  -5   15.87    9.44
   2   4  -5   -2.61    8.82
   2  -4  -5    6.08    8.17
  -2  -4  -6   -9.24   11.28
   2  -4  -6   -3.21    9.18
   2  -4  -6   27.96   13.12
   2   4  -6   -0.68    9.86
   2  -4  -6   -5.08    8.98
  -2  -4  -6   -8.67   10.05
   2  -4  -7    5.45   11.62
   2  -4  -7   20.63   11.13
  -3  -4   6    6.08    9.76
  -3  -4   6   -2.80   10.39
  -3  -4   6    9.28    9.42
   3   4   5    3.65    5.82
  -3  -4   5   -4.06    6.42
   3   4   5   -9.74    9.20
  -3  -4   5   10.15    9.41
   3   4   5   -3.65    6.93
  -3  -4   5   -0.34    6.68
  -3  -4   5   -7.07    9.05
  -3  -4   4    6.36    5.91
   3   4   4   -2.77    6.44
  -3  -4   4    0.37    6.07
   3   4   4   -3.42    5.93
  -3  -4   4    5.62    5.90
  -3  -4   4   11.85    7.51
   3   4   4   15.00    8.33
   3   4   3  145.14   16.11
   3   4   3  140.83   16.16
   3   4   3  146.05   14.75
  -3  -4   3  163.47   13.59
   3   4   3  157.26   16.33
  -3  -4   3  161.43   16.28
   3   4   3  134.30    9.65
  -3  -4   3  159.19   15.75
  -3  -4   3  167.92   16.63
  -3  -4   3  159.19   13.84
   3   4   2  324.67   19.29
  -3  -4   2  278.04   18.83
   3   4   2  323.01   20.63
  -3  -4   2  263.49   17.18
   3   4   2  331.91   21.23
   3   4   2  271.48   15.86
  -3  -4   2  318.59   15.12
   3   4   2  316.23   20.15
  -3  -4   2  297.92   19.53
  -3  -4   2  271.05   13.78
  -3  -4   2  267.94   18.24
   3   4   1   38.60    7.03
  -3  -4   1   26.63    5.17
   3   4   1   25.77    5.71
   3   4   1   31.29    4.03
  -3  -4   1   28.47    5.25
   3   4   1   28.37    5.35
   3   4   1   26.77    5.75
   3   4   1   26.19    6.40
  -3  -4   1   33.73    5.56
  -3  -4   1   28.26    5.75
   3   4   0   17.16    5.93
  -3  -4   0   22.89    5.54
   3   4   0   14.48    3.76
   3   4   0   21.25    4.12
   3   4   0   15.27    4.85
   3   4   0   13.59    4.51
   3   4   0   22.24    5.67
  -3  -4   0    7.76    2.56
   3   4   0   18.21    3.77
  -3  -4   0   33.56    6.97
  -3  -4   0   21.57    4.63
  -3  -4   0   20.31    4.05
   3   4  -1   36.88    6.64
   3   4  -1   30.10    5.11
   3   4  -1   31.35    5.63
   3   4  -1   36.79    6.36
   3   4  -1   34.95    5.43
   3   4  -1   32.73    5.76
  -3  -4  -1   31.70    6.67
  -3  -4  -1   33.69    6.23
  -3  -4  -1   31.56    5.22
   3   4  -2  274.10   15.95
   3   4  -2  278.53   18.00
   3   4  -2  289.15   14.64
   3   4  -2  305.07   19.99
   3   4  -2  314.60   18.95
   3   4  -2  304.74   20.09
  -3  -4  -2  375.68   22.46
  -3  -4  -2  309.88   12.25
  -3  -4  -2  321.26   21.04
  -3  -4  -3  151.90   16.01
   3   4  -3  172.65   15.81
   3   4  -3  155.41   14.62
   3   4  -3  195.64   18.55
   3   4  -3  198.51   18.45
   3   4  -3  194.00   17.64
  -3  -4  -3  172.03   18.06
  -3  -4  -3  155.49   17.31
   3   4  -4    6.43    4.85
  -3  -4  -4   14.99    6.86
   3   4  -4    6.65    5.54
  -3  -4  -4    6.61    7.50
   3   4  -4    2.28    5.85
   3   4  -4   12.17    8.70
  -3  -4  -4   -6.99    8.31
   3   4  -4   11.70    7.76
   3   4  -5    6.56    6.81
   3   4  -5   10.03    7.05
  -3  -4  -5   21.36   10.62
   3   4  -5    1.21    6.86
   3   4  -5   -0.03    6.40
   3   4  -6   17.84   13.29
   3   4  -6    4.37    9.12
   3   4  -6   -8.54   12.48
  -4  -4   7   44.57   16.80
  -4  -4   6   11.58   12.03
  -4  -4   6    3.99    9.91
  -4  -4   6  -11.47   12.97
  -4  -4   5    4.86    9.74
  -4  -4   5    7.07    5.91
  -4  -4   5   12.22   10.77
  -4  -4   5    3.19    7.31
  -4  -4   4   10.66    8.49
   4   4   4   -2.59    6.84
   4   4   4    3.19    5.94
  -4  -4   4   -5.87    4.18
   4   4   4   -2.84    7.41
  -4  -4   4    3.46    6.60
  -4  -4   4   -1.21    6.62
  -4  -4   4    1.58    5.63
   4   4   3  326.95   27.28
   4   4   3  297.40   22.24
  -4  -4   3  374.17   21.01
   4   4   3  329.82   26.31
  -4  -4   3  324.25   24.70
  -4  -4   3  315.11   21.58
  -4  -4   3  349.79   26.24
  -4  -4   3  332.82   25.35
  -4  -4   2   28.16    7.17
   4   4   2   15.17    6.07
  -4  -4   2   37.10    7.91
   4   4   2   20.93    6.98
   4   4   2   18.47    5.16
   4   4   2   14.00    7.43
  -4  -4   2   21.06    5.03
  -4  -4   2   19.22    6.46
  -4  -4   2   35.98    8.99
  -4  -4   1   15.04    5.24
  -4  -4   1    5.94    5.14
   4   4   1   18.82    5.73
   4   4   1   13.83    5.36
  -4  -4   1   21.49    5.86
   4   4   1   11.11    2.95
   4   4   1   23.19    6.79
   4   4   1   13.14    5.39
  -4  -4   1   18.95    6.60
   4   4   1    6.67    1.90
   4   4   0   31.35    7.21
   4   4   0   21.17    4.17
  -4  -4   0   28.07    5.02
   4   4   0   31.87    5.36
   4   4   0   29.54    6.71
   4   4   0   24.86    6.80
   4   4   0   22.37    5.93
  -4  -4   0   34.06    7.46
  -4  -4   0   30.02    7.41
   4   4  -1   20.78    6.18
   4   4  -1   17.34    5.39
   4   4  -1   15.95    2.56
   4   4  -1   22.11    7.02
   4   4  -1   11.07    4.49
  -4  -4  -1   17.62    6.34
   4   4  -1   12.29    3.82
   4   4  -1   18.45    4.82
  -4  -4  -1    8.55    4.74
  -4  -4  -1   17.61    5.71
   4   4  -2    9.31    5.40
  -4  -4  -2   21.20    7.24
   4   4  -2   32.04    6.08
   4   4  -2   32.80    5.36
   4   4  -2   26.54    7.30
   4   4  -2   14.83    6.44
  -4  -4  -2   32.00    8.12
   4   4  -2   27.06    7.40
  -4  -4  -2   24.92    5.42
   4   4  -3  321.37   23.46
   4   4  -3  340.17   26.69
   4   4  -3  372.39   27.54
   4   4  -3  370.67   25.82
   4   4  -3  366.95   23.36
  -4  -4  -3  335.72   26.65
  -4  -4  -3  311.73   26.90
   4   4  -4   10.16    9.25
   4   4  -4    2.10    7.30
   4   4  -4    2.15    6.31
   4   4  -4    0.38    6.13
  -4  -4  -4    4.97    7.10
   4   4  -4   -1.10    7.63
   4   4  -5   -2.72    9.35
   4   4  -5   15.37   10.35
   4   4  -5   11.95    8.95
   4   4  -5    8.24    9.61
   4   4  -6   25.93   13.71
   4   4  -6    0.72   10.43
   4   4  -6   -1.72   10.21
  -5  -4   6    2.05    9.87
  -5  -4   6    5.41    9.85
  -5  -4   6    0.12   10.03
  -5  -4   5   -5.77   10.51
  -5  -4   5    1.21   10.54
  -5  -4   5  -19.00   11.61
  -5  -4   4    2.40    6.89
  -5  -4   4    2.26    8.08
  -5  -4   4   -7.50   10.50
  -5  -4   4  -10.44    6.59
  -5  -4   3   20.45    8.83
  -5  -4   3    3.29    6.63
  -5  -4   3    8.90    7.39
  -5  -4   3    6.42    4.79
   5   4   2  117.47   16.64
   5   4   2  132.29   17.86
  -5  -4   2  130.14   16.67
  -5  -4   2  130.18   15.49
  -5  -4   2  109.07   13.58
   5   4   1    8.28    5.52
   5   4   1   -0.36    4.64
  -5  -4   1    1.94    3.83
   5   4   1    1.72    4.47
  -5  -4   1    3.30    4.69
   5   4   0    0.95    4.02
   5   4   0    5.34    3.71
  -5  -4   0    0.76    3.52
   5   4   0    1.19    3.66
   5   4   0    2.90    3.03
   5   4   0   -0.92    4.15
  -5  -4   0    1.14    4.39
   5   4  -1   10.11    5.84
   5   4  -1    0.09    5.16
   5   4  -1   -0.03    3.38
   5   4  -1   -0.27    4.88
  -5  -4  -1    3.42    5.27
   5   4  -2  117.30   15.45
   5   4  -2  152.72   13.35
   5   4  -2  136.29   17.73
  -5  -4  -2  103.42   12.64
   5   4  -2  137.11   16.33
   5   4  -3    5.16    6.16
   5   4  -3   -1.96    5.99
   5   4  -3    4.50    5.90
   5   4  -3    5.31    6.62
   5   4  -4   -0.13    6.62
   5   4  -4    5.50    7.92
   5   4  -4   -1.21    7.61
   5   4  -5  -21.47   12.44
   5   4  -5    9.18   11.27
   5   4  -5   -6.31    9.38
   5   4  -6   -9.24   12.14
   5   4  -6   10.20   11.84
   5   4  -6   11.47   16.08
  -6  -4   6   -0.17   12.49
  -6  -4   6   -8.23    9.83
  -6  -4   5  -16.36   11.95
  -6  -4   5    1.30    8.27
  -6  -4   5    7.42   10.27
  -6  -4   4  -18.22   12.31
  -6  -4   4   -5.66    8.40
  -6  -4   4   -5.11    8.44
  -6  -4   3  165.07   21.24
  -6  -4   3  176.55   21.56
  -6  -4   2    8.44    6.40
  -6  -4   2   -4.49    6.35
  -6  -4   1   11.31    6.20
  -6  -4   1    8.25    6.73
  -6  -4   0   -7.01    6.90
   6   4  -1    7.60    4.65
   6   4  -1   18.38    8.32
   6   4  -1    6.84    5.26
   6   4  -2   -2.99    5.49
   6   4  -2   20.41    9.38
   6   4  -3  149.11   21.38
   6   4  -3  166.88   23.65
   6   4  -4   11.75   12.97
   6   4  -4   15.07   11.50
   6   4  -4    4.62    7.56
   6   4  -5   12.35   10.83
   6   4  -5  -12.00   12.87
   6   4  -5   -6.00   10.48
   6   4  -6  -14.60   13.85
   6   4  -6   -0.31   12.48
   0   5   7    7.30    8.21
   0   5   7   -5.68    8.91
   0   5   6   -1.36    8.04
   0   5   6    0.88    5.88
   0   5   6  -13.18   12.33
   0   5   6  -14.89   10.50
   0   5   5    5.80    7.25
   0   5   5   -3.38    5.81
   0   5   5    0.09    5.03
   0   5   5   -0.28    5.16
   0   5   4   21.24    6.63
   0   5   4   20.76    6.64
   0   5   4   18.55    7.69
   0   5   4   20.50    5.15
   0   5   4   22.55    6.80
   0   5   3    1.27    1.42
   0   5   3   -0.45    2.82
   0   5   3   -1.46    2.43
   0   5   3    3.85    3.94
   0   5   3    1.03    3.03
   0   5   3   -2.25    2.57
   0   5   2  933.81   29.43
   0   5   2  951.66   29.73
   0   5   2  833.31   25.03
   0   5   2  891.67   26.01
   0  -5  -2  847.96   27.65
   0  -5  -3   -4.64    3.88
   0  -5  -3   -0.11    3.99
   0  -5  -3    3.84    3.42
   0  -5  -4   29.52    9.24
   0  -5  -4   16.04    6.66
   0  -5  -4   18.90    6.68
   0  -5  -5   -2.55    6.11
   0  -5  -5   -9.15    5.96
   0  -5  -5   -3.15    5.00
   0  -5  -5   -3.36    5.43
   0  -5  -6    7.53    7.35
   0  -5  -6    8.76    9.73
   0  -5  -6    4.95    7.27
   0  -5  -6    2.32    7.41
   0  -5  -7   16.02   14.82
   0  -5  -7   -8.99   10.52
  -1   5   7   -6.60    9.81
   1   5   7   -6.21    8.64
   1   5   7    2.23    9.92
  -1   5   7    6.86   10.93
  -1   5   6    3.35    7.06
   1   5   6    0.36    6.76
   1   5   6   -2.26    7.69
  -1   5   6   13.29   10.59
   1   5   5    7.92    7.02
  -1   5   5   19.07    7.90
  -1   5   5   12.52    8.52
   1   5   5   20.43    8.00
   1   5   5   15.44    9.04
  -1   5   5    2.68    5.10
   1   5   5    0.16    6.06
   1   5   5   -1.26    5.24
   1   5   4    3.22    4.00
   1   5   4    9.22    5.45
  -1   5   4    6.10    5.67
   1   5   4    5.23    6.36
  -1   5   4    5.49    4.39
  -1   5   4    4.71    2.79
   1   5   4    4.60    3.39
   1   5   4    1.25    4.37
   1   5   4   11.88    5.56
  -1   5   4    8.19    4.23
   1   5   3  303.63   12.27
   1   5   3  332.18   20.69
   1   5   3  374.55   21.86
  -1   5   3  319.17   20.51
   1   5   3  354.28   19.17
   1   5   3  343.85   19.27
   1   5   3  357.93   16.92
   1   5   3  318.55   17.61
  -1   5   3  332.87   19.94
   1   5   2  559.37   18.05
   1   5   2  571.80   23.32
   1   5   2  582.01   22.86
   1   5   2  572.57   21.68
   1   5   2  563.65   22.14
   1   5   2  548.44   16.42
   1   5   1  373.34   16.06
   1   5   1  370.60   16.18
   1   5   1  363.74   15.90
   1   5   1  357.72   16.29
  -1  -5  -1  378.39   16.78
  -1  -5  -2  581.35   23.77
  -1  -5  -2  522.68   22.57
  -1  -5  -3  361.66   22.65
  -1  -5  -3  333.83   17.01
   1  -5  -3  284.62   20.84
  -1  -5  -3  351.71   20.71
   1  -5  -3  332.31   23.36
  -1  -5  -3  341.74   19.04
  -1  -5  -4    3.72    5.26
  -1  -5  -4   15.86    7.84
   1  -5  -4    2.32    5.55
   1  -5  -4   18.36    8.32
  -1  -5  -4    5.01    4.38
  -1  -5  -4   -3.35    4.50
   1  -5  -4    9.38    4.64
  -1  -5  -4    0.74    6.16
  -1  -5  -4    4.75    5.37
  -1  -5  -5   15.72    9.84
   1  -5  -5   17.46    9.16
  -1  -5  -5   10.89    6.75
   1  -5  -5    9.94    7.64
   1  -5  -5   -2.34    6.73
   1  -5  -5    3.32    5.28
  -1  -5  -5    0.37    6.30
  -1  -5  -5    3.01    4.97
  -1  -5  -5    6.76    7.35
  -1  -5  -6    7.50    9.73
   1  -5  -6   11.24    9.71
   1  -5  -6   12.92    9.71
   1  -5  -6   -0.65    8.00
  -1  -5  -6   10.33    8.41
   1  -5  -6    7.27    9.81
  -1  -5  -7   -5.17   11.14
   1  -5  -7    9.63   10.59
   1  -5  -7    2.42   10.14
  -1  -5  -7   33.13   15.86
   2   5   7   17.11   16.06
   2   5   7  -16.54   15.25
  -2   5   6   -0.77    6.97
   2   5   6   -3.88    7.70
   2   5   6    8.86    8.16
  -2   5   6    4.84    6.15
  -2  -5   5   -4.52    8.62
   2   5   5   -1.24    6.18
  -2   5   5   -2.34    7.59
  -2  -5   5   14.13    7.47
   2   5   5   -2.17    6.30
   2   5   5   -3.22    5.54
  -2   5   5    6.50    6.79
  -2  -5   5    6.14    8.19
  -2   5   4   -0.34    3.93
   2   5   4   27.07    8.93
   2   5   4    6.41    4.25
  -2   5   4    6.40    5.49
  -2  -5   4    5.11    5.41
   2   5   4    8.91    5.37
  -2  -5   4   11.90    6.92
   2   5   4   -0.02    5.76
   2   5   4    2.93    4.20
  -2  -5   4   -3.79    7.80
   2   5   3   91.33    8.85
   2   5   3   95.48   11.61
   2   5   3   96.65   12.24
  -2  -5   3  117.81   12.34
   2   5   3   89.70   11.14
  -2  -5   3  108.76   13.65
   2   5   3   96.28   11.27
   2   5   3  100.51    8.96
  -2  -5   3  108.90   13.76
  -2  -5   3  116.03   13.46
   2   5   3   94.60    8.72
   2   5   2  337.13   16.36
   2   5   2  310.44   18.31
  -2  -5   2  333.23   16.38
   2   5   2  333.19   17.16
  -2  -5   2  352.14   20.44
   2   5   2  356.20   18.86
   2   5   2  340.68   19.23
  -2  -5   2  373.61   21.94
  -2  -5   2  348.71   20.85
  -2  -5   2  319.62   17.83
   2   5   1  699.64   24.83
   2   5   1  792.12   25.09
   2   5   1  694.21   18.49
   2   5   1  700.21   23.15
  -2  -5   1  875.48   18.81
   2   5   1  705.61   19.12
  -2  -5   1  918.87   26.33
   2   5   1  735.69   24.49
  -2  -5   1  917.40   29.21
  -2  -5   1  922.62   29.16
  -2  -5   1  819.14   26.81
   2   5   0   37.18    5.87
   2   5   0   30.62    4.14
   2   5   0   40.98    3.92
  -2  -5   0   41.17    4.13
   2   5   0   46.28    5.80
   2   5   0   41.90    5.78
  -2  -5   0   41.12    5.79
   2   5   0   38.40    5.59
  -2  -5   0   41.47    5.64
  -2  -5   0   37.12    5.90
   2   5  -1  838.76   28.10
  -2  -5  -1  775.99   19.89
   2   5  -1  912.02   30.30
   2   5  -1  925.99   29.85
   2   5  -1  883.13   25.08
   2   5  -1  745.26   21.57
  -2  -5  -1  674.43   20.37
  -2  -5  -1  711.51   24.34
  -2  -5  -1  714.90   25.02
   2   5  -2  349.21   19.69
  -2  -5  -2  322.03   17.19
   2   5  -2  329.66   20.86
   2   5  -2  322.67   18.84
   2   5  -2  310.58   12.92
   2   5  -2  302.94   20.17
  -2  -5  -2  322.85   16.84
   2   5  -3  100.68   11.10
  -2  -5  -3  123.54   13.39
  -2  -5  -3  100.37    9.79
   2   5  -3  101.17   13.47
   2   5  -3   95.63   12.58
   2   5  -3  113.26   14.23
   2   5  -3   82.42    5.54
  -2  -5  -3  104.79   10.28
  -2  -5  -3  113.27    9.94
  -2  -5  -3  103.91   13.52
  -2  -5  -3  115.91   13.40
   2   5  -4    5.56    5.39
  -2  -5  -4    1.28    5.69
   2  -5  -4   -1.91    5.62
   2   5  -4    2.99    4.74
   2   5  -4    9.46    7.02
   2   5  -4    3.40    6.29
  -2  -5  -4    5.20    7.21
  -2  -5  -4   -0.49    4.91
  -2  -5  -4    2.03    5.71
  -2  -5  -4   18.21    6.64
  -2  -5  -5   -6.92    6.91
  -2  -5  -5    2.56    6.55
   2  -5  -5   -0.60    9.82
   2   5  -5    5.97    7.73
   2   5  -5    2.58    8.62
   2  -5  -5   -4.11    8.38
  -2  -5  -5   -1.66    6.93
  -2  -5  -6    5.97    9.64
   2  -5  -6   -3.96    9.83
   2  -5  -6    5.65    7.69
  -2  -5  -6    0.51    9.45
  -2  -5  -7   11.09   11.39
   3   5   6   29.55   12.38
   3   5   6   10.53   10.68
  -3  -5   6   20.73   13.61
  -3  -5   6   23.27   12.20
   3   5   5    7.84    9.23
  -3  -5   5   10.78    9.29
   3   5   5    8.95    8.00
  -3  -5   5  -10.02    8.36
   3   5   5   25.31   10.65
  -3  -5   5   -1.88    7.21
  -3  -5   5    3.08    6.94
  -3  -5   4   21.22    9.34
  -3  -5   4   23.00    9.64
   3   5   4   15.82    7.58
  -3  -5   4   14.96    5.20
   3   5   4   26.56    9.80
   3   5   4    7.75    5.26
   3   5   4   19.41    7.69
  -3  -5   4    6.70    5.53
  -3  -5   3   34.69    8.39
  -3  -5   3   31.38    8.64
   3   5   3   32.72    8.52
  -3  -5   3   31.28    6.60
   3   5   3   21.16    6.50
   3   5   3   20.70    6.78
  -3  -5   3   35.60    8.84
  -3  -5   3   26.47    6.17
   3   5   3   32.02    8.27
   3   5   2  884.63   31.29
   3   5   2  775.48   31.44
   3   5   2  783.25   32.91
  -3  -5   2  794.21   23.22
   3   5   2  795.94   26.76
   3   5   2  823.87   32.37
  -3  -5   2  685.84   30.62
  -3  -5   2  716.74   30.09
  -3  -5   2  792.58   32.51
  -3  -5   2  746.16   29.91
  -3  -5   1   18.64    4.85
  -3  -5   1   16.76    3.94
   3   5   1   16.15    4.65
   3   5   1   13.67    4.63
   3   5   1   15.85    2.95
  -3  -5   1   15.22    1.93
   3   5   1   15.78    4.68
   3   5   1   22.24    4.72
  -3  -5   1   17.61    4.06
   3   5   1   15.81    4.66
  -3  -5   1   18.22    5.19
  -3  -5   1   18.68    5.38
  -3  -5   0   82.02    6.43
   3   5   0   96.89   10.35
   3   5   0   90.34    7.68
  -3  -5   0   92.60    9.58
   3   5   0  106.59    7.33
   3   5   0   92.37    9.34
   3   5   0   99.59   10.16
   3   5   0  107.90   10.45
  -3  -5   0   97.76    7.70
  -3  -5   0   97.71    8.36
  -3  -5   0   78.79    9.78
   3   5  -1   21.30    5.58
   3   5  -1   18.17    5.14
   3   5  -1   19.93    4.90
   3   5  -1   13.65    5.08
   3   5  -1   19.76    4.32
  -3  -5  -1   23.45    5.47
  -3  -5  -1   17.39    3.98
   3   5  -1   17.01    3.94
  -3  -5  -2  747.11   28.92
   3   5  -2  780.72   31.39
   3   5  -2  809.62   33.21
   3   5  -2  747.23   29.42
   3   5  -2  738.43   23.38
  -3  -5  -2  783.46   20.83
  -3  -5  -2  807.77   33.35
   3   5  -2  744.05   32.32
  -3  -5  -2  761.30   32.75
  -3  -5  -3   35.78    7.56
   3   5  -3   37.68    7.53
   3   5  -3   35.96    7.98
  -3  -5  -3   25.16    7.31
   3   5  -3   42.90    9.85
   3   5  -3   38.91    9.43
   3   5  -3   37.57    8.35
  -3  -5  -3   25.01    8.05
  -3  -5  -3   21.27    7.40
   3   5  -4   25.41    7.69
   3   5  -4   25.74    7.92
  -3  -5  -4   15.79    7.02
   3   5  -4   17.03    8.98
   3   5  -4   14.11    7.31
  -3  -5  -4   32.93   10.46
  -3  -5  -4    3.90    5.39
  -3  -5  -5   -5.90    7.85
   3   5  -5   -0.03    8.73
   3   5  -5   -0.56    8.52
  -3  -5  -5    5.00    7.87
  -3  -5  -5   -1.57    7.07
   3   5  -5   -4.31    8.33
   3   5  -6   22.28   13.43
  -3  -5  -6   25.23   11.39
  -4  -5   6   12.75   13.64
  -4  -5   6   16.25   15.39
   4   5   5   -1.28    8.82
   4   5   5   -7.44    8.60
   4   5   5    7.85    9.75
  -4  -5   5   -3.95    8.80
  -4  -5   5    5.02    7.28
  -4  -5   5   -5.08    9.17
  -4  -5   4    6.12    6.68
   4   5   4    6.43    6.57
   4   5   4    7.27    6.01
  -4  -5   4   11.38    5.67
   4   5   4   -8.20    7.00
  -4  -5   4    7.12    7.36
  -4  -5   4   -5.08    7.09
   4   5   3   99.42   15.24
   4   5   3  108.12   16.18
   4   5   3  108.70   13.68
  -4  -5   3  131.45   12.75
   4   5   3  123.55   17.13
  -4  -5   3   99.19   13.53
  -4  -5   3  112.97   15.47
  -4  -5   3  109.25   15.30
  -4  -5   3   94.24   12.80
   4   5   2   83.90   11.37
   4   5   2   76.81   11.89
   4   5   2   80.22    8.95
   4   5   2   98.52   13.58
  -4  -5   2   64.52    8.77
  -4  -5   2   74.38    8.30
   4   5   2   80.45   12.20
  -4  -5   2   82.49   11.74
  -4  -5   2   55.30    9.96
  -4  -5   2   85.68   11.86
  -4  -5   2   68.95   11.01
   4   5   1  331.90   21.92
   4   5   1  291.73   18.42
   4   5   1  297.29   21.36
   4   5   1  308.58   19.10
  -4  -5   1  263.86   16.52
  -4  -5   1  337.07   20.57
  -4  -5   1  315.68   21.63
  -4  -5   1  324.22   19.01
   4   5   1  306.84   22.30
   4   5   0    5.69    4.53
  -4  -5   0    0.23    2.83
   4   5   0    4.54    2.80
   4   5   0    7.29    4.52
   4   5   0    3.04    2.57
   4   5   0    2.54    3.27
   4   5   0   -2.52    3.45
  -4  -5   0   -1.95    4.66
  -4  -5   0    7.43    4.88
   4   5  -1  305.45   21.12
   4   5  -1  319.34   18.44
   4   5  -1  340.06   19.66
   4   5  -1  310.98   20.15
   4   5  -1  339.44   22.76
   4   5  -1  327.88   19.28
  -4  -5  -1  346.65   23.81
  -4  -5  -1  278.88   17.67
  -4  -5  -1  280.56   19.65
   4   5  -2   58.40    9.91
   4   5  -2   77.67   11.83
   4   5  -2   86.82   11.19
   4   5  -2   79.56    8.58
   4   5  -2   70.88   10.07
   4   5  -2   71.01   12.09
  -4  -5  -2  106.93   14.04
  -4  -5  -2   87.16    8.68
  -4  -5  -2   88.41   13.06
   4   5  -3  123.24   16.27
   4   5  -3  124.25   15.81
   4   5  -3  112.46   15.66
   4   5  -3  129.85   15.77
  -4  -5  -3  131.26   16.97
  -4  -5  -3  127.98   17.58
   4   5  -3  119.01   16.35
   4   5  -4   -4.61    8.46
   4   5  -4  -19.46    8.39
   4   5  -4    1.95    7.25
   4   5  -4    7.89    7.57
   4   5  -4    2.78    6.43
  -4  -5  -4   12.62    8.04
   4   5  -5   13.41   11.67
   4   5  -5   16.35    9.76
   4   5  -5    0.36    8.90
  -4  -5  -5    4.83    8.60
   4   5  -6   13.00   12.84
   4   5  -6   -6.00   16.01
   4   5  -6    7.11   10.62
  -5  -5   6    7.41   14.75
  -5  -5   6   22.14   13.49
  -5  -5   6    9.53   11.53
  -5  -5   5   -4.08    8.15
  -5  -5   5    6.91   11.96
  -5  -5   5  -16.32   11.42
  -5  -5   4    4.74    7.67
  -5  -5   4   21.04   10.83
  -5  -5   4   18.75    7.38
  -5  -5   3   10.55    7.57
   5   5   3    9.16    8.29
  -5  -5   3    1.48    7.91
   5   5   3   19.11    9.35
  -5  -5   3    1.04    5.99
  -5  -5   3    2.50    5.40
   5   5   2  369.05   27.04
   5   5   2  317.77   27.10
   5   5   2  377.76   30.29
  -5  -5   2  398.55   21.23
  -5  -5   2  402.01   29.12
  -5  -5   2  450.93   28.43
  -5  -5   2  291.79   22.60
  -5  -5   2  389.80   27.21
   5   5   1   -0.26    4.61
  -5  -5   1    2.94    3.83
   5   5   1   -2.25    4.23
   5   5   1    7.08    5.11
  -5  -5   1   10.87    5.49
   5   5   1   17.44    7.67
  -5  -5   1    8.95    6.74
   5   5   0   17.77    7.16
   5   5   0    3.96    3.04
   5   5   0   17.21    6.53
   5   5   0    6.89    3.58
   5   5   0   14.30    7.07
   5   5   0   23.40    7.79
  -5  -5   0   11.01    7.02
  -5  -5   0   30.95    9.35
   5   5  -1    4.38    4.22
   5   5  -1    2.80    5.39
   5   5  -1    8.34    4.89
  -5  -5  -1   17.87    7.73
   5   5  -1   14.29    7.58
  -5  -5  -1    6.92    5.65
   5   5  -2  432.83   28.84
   5   5  -2  429.82   27.41
   5   5  -2  413.10   29.91
  -5  -5  -2  397.89   30.07
   5   5  -2  351.53   20.52
   5   5  -3    7.48    5.83
   5   5  -3    1.35    6.51
   5   5  -3   -7.69    8.91
   5   5  -3   -4.86    7.22
   5   5  -4    1.01    9.65
   5   5  -4   27.72   11.09
   5   5  -4   15.77   17.89
   5   5  -4   38.34   10.84
   5   5  -5    1.66    9.50
   5   5  -5   18.69   12.70
   5   5  -5   12.88   10.40
   5   5  -6   30.10   14.31
   5   5  -6   12.00   12.01
   5   5  -6  -11.33   17.33
  -6  -5   6  -12.68   12.09
  -6  -5   6   25.40   14.32
  -6  -5   5  -14.04   10.36
  -6  -5   5    2.30   11.32
  -6  -5   5  -17.01   13.00
  -6  -5   4  -16.19   11.48
  -6  -5   4    0.82    8.21
  -6  -5   4    9.25    9.18
  -6  -5   4    8.60    6.16
  -6  -5   3   58.03   13.61
  -6  -5   3   60.18   14.42
  -6  -5   3   43.69   12.33
  -6  -5   2    5.02    6.90
  -6  -5   2   15.45    7.06
  -6  -5   2   15.76    8.91
   6   5   1  113.24   14.46
   6   5   1  147.68   19.45
  -6  -5   1  112.96   17.25
   6   5   0   28.94    9.95
   6   5   0   14.44    7.13
  -6  -5   0   17.04    7.87
   6   5  -1  109.59   16.45
   6   5  -1  121.46   15.39
   6   5  -1  114.19   14.55
   6   5  -1  116.19   17.53
  -6  -5  -1   91.23   14.44
   6   5  -2   -2.52    8.23
   6   5  -2   17.76    8.45
   6   5  -2   19.09    7.21
   6   5  -3    4.33   14.90
   6   5  -3   57.12   13.97
   6   5  -3   46.05   13.25
   6   5  -3   48.84   13.90
   6   5  -4   -0.55    8.02
   6   5  -4   -7.43   10.71
   6   5  -4    5.06   10.19
   6   5  -5  -10.45    9.26
   6   5  -5    1.75   10.64
   6   5  -6    0.22   11.30
   6   5  -6  -11.03   17.11
  -7  -5   5   13.23   11.92
  -7  -5   4   14.80   13.42
  -7  -5   3    4.60   10.89
  -7  -5   3    0.75    7.29
  -7  -5   2   66.54   14.08
  -7  -5   2   69.87   15.02
   7   5  -3    2.25    9.71
   7   5  -4   25.73   13.05
   0   6   7   -2.63    8.98
   0   6   6    1.37    7.20
   0   6   6    7.15    5.81
   0   6   6    8.13    8.94
   0   6   5   -2.84    6.76
   0   6   5    3.45    4.56
   0   6   5   -1.36    5.56
   0   6   4   45.11    8.29
   0   6   4   47.62    9.63
   0   6   4   37.97    9.67
   0   6   4   35.23    7.13
   0   6   3    3.19    2.56
   0   6   3   -3.72    3.91
   0   6   3   -3.01    2.91
   0   6   3   -0.34    2.77
   0  -6  -3    6.75    4.50
   0  -6  -3    3.07    3.06
   0  -6  -4   42.32    9.66
   0  -6  -4   43.53    8.96
   0  -6  -5   -6.64    7.64
   0  -6  -5   -1.75    6.34
   0  -6  -5   -3.09    5.32
   0  -6  -5  -11.12    8.04
   0  -6  -6    7.93    8.79
   0  -6  -6   -7.83    9.77
   0  -6  -6    2.82    8.86
   0  -6  -6    0.18    6.79
   0  -6  -7   14.59   14.86
   0  -6  -7  -17.92   12.49
   1   6   7    4.78    8.89
   1   6   7   20.26   13.94
  -1   6   7   13.51   11.64
  -1   6   6   18.49    8.41
   1   6   6    7.21    8.14
   1   6   6   23.10   11.53
  -1   6   6   -6.44    9.39
   1   6   5    0.67    5.46
  -1   6   5    0.85    6.02
   1   6   5    4.96    5.41
   1   6   5   -7.05    7.13
  -1   6   5    1.19    5.73
   1   6   5   -1.35    6.19
   1   6   5    0.85    4.51
   1   6   4   41.92    8.13
   1   6   4   35.08    8.11
  -1   6   4   33.03    8.63
   1   6   4   38.08    9.31
  -1   6   4   41.93    9.78
   1   6   4   38.13    7.63
   1   6   4   35.77    7.89
  -1   6   4   35.00    6.25
  -1   6   4   35.64    6.95
   1   6   3    2.67    2.35
   1   6   3    6.67    2.85
   1   6   3    7.75    3.91
   1   6   3    3.28    3.82
   1   6   3    6.69    2.87
   1   6   3    9.48    3.83
   1   6   2  104.72    8.63
   1   6   2   89.31   10.03
   1   6   2  102.68   10.16
   1   6   2  102.86    9.99
   1   6   2   84.87    9.39
   1   6   2  108.55    7.90
   1   6   1  190.90   12.59
  -1  -6  -2   89.68    7.53
  -1  -6  -2   91.29    9.99
  -1  -6  -3   13.57    5.62
  -1  -6  -3    5.38    3.28
  -1  -6  -3    4.43    3.82
   1  -6  -4   38.76    9.70
  -1  -6  -4   37.78    9.23
  -1  -6  -4   50.34   10.36
   1  -6  -4   16.71    7.61
  -1  -6  -4   51.10    9.21
  -1  -6  -4   47.39    9.87
  -1  -6  -4   45.31   10.70
  -1  -6  -5    1.72    4.81
  -1  -6  -5    2.11    7.71
  -1  -6  -5    9.61    8.76
   1  -6  -5    0.75    6.66
  -1  -6  -5    2.49    7.78
   1  -6  -5   -3.28    5.98
  -1  -6  -5    1.13    7.09
  -1  -6  -6    8.18    9.29
   1  -6  -6   -2.91    9.04
  -1  -6  -6    7.83   11.90
   1  -6  -6  -13.14   11.28
  -1  -6  -7    4.80    9.93
   1  -6  -7    5.52   13.09
  -1  -6  -7   10.20   14.61
   2   6   7  -21.09   14.54
   2   6   7   -3.04   11.55
   2   6   6    0.03    9.79
   2   6   6   -7.83    8.06
   2   6   5   22.46    9.10
   2   6   5   33.11   11.57
   2   6   5   26.43    8.87
   2   6   5    7.85    5.45
   2   6   4   15.97    6.74
   2   6   4   20.89    8.15
  -2  -6   4    6.82    6.08
   2   6   4    4.32    5.61
   2   6   4   19.93    7.34
  -2  -6   4    9.15    7.14
  -2  -6   4    3.73    5.72
   2   6   3   29.18    5.61
  -2  -6   3   24.93    4.98
   2   6   3   26.03    6.98
  -2  -6   3   16.45    5.42
   2   6   3   21.84    6.50
   2   6   3   25.24    6.01
   2   6   3   29.09    7.14
  -2  -6   3   18.07    6.90
  -2  -6   3   20.81    7.40
  -2  -6   3   14.27    5.99
   2   6   3   26.46    4.85
   2   6   2  110.41    9.93
  -2  -6   2  104.38   10.11
   2   6   2   96.60    9.91
  -2  -6   2  105.82   12.45
   2   6   2  112.19   11.30
   2   6   2   87.47    5.03
  -2  -6   2  115.63   13.37
   2   6   2  102.34   11.15
   2   6   1  982.26   29.90
  -2  -6   1  957.66   29.25
   2   6   1  841.93   22.24
   2   6   1  909.27   28.50
   2   6   1  850.22   28.84
  -2  -6   1 1062.68   33.95
  -2  -6   1 1049.44   32.21
   2   6   0  247.88   15.47
  -2  -6   0  227.13   13.92
   2   6   0  227.30   13.43
   2   6   0  230.15   14.09
   2   6   0  205.58   13.23
  -2  -6   0  205.77   13.63
  -2  -6   0  207.55   14.05
   2   6  -1 1053.44   33.18
  -2  -6  -1  957.74   23.50
   2   6  -1 1003.06   28.58
   2   6  -1 1027.67   33.24
   2   6  -1  888.32   25.00
  -2  -6  -1  906.56   29.65
  -2  -6  -1  880.34   28.80
   2   6  -2  115.58   12.12
  -2  -6  -2  116.56   11.21
  -2  -6  -2  110.92   10.75
  -2  -6  -2   89.07    5.39
   2   6  -2   99.31   11.64
   2   6  -2  115.25   14.01
   2   6  -2   82.36    7.33
  -2  -6  -2  103.31   11.07
   2   6  -3   16.08    5.43
  -2  -6  -3   17.79    6.03
  -2  -6  -3   29.31    7.32
  -2  -6  -3   24.23    4.82
   2   6  -3   33.50    9.02
   2   6  -3   21.58    6.83
  -2  -6  -3   23.30    7.28
  -2  -6  -3   29.53    6.02
   2   6  -4   23.05    8.03
  -2  -6  -4   17.29    7.84
   2   6  -4    9.19    6.41
   2   6  -4    6.28    7.04
  -2  -6  -4    7.42    6.66
  -2  -6  -4   28.00    9.22
  -2  -6  -4   22.62    8.67
  -2  -6  -5   18.27    8.92
  -2  -6  -5   24.81   10.09
  -2  -6  -5   32.74   12.06
  -2  -6  -5   24.24    9.77
  -2  -6  -6    5.89   11.26
  -2  -6  -6    5.78    8.23
  -2  -6  -7    7.03   10.06
  -2  -6  -7   17.97   12.45
   3   6   6   55.95   16.39
   3   6   6   54.94   18.07
  -3  -6   5    2.19    7.29
   3   6   5    1.06    7.46
  -3  -6   5   13.23    8.38
   3   6   5    1.05    7.59
  -3  -6   5    0.80    7.82
   3   6   5    0.96    6.88
   3   6   4  130.48   18.36
  -3  -6   4  121.09   14.73
   3   6   4  155.02   18.26
   3   6   4  145.71   17.74
  -3  -6   4  120.41   18.03
   3   6   4  139.17   17.55
  -3  -6   4  144.34   19.26
  -3  -6   4  153.20   19.01
  -3  -6   3    8.96    5.60
   3   6   3    6.65    4.06
   3   6   3    4.04    4.31
  -3  -6   3    1.73    3.50
   3   6   3    8.81    4.94
   3   6   3   11.21    6.28
   3   6   3   11.30    5.54
  -3  -6   3    6.19    4.90
  -3  -6   3    8.56    5.67
   3   6   2  159.85   13.63
   3   6   2  138.61   13.91
  -3  -6   2  146.10   10.21
   3   6   2  134.66   11.27
  -3  -6   2  150.93   14.82
   3   6   2  161.67   14.83
   3   6   2  160.06   15.24
  -3  -6   2  200.24   17.60
  -3  -6   2  172.16   16.07
  -3  -6   2  166.48   15.07
  -3  -6   1   -1.98    2.74
   3   6   1   11.25    4.54
   3   6   1   10.83    4.74
   3   6   1    4.88    2.99
  -3  -6   1    7.30    1.69
   3   6   1    3.73    3.03
  -3  -6   1    6.81    3.16
   3   6   1    7.37    3.33
  -3  -6   1   -0.27    4.31
  -3  -6   1    7.14    3.74
  -3  -6   1    2.49    3.18
   3   6   0   22.97    5.72
  -3  -6   0   16.19    3.26
   3   6   0   10.98    3.30
   3   6   0   19.03    5.03
   3   6   0   10.34    4.22
   3   6   0   14.49    3.12
  -3  -6   0   11.67    4.38
  -3  -6   0   14.63    4.46
   3   6   0   11.16    3.53
  -3  -6   0   13.37    4.63
  -3  -6  -1    6.94    3.39
   3   6  -1    3.29    3.80
  -3  -6  -1    3.79    1.98
   3   6  -1    5.73    3.18
   3   6  -1    5.65    3.09
   3   6  -1   13.32    4.90
   3   6  -1   -0.52    3.36
   3   6  -1    2.99    2.81
  -3  -6  -1   12.51    3.62
  -3  -6  -1    1.49    2.44
   3   6  -2  162.24   15.10
  -3  -6  -2  152.99   12.46
   3   6  -2  179.04   16.88
   3   6  -2  158.37   14.05
   3   6  -2  151.89   15.86
   3   6  -2  158.75   11.40
  -3  -6  -2  153.35   15.09
  -3  -6  -2  138.38   13.20
   3   6  -3   11.39    5.34
  -3  -6  -3    5.28    4.57
   3   6  -3   18.61    7.49
   3   6  -3   15.62    8.33
   3   6  -3    1.51    4.84
  -3  -6  -3    9.90    5.64
  -3  -6  -3   22.60    7.95
  -3  -6  -3    2.40    4.00
  -3  -6  -4  150.50   19.29
   3   6  -4  138.69   16.48
   3   6  -4  183.34   22.59
   3   6  -4  139.97   17.60
  -3  -6  -4  132.47   17.43
  -3  -6  -4  154.44   18.99
  -3  -6  -4  129.64   18.67
   3   6  -4  138.86   19.03
  -3  -6  -5   -3.60    6.46
   3   6  -5   -0.12    7.58
   3   6  -5    5.04    8.48
  -3  -6  -5   -8.37    9.96
  -3  -6  -5    4.45    8.19
  -3  -6  -6   31.10   12.96
  -3  -6  -6   34.86   16.34
  -4  -6   6   -4.13    9.22
  -4  -6   6  -11.05   13.37
   4   6   5   30.89   11.83
   4   6   5   34.48   11.96
  -4  -6   5   35.55   13.62
   4   6   5   39.60   12.32
  -4  -6   5   36.78   13.33
  -4  -6   5   49.82   15.31
   4   6   4    5.62    7.46
  -4  -6   4   -0.95    5.91
   4   6   4   -2.95    6.55
   4   6   4   14.64    9.40
   4   6   4   -6.02    5.57
  -4  -6   4   -5.97    8.38
  -4  -6   4    5.16    6.08
  -4  -6   3   23.87    9.34
   4   6   3   32.07    9.29
  -4  -6   3   14.99    7.72
   4   6   3   24.01    6.83
   4   6   3   21.50    8.29
  -4  -6   3   40.91    9.61
   4   6   3   20.29    8.30
  -4  -6   3   36.92    8.80
  -4  -6   2   19.67    7.14
   4   6   2    9.46    4.75
   4   6   2   22.89    7.18
  -4  -6   2   25.55    7.39
   4   6   2   14.47    4.20
   4   6   2   18.60    6.29
   4   6   2   21.30    7.28
  -4  -6   2   15.38    6.34
  -4  -6   2   23.77    7.48
  -4  -6   2   29.85    7.37
   4   6   1  419.10   24.82
   4   6   1  381.33   21.19
   4   6   1  439.15   24.97
   4   6   1  435.44   22.91
   4   6   1  403.90   25.38
  -4  -6   1  379.69   20.40
  -4  -6   1  382.37   20.68
  -4  -6   1  426.39   23.20
  -4  -6   1  412.38   22.49
  -4  -6   1  407.69   25.20
  -4  -6   1  390.01   24.51
  -4  -6   0   38.19    8.71
   4   6   0   54.25    9.41
   4   6   0   52.14    6.90
   4   6   0   47.94    7.10
   4   6   0   43.61    7.81
   4   6   0   43.69    8.48
   4   6   0   54.62    8.97
  -4  -6   0   52.33    6.64
  -4  -6   0   47.63    9.52
  -4  -6   0   42.03    6.95
  -4  -6   0   50.29    8.95
   4   6  -1  438.66   26.12
   4   6  -1  454.61   23.96
   4   6  -1  487.02   22.31
   4   6  -1  413.48   23.21
   4   6  -1  410.40   25.61
  -4  -6  -1  425.05   25.86
  -4  -6  -1  403.80   21.31
  -4  -6  -1  378.99   22.92
   4   6  -1  438.79   21.89
  -4  -6  -2   34.29    8.34
   4   6  -2   17.13    6.19
   4   6  -2   20.06    7.04
   4   6  -2   27.25    7.42
   4   6  -2   23.65    6.60
   4   6  -2   16.98    6.66
  -4  -6  -2   37.30    9.77
  -4  -6  -2   24.16    7.85
  -4  -6  -2   21.57    5.85
  -4  -6  -3   15.76    7.49
   4   6  -3   23.87    7.58
   4   6  -3   24.12    8.86
   4   6  -3   23.59   10.07
   4   6  -3   30.32    9.44
  -4  -6  -3   48.51   11.51
  -4  -6  -3   24.34    9.01
   4   6  -4   -4.71    7.55
   4   6  -4    8.70    8.97
   4   6  -4    0.36    8.13
   4   6  -4    3.41    7.08
  -4  -6  -4   -2.61    8.48
  -4  -6  -4    1.84    7.31
   4   6  -5   18.27   11.37
   4   6  -5   56.91   15.45
  -4  -6  -5   19.36   11.71
   4   6  -5   25.39   11.74
  -4  -6  -5   25.64   13.58
   4   6  -6   16.99   15.46
   4   6  -6   10.01   11.37
  -5  -6   6   15.01   16.79
  -5  -6   6   39.04   16.02
  -5  -6   5    4.94    8.57
  -5  -6   5    4.00    8.48
  -5  -6   4  108.07   18.75
   5   6   4   94.15   19.50
   5   6   4   74.86   18.15
  -5  -6   4  107.24   18.73
  -5  -6   4   86.90   14.40
  -5  -6   4   36.01   17.80
  -5  -6   3    6.07    6.95
   5   6   3   10.42    6.05
   5   6   3   24.83   11.18
   5   6   3    7.86    8.07
  -5  -6   3   13.45    8.08
  -5  -6   3    8.23    7.73
  -5  -6   3   -2.83    7.55
   5   6   2   86.48   14.05
   5   6   2   66.50   12.17
  -5  -6   2   34.18   10.79
   5   6   2   92.36   15.60
   5   6   2   81.68   14.35
  -5  -6   2   75.53   10.39
  -5  -6   2   86.17   13.90
  -5  -6   2   90.96   14.85
  -5  -6   2   59.96   11.51
  -5  -6   1    2.62    5.16
  -5  -6   1    0.46    5.01
   5   6   1    3.27    5.64
   5   6   1    9.94    4.73
   5   6   1   -0.09    4.25
   5   6   1   -3.69    5.63
  -5  -6   1    2.19    4.81
  -5  -6   1    3.52    6.01
  -5  -6   1    2.04    7.01
   5   6   0   22.06    8.35
   5   6   0   24.44    5.72
   5   6   0   19.48    6.46
   5   6   0   30.43    8.88
  -5  -6   0   21.21    8.39
   5   6   0   27.99    8.64
  -5  -6   0   18.04    7.25
   5   6  -1    2.78    5.12
   5   6  -1   12.20    5.78
   5   6  -1    1.15    3.90
   5   6  -1   15.80    6.63
   5   6  -1   17.87    7.02
  -5  -6  -1   -0.44    6.61
   5   6  -1    2.98    4.47
  -5  -6  -1    0.54    5.59
   5   6  -2   90.06   13.91
   5   6  -2   75.57   10.12
   5   6  -2   77.51   12.38
   5   6  -2   93.96   15.38
  -5  -6  -2  102.49   16.86
  -5  -6  -2  101.30   15.94
   5   6  -3    0.37    7.94
   5   6  -3   10.31    7.34
   5   6  -3    9.09    7.55
  -5  -6  -3    8.34    7.25
  -5  -6  -3    9.74    6.88
   5   6  -3    5.28    5.99
   5   6  -4  133.67   22.02
   5   6  -4  127.82   21.38
   5   6  -4  117.00   18.77
   5   6  -5    7.43   10.99
   5   6  -5    8.44   10.00
   5   6  -5    9.55   11.00
   5   6  -6   71.33   21.90
   5   6  -6   56.95   20.61
   5   6  -6   61.57   18.13
  -6  -6   6  -10.21   10.74
  -6  -6   6   -3.37   11.11
  -6  -6   5    2.75   13.11
  -6  -6   5   13.40   12.57
  -6  -6   5   37.24   15.37
  -6  -6   4   11.16   10.87
  -6  -6   4    3.11   10.26
  -6  -6   4   -2.08    9.56
  -6  -6   4    3.61    8.30
  -6  -6   3   37.89   13.29
  -6  -6   3    8.08   12.04
  -6  -6   3   17.57    9.55
  -6  -6   3   23.44   10.09
  -6  -6   2    3.23    5.85
  -6  -6   2   -6.66    7.47
   6   6   2    7.52    6.01
   6   6   2    7.46    8.13
   6   6   1  173.40   20.66
   6   6   1  144.87   16.10
   6   6   1  177.14   21.08
  -6  -6   1  180.62   22.06
  -6  -6   1  150.33   20.03
   6   6   0    8.92    8.23
   6   6   0    7.37    5.90
   6   6   0   20.19    8.53
  -6  -6   0   26.10    9.65
   6   6  -1  174.83   21.03
   6   6  -1  160.84   17.74
   6   6  -1  177.06   21.25
  -6  -6  -1  177.97   20.43
   6   6  -2   -1.77    7.71
   6   6  -2    8.18    7.30
   6   6  -2  -10.91    8.94
   6   6  -3   -0.35   19.48
   6   6  -3   28.32   11.08
   6   6  -3   50.40   24.41
   6   6  -3   18.18    9.61
   6   6  -4   -6.66    8.43
   6   6  -4   10.35   11.21
   6   6  -4    2.19    9.67
   6   6  -5    1.98   10.67
   6   6  -5   27.94   15.24
   6   6  -5   17.15   11.05
   6   6  -6   -7.12   14.14
  -7  -6   5   14.30   12.46
  -7  -6   5  -11.00   11.38
  -7  -6   4   12.75   10.64
  -7  -6   4   16.75   10.64
  -7  -6   3    4.18   10.49
  -7  -6   3   17.87    8.59
  -7  -6   2   24.28   10.37
  -7  -6   2   28.38   11.57
  -7  -6   1   -0.41    9.26
  -7  -6   1    3.23    8.49
   7   6  -1    2.90    5.90
   7   6  -2   16.71    8.10
   7   6  -3    9.71    8.88
   7   6  -3    9.26   11.16
   7   6  -4   23.32   13.35
   7   6  -4   34.54   14.16
   7   6  -5   -5.26   12.84
   0   7   7   15.07   11.74
   0   7   6    0.71    7.52
   0   7   6   11.89    9.83
   0   7   5   -1.36    5.70
   0   7   5   20.11    7.47
   0   7   5    6.41    6.54
   0   7   4   34.64    8.35
   0   7   4   37.87    9.16
   0   7   4   24.64    7.20
   0   7   4   29.89    6.74
   0   7   3   -2.47    3.27
   0   7   3   -0.29    2.57
   0  -7  -3   -0.26    3.34
   0  -7  -3   -3.43    4.04
   0  -7  -4   36.54   11.07
   0  -7  -4   26.75    8.42
   0  -7  -5    6.05    7.67
   0  -7  -5    4.82    5.33
   0  -7  -5    3.73    7.52
   0  -7  -6   -1.41   11.00
   0  -7  -6    4.84    9.20
   0  -7  -7   -2.08    9.30
   0  -7  -7   -8.35   10.55
   1   7   7    8.73   12.44
   1   7   7   11.12   12.77
   1   7   6   16.35   10.17
   1   7   6    1.65    6.99
  -1   7   6   11.30    8.72
  -1   7   5   13.08    6.69
   1   7   5   14.80    8.51
   1   7   5   16.89    8.45
  -1   7   5   14.70    8.18
   1   7   5    6.78    4.60
   1   7   4   44.84    8.27
   1   7   4   31.07    8.77
   1   7   4   32.82    8.56
   1   7   4   39.37    8.61
   1   7   3    9.12    2.77
   1   7   3    2.56    3.26
   1   7   3    8.86    3.87
   1   7   3   14.91    5.82
   1   7   3    5.12    2.82
   1   7   2   23.19    4.89
   1   7   2   24.75    5.46
   1   7   2   21.88    5.74
  -1  -7  -3   10.41    6.29
  -1  -7  -3    5.79    3.63
  -1  -7  -4   45.75   11.27
  -1  -7  -4   36.41    8.11
  -1  -7  -5    8.60    6.58
   1  -7  -5   11.23    9.14
   1  -7  -5   14.20    8.45
  -1  -7  -5   20.21    9.14
  -1  -7  -5   13.68    7.17
  -1  -7  -6   -0.81    9.82
   1  -7  -6   -8.92   11.84
  -1  -7  -6   14.76   13.33
  -1  -7  -7  -14.05   14.50
  -1  -7  -7  -15.51   13.23
   2   7   7   -9.16   15.35
   2   7   7  -14.32   14.04
   2   7   6   -5.48   10.09
   2   7   6   12.41   12.30
   2   7   5   26.17   10.11
   2   7   5   56.48   14.57
   2   7   5   40.00    9.75
   2   7   5   59.86   13.20
   2   7   4    8.15    6.38
   2   7   4   19.65    7.37
   2   7   4   20.88    8.30
   2   7   4   18.86    7.43
   2   7   3    6.48    3.18
   2   7   3    3.56    2.87
   2   7   3    2.96    4.50
   2   7   3    0.05    3.67
   2   7   3    6.74    5.15
   2   7   3    2.22    4.40
   2   7   2   31.05    5.94
   2   7   2   41.90    7.47
   2   7   2   40.11    7.19
   2   7   2   38.75    7.42
   2   7   2   43.67    7.54
   2   7   2   23.96    3.09
   2   7   2   29.38    3.44
   2   7   1  455.16   21.63
   2   7   1  394.05   19.62
   2   7   1  440.89   20.90
   2   7   1  391.89   16.31
   2   7   1  380.48   20.41
   2   7   0  798.69   29.31
   2   7   0  705.93   25.48
   2   7   0  709.88   25.97
  -2  -7   0  711.34   27.55
   2   7  -1  428.02   22.22
   2   7  -1  403.17   21.73
  -2  -7  -1  372.88   20.07
  -2  -7  -1  404.98   20.62
   2   7  -2   25.78    7.35
  -2  -7  -2   20.85    2.80
  -2  -7  -2   36.81    7.60
  -2  -7  -2   31.68    6.46
  -2  -7  -3   -1.33    3.71
  -2  -7  -3    3.64    2.95
  -2  -7  -3    5.10    5.37
  -2  -7  -4    0.81    5.39
  -2  -7  -4    7.47    5.65
  -2  -7  -4   14.27    7.50
  -2  -7  -4    9.56    6.98
  -2  -7  -5   47.40   11.66
  -2  -7  -5   44.67   13.37
  -2  -7  -5   48.28   12.83
  -2  -7  -5   53.97   13.93
  -2  -7  -6    8.91    8.25
  -2  -7  -6   12.83    8.82
  -2  -7  -7    5.21    9.65
  -2  -7  -7   -8.29   13.26
   3   7   7    9.75   11.01
   3   7   6    8.70    8.70
   3   7   6    3.63   10.15
   3   7   5   11.62    7.82
   3   7   5   13.43    8.76
   3   7   5   17.11    9.89
   3   7   5    5.71    7.12
  -3  -7   4   93.14   15.78
   3   7   4  167.20   20.17
  -3  -7   4   91.80   15.10
   3   7   4  123.57   17.17
   3   7   4  144.20   17.69
   3   7   4  142.98   18.23
  -3  -7   4  143.59   27.04
  -3  -7   4   90.82   16.81
   3   7   3    4.43    4.45
   3   7   3   -0.87    4.61
  -3  -7   3    5.52    4.21
   3   7   3    5.04    4.00
   3   7   3    1.81    4.79
   3   7   3    4.52    4.53
  -3  -7   3    4.98    6.06
  -3  -7   3    3.75    4.67
  -3  -7   3   -6.13    6.03
   3   7   2   42.42    7.63
   3   7   2   35.40    7.46
   3   7   2   42.82    7.00
  -3  -7   2   29.69    5.41
   3   7   2   29.92    7.83
   3   7   2   33.63    4.70
   3   7   2   40.89    8.44
  -3  -7   2   39.59    9.10
  -3  -7   2   41.53    9.45
  -3  -7   2   44.06    8.24
  -3  -7   2   35.78    8.66
   3   7   1    3.89    3.61
   3   7   1    4.07    3.01
  -3  -7   1    0.61    1.25
   3   7   1    5.58    4.18
   3   7   1   12.07    4.15
   3   7   1   -0.48    3.07
  -3  -7   1    5.36    4.63
  -3  -7   1   10.33    4.14
  -3  -7   1   10.49    4.61
   3   7   0 1331.22   40.80
   3   7   0 1175.32   24.18
  -3  -7   0 1125.72   24.69
   3   7   0 1316.24   37.01
   3   7   0 1313.19   37.75
   3   7   0 1282.43   38.37
  -3  -7   0 1332.95   38.61
  -3  -7   0 1245.76   37.26
  -3  -7   0 1257.14   40.12
   3   7  -1    2.25    3.61
  -3  -7  -1    0.62    1.83
   3   7  -1    5.00    4.35
   3   7  -1    0.13    2.41
   3   7  -1   -3.61    3.63
  -3  -7  -1    6.74    5.46
  -3  -7  -1    2.87    3.48
  -3  -7  -1    9.53    5.15
   3   7  -2   49.88    9.37
  -3  -7  -2   32.35    6.28
   3   7  -2   39.29    9.04
   3   7  -2   39.96    8.15
   3   7  -2   47.91    7.08
  -3  -7  -2   35.57    8.78
  -3  -7  -2   37.12    8.67
  -3  -7  -2   29.97    6.67
   3   7  -3   35.66    8.88
  -3  -7  -3    9.34    5.12
   3   7  -3   12.92    7.13
   3   7  -3   41.12   11.43
   3   7  -3   45.53    8.86
  -3  -7  -3   -2.88    6.11
  -3  -7  -3    6.27    6.01
  -3  -7  -3    8.42    5.86
  -3  -7  -3   -4.76    5.07
  -3  -7  -4  149.22   18.57
   3   7  -4  107.54   23.91
   3   7  -4  158.48   22.23
  -3  -7  -4  136.83   17.27
  -3  -7  -4  151.00   19.65
  -3  -7  -4  116.48   17.61
  -3  -7  -5   -6.51    8.04
  -3  -7  -5    9.43    9.29
  -3  -7  -5    7.09    8.52
  -3  -7  -5    0.27    8.05
  -3  -7  -6   40.61   15.52
  -3  -7  -6   22.81   13.59
  -3  -7  -7  -19.10   14.24
   4   7   6    6.79   11.82
   4   7   5   66.35   17.61
  -4  -7   5   31.15   13.30
   4   7   5   86.46   17.57
   4   7   5   73.13   16.84
  -4  -7   5   57.73   18.24
   4   7   4   -2.42    8.07
  -4  -7   4   -7.72    6.15
   4   7   4   -4.71    5.38
   4   7   4    5.76    6.85
   4   7   4    3.35    7.78
  -4  -7   4    7.26    9.07
  -4  -7   4   16.79    9.27
   4   7   3    6.40    5.40
   4   7   3    7.05    5.49
  -4  -7   3   11.50    6.89
   4   7   3   -2.44    4.43
   4   7   3    6.41    6.76
   4   7   3    7.48    7.40
  -4  -7   3    6.20    8.09
  -4  -7   3    5.10    4.70
  -4  -7   3    9.41    7.12
   4   7   2    7.81    4.85
   4   7   2    4.99    4.78
  -4  -7   2    3.69    4.38
   4   7   2    6.70    3.46
   4   7   2   13.92    6.91
   4   7   2   -1.29    5.27
  -4  -7   2    6.22    6.31
  -4  -7   2    3.32    4.43
  -4  -7   2    4.88    4.89
   4   7   1  198.94   16.23
   4   7   1  221.18   18.39
  -4  -7   1  212.79   17.47
  -4  -7   1  179.00   14.38
  -4  -7   1  202.48   15.63
  -4  -7   1  219.08   19.40
  -4  -7   1  197.54   18.14
   4   7   0   79.10   11.27
   4   7   0   76.03    8.64
   4   7   0   79.84   10.65
   4   7   0   89.60    8.34
   4   7   0   76.64   10.91
  -4  -7   0   86.51   11.35
  -4  -7   0   72.04   10.51
  -4  -7   0   69.12    6.79
  -4  -7   0   79.68    9.39
  -4  -7   0   77.45   12.04
   4   7   0   94.25   11.94
   4   7  -1  198.87   17.89
   4   7  -1  216.67   18.41
   4   7  -1  242.91   16.03
   4   7  -1  199.57   15.29
   4   7  -1  235.49   19.37
   4   7  -1  223.93   17.21
  -4  -7  -1  212.04   18.88
  -4  -7  -1  233.17   18.31
   4   7  -2   -6.33    6.60
   4   7  -2    1.31    5.03
   4   7  -2    7.55    6.74
   4   7  -2    8.42    4.97
   4   7  -2   -1.71    4.13
  -4  -7  -2   15.21    7.62
  -4  -7  -2    0.88    4.64
  -4  -7  -2   18.70    7.47
   4   7  -3   -1.81    5.63
  -4  -7  -3   14.68    6.75
   4   7  -3    2.70    7.35
   4   7  -3   -4.87    6.11
   4   7  -3   -0.15    5.22
  -4  -7  -3    0.06    6.52
  -4  -7  -3    4.03    6.39
  -4  -7  -3   12.27    6.50
   4   7  -4   -1.66    6.73
   4   7  -4  -10.12    9.54
   4   7  -4    4.80    7.83
   4   7  -4   15.45    7.80
  -4  -7  -4   -7.09   10.78
  -4  -7  -4    8.37    8.72
  -4  -7  -4   -0.84    7.28
   4   7  -5   93.66   20.93
  -4  -7  -5   49.00   14.36
   4   7  -5   47.03   13.99
  -4  -7  -5   47.18   14.21
  -4  -7  -6   22.09   13.25
  -5  -7   6   21.87   13.95
   5   7   5   22.70   14.29
  -5  -7   5   -3.26   12.87
  -5  -7   5   12.90   14.31
  -5  -7   5   14.62   10.81
   5   7   4  101.06   19.51
   5   7   4   61.00   15.98
  -5  -7   4   47.01   18.71
  -5  -7   4   82.55   17.82
  -5  -7   4   98.55   19.50
  -5  -7   3    9.43    7.78
   5   7   3    3.97    6.65
   5   7   3   -0.31    6.83
   5   7   3   -3.38    6.52
  -5  -7   3   -0.93    6.49
  -5  -7   3    8.03    6.89
  -5  -7   3   22.88    8.58
  -5  -7   2    3.88    6.96
  -5  -7   2   11.95    6.64
   5   7   2   14.76    6.99
   5   7   2    5.77    5.62
   5   7   2   10.29    7.11
   5   7   2    3.59    6.46
  -5  -7   2    4.55    6.16
  -5  -7   2   29.53    8.78
  -5  -7   2   -1.00    5.87
  -5  -7   1   30.66    9.16
   5   7   1   16.07    6.76
   5   7   1   25.12    6.90
  -5  -7   1   19.33    6.11
   5   7   1   31.10    9.25
   5   7   1    8.67    6.45
   5   7   1    8.04    5.55
  -5  -7   1   23.34    8.15
  -5  -7   1   27.71    8.94
  -5  -7   1   16.05    9.32
  -5  -7   1    5.27    5.82
   5   7   0  567.49   33.42
   5   7   0  588.84   24.96
   5   7   0  580.41   30.84
   5   7   0  608.32   33.33
   5   7   0  617.65   34.95
  -5  -7   0  591.73   32.07
  -5  -7   0  585.70   33.20
  -5  -7   0  591.95   32.75
  -5  -7   0  536.96   34.12
  -5  -7  -1   14.67    6.39
   5   7  -1   18.87    9.05
   5   7  -1   27.68    6.66
   5   7  -1   16.68    6.83
   5   7  -1   11.27    4.97
   5   7  -1   22.00    7.27
   5   7  -1   32.23   10.80
  -5  -7  -1    4.83    7.09
  -5  -7  -1   24.85    7.91
  -5  -7  -1   27.91    8.94
  -5  -7  -2    2.95    6.42
   5   7  -2    1.70    7.48
   5   7  -2   14.74    7.34
   5   7  -2   10.42    4.01
  -5  -7  -2    8.40    7.46
  -5  -7  -2    8.30    6.61
   5   7  -2    2.21    4.86
   5   7  -3    4.27    7.03
   5   7  -3   10.44    8.43
   5   7  -3    9.81    6.87
  -5  -7  -3   -1.63    6.88
  -5  -7  -3   18.00    8.81
   5   7  -3    5.89    5.93
  -5  -7  -3   -7.24    8.69
   5   7  -4  118.33   22.93
   5   7  -4  121.75   21.19
  -5  -7  -4  116.19   19.70
  -5  -7  -4   93.23   18.72
   5   7  -4   96.31   16.82
   5   7  -5   -8.14   13.41
   5   7  -5   13.58   13.28
  -5  -7  -5  -13.10   14.78
   5   7  -5    2.31    9.90
   5   7  -6   62.02   23.56
   5   7  -6   34.87   15.78
  -6  -7   5   50.70   18.47
  -6  -7   5   21.08   14.17
  -6  -7   5   19.64   15.35
  -6  -7   4    5.95    8.38
  -6  -7   4   -0.16    7.98
  -6  -7   4    0.94    9.24
  -6  -7   4   -4.47    9.32
   6   7   3   11.30    8.90
   6   7   3   11.38    8.70
  -6  -7   2   17.09    9.74
   6   7   2    9.89    6.18
   6   7   2   -7.29    7.96
  -6  -7   2  -14.09    9.83
  -6  -7   2  -17.16    9.38
  -6  -7   1   79.43   15.98
   6   7   1  110.84   17.61
   6   7   1   97.78   13.16
   6   7   1  102.35   16.11
   6   7   1  121.62   19.55
  -6  -7   1  108.57   15.61
  -6  -7   1   98.07   18.02
  -6  -7   0    3.78    8.07
   6   7   0    2.34    6.50
   6   7   0   13.29    7.29
   6   7   0   -0.60    6.26
   6   7   0  -10.49    7.35
  -6  -7   0    5.12    8.60
  -6  -7   0    9.93    7.43
  -6  -7  -1   83.54   16.82
   6   7  -1   93.81   16.62
   6   7  -1   96.68   14.01
   6   7  -1  109.23   17.80
  -6  -7  -1   87.22   16.29
  -6  -7  -1  116.33   17.11
  -6  -7  -2   11.62    7.82
   6   7  -2    0.08    6.29
   6   7  -2   -3.25    6.08
   6   7  -2   18.81    9.89
   6   7  -2   -0.36    6.96
  -6  -7  -2   -4.57    8.41
  -6  -7  -3    9.00    9.30
   6   7  -4  -11.94   10.28
   6   7  -4    2.77   11.63
   6   7  -4   -2.10   10.86
   6   7  -4   18.26   15.19
   6   7  -5   43.55   16.76
   6   7  -5   55.77   20.58
   6   7  -5   41.70   15.85
  -7  -7   5  -12.63   11.08
  -7  -7   5    1.63   11.76
  -7  -7   4   32.23   16.41
  -7  -7   4   35.97   15.30
  -7  -7   3   -6.95   10.46
  -7  -7   3    4.69    9.72
  -7  -7   2    1.00    9.27
  -7  -7   2   16.45    8.92
  -7  -7   1   12.00    9.27
   7   7   1   10.70    9.56
  -7  -7   1   12.92    8.65
  -7  -7   1    0.96    9.79
  -7  -7   0   94.91   18.89
   7   7   0  148.73   22.59
   7   7   0  123.42   18.39
  -7  -7   0  131.06   20.92
  -7  -7  -1   -8.58   10.95
   7   7  -1   -1.87    7.06
   7   7  -1   10.85    6.78
   7   7  -1    6.28    7.16
   7   7  -2  -10.55    9.43
   7   7  -2  -10.18   10.37
   7   7  -3   15.35    9.49
   7   7  -4   12.89   12.63
   7   7  -4   57.06   18.26
   7   7  -5   -5.82   11.68
   7   7  -5  -22.80   14.97
   0   8   7    7.77    9.61
   0   8   6    7.95    6.91
   0   8   5    4.85    4.81
   0   8   5   -4.55    7.82
   0   8   4   52.06   10.35
   0   8   4   53.24    9.46
   0  -8  -4   38.55   10.91
   0  -8  -4   35.25    9.47
   0  -8  -5    7.54    8.45
   0  -8  -5   10.32    7.22
   0  -8  -6    3.94    9.21
   0  -8  -6    6.73    8.45
   0  -8  -7  -18.91   16.03
   1   8   7    1.74    8.18
   1   8   6   -9.46    9.28
   1   8   6    4.83    9.53
   1   8   5   51.54   12.50
   1   8   5   61.17   13.42
   1   8   5   48.84   11.07
   1   8   4    9.42    4.96
   1   8   4   21.01    8.15
   1   8   4   26.59    8.51
   1   8   4   15.16    6.36
   1   8   3    9.77    3.73
   1   8   3   11.01    4.86
   1   8   3    8.94    4.06
   1   8   3   14.30    5.88
   1   8   3    8.38    4.21
  -1  -8  -3   11.22    6.47
  -1  -8  -3    4.31    3.20
  -1  -8  -4   32.91   10.68
  -1  -8  -4   13.99    5.42
  -1  -8  -5   41.78   13.41
  -1  -8  -5   48.92   11.94
  -1  -8  -5   39.50   12.94
  -1  -8  -6   -8.96    9.63
  -1  -8  -6   12.29   10.75
  -1  -8  -7    9.64   10.02
  -1  -8  -7   15.32   13.20
   2   8   7    6.50   10.34
   2   8   7   15.91   13.32
   2   8   6   11.99    9.82
   2   8   6   11.58    9.86
   2   8   5   56.56   13.16
   2   8   5   53.34   13.75
   2   8   5   44.24   10.86
   2   8   4   24.78    8.48
   2   8   4   30.15    9.13
   2   8   4   35.56    8.63
   2   8   4   23.59    7.70
   2   8   3    8.15    4.27
   2   8   3    2.24    2.25
   2   8   3    1.19    3.35
   2   8   3    6.52    4.37
   2   8   3    0.23    3.14
   2   8   3    9.46    5.61
   2   8   2   16.73    4.92
   2   8   2    7.88    4.05
   2   8   2   10.79    2.58
   2   8   2   18.54    5.56
   2   8   2   10.00    4.83
   2   8   2   12.92    2.97
   2   8   1  142.13   12.91
   2   8   1  130.37   12.03
   2   8   1  116.31    9.75
   2   8   1  138.00   12.89
  -2  -8  -1  150.36   13.64
  -2  -8  -2   12.24    4.60
  -2  -8  -2   18.24    5.71
  -2  -8  -2   11.48    2.58
  -2  -8  -3   -3.69    5.33
  -2  -8  -3    0.70    4.91
  -2  -8  -4   42.82   11.34
  -2  -8  -4   30.68    9.38
  -2  -8  -4   29.30    9.89
  -2  -8  -5   69.55   15.41
  -2  -8  -5   76.41   15.61
  -2  -8  -5   84.47   17.00
  -2  -8  -6    0.03   10.20
  -2  -8  -6   27.45   13.38
  -2  -8  -7    9.26   12.42
  -2  -8  -7  -10.00   15.48
   3   8   7    1.33   11.05
   3   8   6    7.21    9.64
   3   8   6   -8.72    9.55
   3   8   5   12.75    8.80
   3   8   5    6.22    7.34
   3   8   5   11.24    8.87
   3   8   4   34.64   11.30
   3   8   4   55.17   11.46
   3   8   4   65.10   13.17
   3   8   4   68.20   13.39
   3   8   3   -3.36    4.98
   3   8   3    3.56    4.79
  -3  -8   3   -1.60    3.52
   3   8   3    1.09    4.23
   3   8   3   -3.79    4.38
  -3  -8   3    6.51    7.08
   3   8   3    1.00    4.29
  -3  -8   3   -4.59    5.01
   3   8   2   38.09    7.57
   3   8   2   24.05    6.89
  -3  -8   2   27.54    5.49
   3   8   2   30.43    7.61
   3   8   2   37.35    8.60
   3   8   2   34.44    5.17
  -3  -8   2   28.74    8.16
  -3  -8   2   30.07    7.54
   3   8   1   24.53    6.15
   3   8   1   23.31    5.50
  -3  -8   1   11.76    2.59
   3   8   1   27.54    6.27
   3   8   1   34.10    6.01
   3   8   1   25.97    6.79
  -3  -8   1   15.26    6.17
  -3  -8   1   25.76    6.02
  -3  -8   1   43.15    8.43
   3   8   0 1022.75   37.29
   3   8   0  867.47   21.97
  -3  -8   0  921.42   23.93
   3   8   0 1109.89   35.62
   3   8   0 1014.23   34.47
   3   8   0 1016.65   35.17
  -3  -8   0 1128.37   37.17
  -3  -8   0 1017.41   36.88
  -3  -8   0 1037.18   38.21
   3   8  -1   41.49    9.07
  -3  -8  -1   24.32    4.28
   3   8  -1   25.55    5.49
   3   8  -1   30.99    7.51
   3   8  -1   32.50    6.51
  -3  -8  -1   26.83    6.69
  -3  -8  -1   27.68    6.74
   3   8  -2   50.02   10.20
  -3  -8  -2   27.51    6.12
   3   8  -2   19.36    7.16
  -3  -8  -2   27.30    8.99
   3   8  -2   34.61    6.57
   3   8  -2   28.49    6.88
  -3  -8  -2   33.22    7.88
   3   8  -3    4.74    5.84
  -3  -8  -3   -0.82    5.40
   3   8  -3   -5.58    4.84
   3   8  -3   10.65    6.86
  -3  -8  -3   -4.39    5.76
  -3  -8  -3   -3.82    5.35
  -3  -8  -3    2.87    4.38
  -3  -8  -4   52.60   11.76
  -3  -8  -4   51.02   12.54
  -3  -8  -4   71.98   14.35
  -3  -8  -4   48.10   13.00
  -3  -8  -5   28.67   12.65
  -3  -8  -5    7.76   11.76
  -3  -8  -5    4.93    8.13
  -3  -8  -5   -0.93    7.98
  -3  -8  -6   -2.61   10.92
  -3  -8  -6   -2.76   10.75
  -3  -8  -7   -8.07   11.93
   4   8   6   21.29   14.38
   4   8   6  -26.66   13.19
   4   8   6    4.73   12.41
   4   8   5  104.42   21.52
   4   8   5   98.76   19.95
   4   8   5   87.39   17.32
   4   8   5   89.43   18.36
  -4  -8   4   -1.15    6.48
   4   8   4   19.54    9.30
   4   8   4    5.98    5.49
   4   8   4   25.97   10.79
   4   8   4   14.43    8.69
  -4  -8   4    7.98    7.30
  -4  -8   4    6.03    7.52
   4   8   3    0.80    5.12
  -4  -8   3    2.74    7.84
   4   8   3   -8.22    6.98
   4   8   3    4.54    5.56
   4   8   3   13.05    6.79
   4   8   3    2.31    5.31
  -4  -8   3    5.27    7.18
  -4  -8   3    4.58    7.72
   4   8   2   -0.75    5.63
  -4  -8   2    5.57    5.29
   4   8   2   -3.67    4.28
   4   8   2   -3.68    5.11
   4   8   2    8.00    6.60
  -4  -8   2   12.96    8.37
  -4  -8   2    8.12    6.24
  -4  -8   2    9.73    6.20
   4   8   1   86.48   12.75
   4   8   1   80.48   11.07
   4   8   1   87.29   12.21
   4   8   1   84.26   10.40
  -4  -8   1   75.54   10.05
   4   8   1   88.25   13.21
  -4  -8   1   83.04   10.95
  -4  -8   1   75.07   11.95
  -4  -8   1   74.84   11.95
   4   8   0   27.44    7.60
   4   8   0   24.46    6.64
   4   8   0   21.23    6.94
   4   8   0   32.75    8.00
  -4  -8   0   23.37    7.19
  -4  -8   0   28.51    4.72
   4   8   0   25.41    4.66
  -4  -8   0   29.72    7.74
  -4  -8   0   30.42    6.32
  -4  -8   0   22.32    7.47
   4   8  -1   80.42   12.59
   4   8  -1   76.46    9.19
   4   8  -1   65.29    9.56
   4   8  -1   79.43   12.19
   4   8  -1   91.91   12.01
  -4  -8  -1   78.64   11.84
  -4  -8  -1   86.79   11.68
  -4  -8  -1   84.64   11.82
  -4  -8  -1   74.71   12.29
   4   8  -2   -1.11    5.93
   4   8  -2    4.56    3.53
   4   8  -2    3.54    6.01
   4   8  -2   -1.83    4.60
  -4  -8  -2   -4.47    7.44
  -4  -8  -2    1.60    5.03
  -4  -8  -2   -5.31    6.33
  -4  -8  -2   -2.99    6.23
   4   8  -3    2.83    5.63
   4   8  -3    3.52    6.12
   4   8  -3    7.73    5.07
  -4  -8  -3   -0.98    7.91
  -4  -8  -3   11.53    8.42
  -4  -8  -3  -15.33    9.16
  -4  -8  -3   -0.32    4.88
   4   8  -4    4.66    6.63
  -4  -8  -4   10.40    6.92
   4   8  -4   16.45   10.49
   4   8  -4    7.77    7.10
  -4  -8  -4   17.48   10.21
  -4  -8  -4    1.66    8.24
  -4  -8  -4   17.52   10.00
  -4  -8  -5   59.96   14.99
  -4  -8  -5   91.96   19.87
  -4  -8  -6  -21.40   15.54
  -4  -8  -6   24.73   16.50
   5   8   5  -20.08   14.65
   5   8   5   -0.39   11.51
  -5  -8   5    5.79    8.70
  -5  -8   5    0.72    9.46
  -5  -8   5    4.38    9.52
   5   8   4   37.52   13.80
   5   8   4   43.35   13.05
  -5  -8   4    8.90   13.45
   5   8   4   20.46   10.06
  -5  -8   4   50.81   14.76
  -5  -8   4   36.23   12.44
   5   8   3    0.54    5.37
   5   8   3   -0.54    6.67
   5   8   3   13.53    8.05
  -5  -8   3   -1.95    7.91
   5   8   3   -2.82    7.55
  -5  -8   3   10.43    9.05
  -5  -8   3    9.89    8.24
  -5  -8   3   -1.20    5.29
   5   8   2    6.94    5.55
   5   8   2    5.87    5.18
   5   8   2   14.73    8.29
   5   8   2   -2.85    7.15
  -5  -8   2   -1.64    6.94
  -5  -8   2   14.43    7.91
  -5  -8   2    0.87    5.56
  -5  -8   2   13.32    7.28
   5   8   1   27.92    9.42
   5   8   1   22.11    6.75
  -5  -8   1   15.87    5.40
   5   8   1   19.84    8.10
   5   8   1   15.14    7.26
   5   8   1   25.09    7.39
  -5  -8   1   20.74    7.48
  -5  -8   1    6.54    5.83
  -5  -8   1    8.79    6.22
  -5  -8   1   22.82    8.34
   5   8   0  485.07   31.53
   5   8   0  503.81   29.75
   5   8   0  631.48   33.53
   5   8   0  508.00   31.92
  -5  -8   0  550.45   31.91
  -5  -8   0  518.69   32.26
  -5  -8   0  546.33   32.54
  -5  -8   0  475.87   32.29
   5   8  -1   38.91    8.14
   5   8  -1   28.38    9.06
   5   8  -1   22.00    7.78
   5   8  -1   23.11    8.60
   5   8  -1   12.39    6.71
  -5  -8  -1   29.74   11.46
  -5  -8  -1   17.61    7.82
  -5  -8  -1   12.20    6.43
  -5  -8  -1   16.20    7.63
  -5  -8  -1   19.13    8.42
   5   8  -2    1.98    7.91
   5   8  -2   17.86    6.85
   5   8  -2   16.70    8.23
  -5  -8  -2   -0.26    8.07
  -5  -8  -2   -0.83    8.59
  -5  -8  -2    4.84    6.63
   5   8  -2   14.05    6.29
  -5  -8  -2   23.77    9.36
   5   8  -3    2.26   12.12
   5   8  -3   -3.70    6.56
   5   8  -3    7.80    7.26
  -5  -8  -3   -7.99    7.80
  -5  -8  -3    3.76    7.06
   5   8  -3    3.91    6.84
  -5  -8  -3   -9.52    8.47
  -5  -8  -3   21.98   10.94
   5   8  -4   -4.19    8.59
   5   8  -4   62.71   17.76
   5   8  -4   50.25   15.00
  -5  -8  -4   11.16    9.30
  -5  -8  -4   51.89   14.63
   5   8  -4   56.53   13.82
  -5  -8  -4   41.05   15.57
   5   8  -5    5.75   10.76
  -5  -8  -5   18.15   13.72
  -5  -8  -5    7.68    8.09
   5   8  -5    5.66   11.04
  -6  -8   5    9.17   15.27
  -6  -8   5   59.98   20.36
  -6  -8   5   47.81   16.67
   6   8   4  -24.65   14.17
  -6  -8   4   -0.53   10.33
  -6  -8   4    5.43    9.51
  -6  -8   4    5.55    8.48
  -6  -8   4    6.44    6.76
   6   8   3    1.22    6.11
   6   8   3   -0.46    7.16
  -6  -8   3  -14.56    8.42
  -6  -8   3   -3.05    9.98
  -6  -8   3   15.73   11.60
  -6  -8   3    0.66    7.83
   6   8   2   -2.40    5.91
   6   8   2   -3.06    5.52
   6   8   2   22.46   10.62
   6   8   2    6.37    7.82
  -6  -8   2   -1.28    8.86
  -6  -8   2  -10.54    9.87
   6   8   1   54.63   13.94
   6   8   1   31.95    9.39
   6   8   1   44.03   12.60
  -6  -8   1   61.73   12.45
  -6  -8   1   56.57   12.18
  -6  -8   1   34.94   11.63
  -6  -8   1   48.77   12.16
   6   8   0   -0.96    6.18
   6   8   0   -0.08    5.43
   6   8   0   -4.66    6.09
   6   8   0    4.77    6.35
  -6  -8   0   -3.67    6.92
  -6  -8   0    5.79    8.27
  -6  -8   0   18.70    9.86
  -6  -8  -1   36.10   12.87
   6   8  -1   34.52   11.19
   6   8  -1   58.38   11.51
   6   8  -1   52.72   12.78
   6   8  -1   30.96   10.55
  -6  -8  -1   57.03   14.54
  -6  -8  -1   44.37   12.59
  -6  -8  -1   59.92   12.83
  -6  -8  -2    6.62    9.36
   6   8  -2   -0.30    8.00
   6   8  -2    6.48    8.00
  -6  -8  -2   -1.40    7.12
   6   8  -3    6.30   10.01
   6   8  -3   -1.02    9.89
   6   8  -3    5.01    9.44
   6   8  -3    4.85    8.01
  -6  -8  -3   10.46    9.34
  -6  -8  -3   19.21    9.53
   6   8  -4    5.61    9.28
   6   8  -4    3.79   10.26
   6   8  -4  -15.51   12.37
   6   8  -4   14.76   12.06
  -6  -8  -4  -20.35   14.07
   6   8  -5   66.61   18.91
   6   8  -5   59.59   18.61
  -7  -8   5   10.59   12.45
  -7  -8   5    9.40   10.22
  -7  -8   4   15.03   13.09
  -7  -8   3   -1.69    9.56
  -7  -8   3   -6.78   10.15
   7   8   2   -0.81    7.83
  -7  -8   2   -0.47    9.06
  -7  -8   2  -15.58   12.41
   7   8   1   -3.42    9.44
   7   8   1    8.75    9.58
  -7  -8   1   10.31    8.80
  -7  -8   1    1.04    8.77
  -7  -8   1    9.36   10.62
  -7  -8   0  115.38   20.94
   7   8   0  132.01   20.90
   7   8   0  124.72   19.28
  -7  -8   0  127.35   20.60
  -7  -8   0  166.79   23.50
  -7  -8  -1   -4.90    9.92
   7   8  -1    4.24    7.93
   7   8  -1   -0.44    6.79
   7   8  -1   -2.99    5.96
  -7  -8  -2   -0.04    9.45
   7   8  -2   34.84    9.22
   7   8  -2   13.51    9.90
   7   8  -3   -0.95    9.97
   7   8  -3   19.57   14.22
   7   8  -4   18.27   12.37
   7   8  -4  -14.89   14.39
   7   8  -4   -2.43   12.71
   7   8  -5   16.48   11.52
  -8  -8   3   -9.34   11.34
  -8  -8   2   -3.21   14.53
  -8  -8   2   -5.46    8.85
  -8  -8   1    4.13    8.37
   8   8  -3   14.31   10.81
   1   9   6   -2.06    9.24
   1   9   5   17.64    8.57
   1   9   5   19.52    8.68
   1   9   5   14.87    7.31
   1   9   4   11.83    6.12
   1   9   4   15.10    6.72
   1   9   4   13.26    6.03
   1   9   3    0.04    3.54
  -1  -9  -3   -0.02    5.09
  -1  -9  -4   19.93    9.21
  -1  -9  -5    4.38    7.14
  -1  -9  -5    6.08    8.35
  -1  -9  -6   18.68   10.44
  -1  -9  -6    5.85    8.16
  -1  -9  -7   19.51   17.38
  -1  -9  -7   16.79   15.11
   2   9   7   -2.44   11.54
   2   9   7   -9.27   10.47
   2   9   6   13.59    9.56
   2   9   6   10.09    9.73
   2   9   5   11.66    7.55
   2   9   5   29.25   11.72
   2   9   5   24.60    9.32
   2   9   4   53.57   11.75
   2   9   4   45.51   11.56
   2   9   4   45.00   10.20
   2   9   3   15.41    6.00
   2   9   3    2.78    3.46
   2   9   3    8.40    4.52
   2   9   3   12.35    5.32
   2   9   2   77.02    9.69
   2   9   2   88.88   11.56
  -2  -9  -2   56.23    9.48
  -2  -9  -2   84.65   12.10
  -2  -9  -3   10.41    5.96
  -2  -9  -3   13.75    6.38
  -2  -9  -4   34.23    9.68
  -2  -9  -5   14.64    8.69
  -2  -9  -5   18.09    9.93
  -2  -9  -5   28.21   10.63
  -2  -9  -6   18.57   10.80
  -2  -9  -6    5.79    9.92
  -2  -9  -7    5.99   13.23
  -2  -9  -7   13.41   12.91
   3   9   7   -0.68   11.35
   3   9   6    8.99    8.99
   3   9   6   36.03   14.29
   3   9   5    6.46    8.93
   3   9   5   -0.05    8.46
   3   9   5   19.19    9.36
   3   9   5    8.76    9.08
   3   9   4   48.05   12.77
   3   9   4   54.67   12.41
   3   9   4   36.85    9.79
   3   9   4   58.62   12.87
   3   9   3   -8.91    6.06
   3   9   3   -7.35    6.32
   3   9   3    8.13    5.66
   3   9   3   -4.84    4.81
   3   9   3   -0.25    4.91
   3   9   2   23.03    6.52
   3   9   2   21.82    7.20
   3   9   2   20.95    6.61
   3   9   2   18.33    4.14
   3   9   2   23.15    7.43
  -3  -9   2   11.59    5.64
   3   9   1  146.16   14.87
  -3  -9   1  126.37   12.42
   3   9   1  154.66   14.71
   3   9   1  144.16   12.28
   3   9   1  139.57   14.76
  -3  -9   1  146.11   15.30
   3   9   0   76.97   10.89
   3   9   0   63.21    6.55
  -3  -9   0   58.34    6.76
   3   9   0   70.40   10.05
   3   9   0   72.59   10.49
  -3  -9   0   78.11   11.27
   3   9  -1  152.84   15.72
  -3  -9  -1  123.83    9.41
   3   9  -1  121.70   11.06
   3   9  -1  150.26   15.62
   3   9  -1  136.23   13.24
  -3  -9  -1  150.88   15.36
  -3  -9  -1  127.61   14.30
   3   9  -2   18.47    6.54
  -3  -9  -2   17.92    5.68
   3   9  -2   14.25    4.85
   3   9  -2   24.54    8.51
   3   9  -2    8.83    4.00
  -3  -9  -2   28.90    8.00
  -3  -9  -2   15.10    6.72
  -3  -9  -3    3.26    5.91
  -3  -9  -3    5.34    7.54
  -3  -9  -3    8.98    6.24
  -3  -9  -4   64.80   13.73
  -3  -9  -4   69.26   15.15
  -3  -9  -4   48.37   13.23
  -3  -9  -4   43.44   13.50
  -3  -9  -5  -12.31    8.16
  -3  -9  -5    1.94    9.30
  -3  -9  -5   -1.87   10.14
  -3  -9  -5  -15.09   11.73
  -3  -9  -6   31.07   10.98
  -3  -9  -6    9.57    9.62
  -3  -9  -7   10.98   12.60
   4   9   6    7.20   10.62
   4   9   6   26.99   15.13
   4   9   5   26.91   11.56
   4   9   5   54.00   15.69
   4   9   5   53.36   14.45
   4   9   5   29.73   11.46
  -4  -9   4   18.85   11.59
   4   9   4    0.30    7.63
   4   9   4   14.23    7.75
   4   9   4   13.19    7.87
   4   9   4   13.96    8.31
  -4  -9   3   13.55    8.82
   4   9   3    9.41    6.31
   4   9   3    3.17    5.07
   4   9   3    2.01    5.56
   4   9   3    6.32    6.51
  -4  -9   3   20.91    8.97
  -4  -9   2   25.47    8.50
   4   9   2   33.22    9.35
   4   9   2    5.25    4.57
   4   9   2   14.76    7.29
   4   9   2   25.04    8.60
  -4  -9   2   29.01   10.02
  -4  -9   2   23.32    8.32
   4   9   1  115.99   14.65
   4   9   1  124.57   13.82
   4   9   1  126.81   15.06
   4   9   1  126.09   12.95
  -4  -9   1  122.56   12.60
   4   9   1  123.33   15.83
  -4  -9   1  126.49   16.38
  -4  -9   1  125.35   15.57
   4   9   0    7.33    5.30
   4   9   0   -9.26    5.46
   4   9   0    5.19    5.09
   4   9   0    6.73    5.01
  -4  -9   0   -5.29    5.08
  -4  -9   0   10.46    5.82
  -4  -9   0  -15.65    5.23
  -4  -9   0   -6.82    5.21
   4   9  -1  132.26   16.08
   4   9  -1  122.59   12.01
   4   9  -1  124.69   13.83
  -4  -9  -1  133.53   16.08
   4   9  -1  112.01   14.55
  -4  -9  -1  141.07   16.74
   4   9  -2   20.87    8.23
   4   9  -2   33.01    9.74
   4   9  -2   14.01    6.24
   4   9  -2   11.38    5.99
  -4  -9  -2   34.34   10.43
  -4  -9  -2   19.28    8.04
  -4  -9  -2   14.81    6.90
   4   9  -3   -1.66    9.18
   4   9  -3   12.24    7.76
   4   9  -3   -1.40    5.45
  -4  -9  -3   18.61    8.61
  -4  -9  -3    5.38    7.02
  -4  -9  -3   14.34    8.46
  -4  -9  -3    5.41    6.70
   4   9  -4   17.79   10.40
   4   9  -4   24.57   10.83
  -4  -9  -4   18.98   10.81
  -4  -9  -4    8.41    9.78
  -4  -9  -4    5.20    7.04
  -4  -9  -5   39.64   13.77
  -4  -9  -5   39.23   13.79
  -4  -9  -6    8.42   11.12
  -4  -9  -6    6.04    9.18
   5   9   5   11.52    9.58
   5   9   5   21.09   15.50
   5   9   4   42.19   13.59
  -5  -9   4   11.13   12.34
   5   9   4   60.51   16.67
   5   9   4   44.15   13.81
  -5  -9   4   27.25   13.20
   5   9   3    7.20    6.52
   5   9   3   -9.92    6.20
  -5  -9   3   -0.79    5.79
   5   9   3  -12.23    7.32
   5   9   3   13.41    8.80
  -5  -9   3    0.45    7.72
  -5  -9   3    5.47    7.19
   5   9   2    7.58    6.46
   5   9   2    1.13    4.43
   5   9   2   11.97    7.55
  -5  -9   2    6.99    7.96
   5   9   2    6.01    7.20
  -5  -9   2  -10.37    8.34
  -5  -9   2    6.08    6.81
   5   9   1    7.81    7.19
   5   9   1    3.28    5.01
   5   9   1    6.68    4.99
   5   9   1   13.97    7.46
   5   9   1    2.86    4.79
  -5  -9   1   11.84    6.96
  -5  -9   1   13.52    7.26
  -5  -9   1    7.22    6.32
   5   9   0   68.62   13.50
   5   9   0   67.86   11.63
   5   9   0   95.25   14.13
   5   9   0   79.61   14.01
  -5  -9   0   93.93   13.85
  -5  -9   0   93.07   15.24
  -5  -9   0   69.15   13.04
  -5  -9   0   92.28   15.16
   5   9  -1  -13.23    7.00
   5   9  -1    1.81    3.70
   5   9  -1    6.52    5.69
   5   9  -1   -0.93    5.91
  -5  -9  -1    5.38    7.83
  -5  -9  -1    8.84    6.92
  -5  -9  -1    8.41    6.51
  -5  -9  -1    8.12    6.53
  -5  -9  -1   -0.71    6.21
   5   9  -2    0.21    7.40
   5   9  -2   -2.12    5.69
  -5  -9  -2   13.47    6.93
  -5  -9  -2    8.61    9.64
   5   9  -2   -2.62    5.53
  -5  -9  -2   19.90    9.48
  -5  -9  -2    7.98    6.63
   5   9  -3    1.29    8.90
   5   9  -3    0.53    7.76
  -5  -9  -3    5.57    8.10
   5   9  -3   -6.21    6.19
  -5  -9  -3    5.16    8.31
  -5  -9  -3  -10.41    8.65
  -5  -9  -3  -14.02    7.98
   5   9  -4   45.05   13.97
  -5  -9  -4   65.15   16.51
  -5  -9  -4   31.48   13.54
   5   9  -4   48.15   13.76
  -5  -9  -4   46.75   16.66
  -5  -9  -5    4.28   10.37
  -5  -9  -5   28.06   13.83
  -6  -9   5   -2.10   11.24
  -6  -9   5    0.80   13.15
  -6  -9   4  -13.78   10.16
   6   9   4   13.15   11.70
   6   9   4   16.81   13.07
  -6  -9   4   -9.71    8.20
  -6  -9   4   35.77   14.81
   6   9   3    8.15    9.63
  -6  -9   3   -5.15    9.79
   6   9   3   -3.02    8.04
   6   9   3   -3.32    7.78
  -6  -9   3   12.10   11.23
  -6  -9   3  -14.24   10.59
  -6  -9   3    6.15    6.81
   6   9   2   -6.50    7.86
   6   9   2   11.79    8.44
   6   9   2   -0.22    6.39
   6   9   2    6.31    6.73
  -6  -9   2   -6.61    8.94
  -6  -9   2  -21.39    8.49
   6   9   1   72.31   13.97
   6   9   1   56.40   12.86
   6   9   1   88.37   14.40
   6   9   1   68.40   15.17
  -6  -9   1   50.79   12.05
  -6  -9   1   68.85   14.58
  -6  -9   1   61.57   13.91
  -6  -9   1   62.56   14.93
   6   9   0   13.97    8.41
   6   9   0   16.52    7.38
   6   9   0   13.13    8.60
   6   9   0   12.47    7.16
  -6  -9   0    5.27    7.64
  -6  -9   0  -10.17   10.00
  -6  -9   0    0.84    6.42
  -6  -9   0    5.80    7.05
   6   9  -1   58.44   13.62
   6   9  -1   59.81   11.95
   6   9  -1   92.24   16.53
   6   9  -1   78.49   15.51
  -6  -9  -1   87.00   17.15
  -6  -9  -1   68.48   15.58
  -6  -9  -1   68.90   16.89
   6   9  -2   -0.55    7.06
   6   9  -2   16.04    9.27
  -6  -9  -2    6.58    9.16
  -6  -9  -2    5.72    9.27
  -6  -9  -2    0.36    8.54
  -6  -9  -2    3.23    7.93
   6   9  -3   -8.47    6.54
   6   9  -3   -2.53   13.92
   6   9  -3    2.37    7.53
  -6  -9  -3   13.76    9.81
  -6  -9  -3   -4.85    9.88
  -6  -9  -3  -13.80    9.81
  -6  -9  -3    2.72    7.93
   6   9  -4    3.00   14.45
   6   9  -4   -8.11   10.51
  -6  -9  -4   12.27   12.18
   6   9  -4    8.56    9.78
   6   9  -5   14.66    9.62
   6   9  -5    2.24   15.91
  -7  -9   4    3.09   11.40
  -7  -9   4    9.49    8.71
  -7  -9   3    4.12   10.75
  -7  -9   3  -21.63   12.77
   7   9   2   -4.03    7.90
  -7  -9   2   17.94    9.98
  -7  -9   2   25.64   12.48
   7   9   1   15.43   11.86
   7   9   1    5.27    8.87
  -7  -9   1    8.30    7.18
  -7  -9   1  -16.37   12.63
  -7  -9   1    0.23    8.93
   7   9   0   34.89   11.33
   7   9   0   26.53    9.52
  -7  -9   0   38.49   12.98
   7   9   0   49.64   13.32
  -7  -9   0   56.69   17.41
  -7  -9   0   63.89   16.11
  -7  -9   0   18.37    9.01
   7   9  -1   -0.49    8.24
   7   9  -1   -4.37    6.51
   7   9  -1    3.46    7.47
  -7  -9  -1   16.82   13.47
  -7  -9  -1  -18.28   12.17
  -7  -9  -1    8.29    8.95
   7   9  -2   19.70   11.30
  -7  -9  -2   14.24   12.68
  -7  -9  -2    8.79    9.62
   7   9  -3   -1.24    9.74
   7   9  -3   -5.10   12.72
  -7  -9  -3  -20.85   12.96
   7   9  -4   31.07   17.02
  -8  -9   3   -0.99   13.58
  -8  -9   3   -5.98   11.19
  -8  -9   2  -17.94   15.09
  -8  -9   2    8.94   11.96
  -8  -9   1   38.34   15.84
  -8  -9   1    0.82    8.60
  -8  -9   0   13.18   10.69
   8   9  -2    0.04    9.47
   8   9  -3   24.41   15.11
  -1 -10  -5   -8.65    6.46
   2  10   6   11.89    8.78
   2  10   6    3.03    7.44
   2  10   5   -0.19    7.50
   2  10   5    0.44    6.68
   2  10   5   -1.17    5.96
   2  10   4   16.32    8.26
   2  10   4   16.01    8.21
   2  10   3   28.59    6.90
   2  10   3   27.69    8.61
   2  10   3   17.36    7.19
  -2 -10  -3   36.11    9.06
  -2 -10  -4   14.18    7.03
  -2 -10  -5  -18.72   10.01
  -2 -10  -5    6.79    9.32
  -2 -10  -5    7.50    7.71
  -2 -10  -6    3.60   10.86
  -2 -10  -6    1.21   11.51
  -2 -10  -7   33.68   18.06
   3  10   6    0.74    7.92
   3  10   6   -6.88   14.10
   3  10   5   10.38    8.41
   3  10   5   -4.70    8.88
   3  10   5  -10.22    6.94
   3  10   4   11.26    7.38
   3  10   4    1.38    5.72
   3  10   4   20.75    7.85
   3  10   4   26.06    9.65
   3  10   3   53.47    9.64
   3  10   3   43.17   10.41
   3  10   3   38.85    9.40
   3  10   3   47.85   11.25
   3  10   2   89.04   12.14
   3  10   2   63.36   11.30
   3  10   2   85.90   12.42
   3  10   2   83.18   12.89
   3  10   1   79.46   11.69
   3  10   1   91.36   10.21
   3  10   1   97.16   12.86
   3  10   0   18.65    6.04
   3  10   0   16.40    5.78
   3  10   0   12.67    5.54
  -3 -10  -1   77.93    8.31
  -3 -10  -1  113.09   14.10
  -3 -10  -1   82.15   12.22
  -3 -10  -2   64.02    9.03
  -3 -10  -2   87.87   13.31
  -3 -10  -3   52.15   10.75
  -3 -10  -3   42.36   10.37
  -3 -10  -4   13.74    6.91
  -3 -10  -4    6.44    7.23
  -3 -10  -4   20.20    8.81
  -3 -10  -4    1.26    6.17
  -3 -10  -5    1.91    7.75
  -3 -10  -5   15.24   11.08
  -3 -10  -5    5.00    6.84
  -3 -10  -6   22.60   14.98
  -3 -10  -6    9.15    9.84
  -3 -10  -7  -10.70    9.68
   4  10   6    4.60   11.95
   4  10   5    2.58   11.02
   4  10   5   -3.16    9.99
   4  10   5   12.16    9.61
   4  10   4   -9.54    8.74
   4  10   4    0.16    7.35
   4  10   4    6.71    7.14
   4  10   3   41.43   10.94
   4  10   3   21.91    8.70
   4  10   3   40.64   11.11
   4  10   3   39.52   10.75
  -4 -10   2   11.17    9.29
   4  10   2   38.37   10.28
   4  10   2   24.68    8.60
   4  10   2   38.26    9.27
   4  10   2   30.68    9.79
  -4 -10   2   36.04    9.34
   4  10   1   97.12   14.46
   4  10   1   89.87   13.28
  -4 -10   1   94.42   11.35
   4  10   1   85.52   11.15
   4  10   1  105.74   14.88
  -4 -10   1   84.77   13.53
  -4 -10   1   82.41   13.35
   4  10   0  -12.61    7.10
   4  10   0   13.58    5.87
   4  10   0    1.09    3.80
   4  10   0   -3.60    5.41
  -4 -10   0    2.22    5.48
  -4 -10   0   -4.36    5.99
   4  10  -1  112.40   15.87
   4  10  -1   79.02    9.97
   4  10  -1   97.35   14.23
   4  10  -1   72.62   11.22
  -4 -10  -1  107.94   15.06
  -4 -10  -1   91.50   13.93
   4  10  -2   45.40   11.26
   4  10  -2   26.36    9.69
   4  10  -2   34.40    7.65
   4  10  -2   33.79    8.15
  -4 -10  -2   43.91   11.44
  -4 -10  -2   44.96   10.95
  -4 -10  -2   42.88   10.79
   4  10  -3   18.07    7.93
  -4 -10  -3   31.54   10.83
  -4 -10  -3   17.44    8.86
  -4 -10  -3   18.83    9.20
  -4 -10  -3   39.03   11.10
  -4 -10  -4   13.30    9.97
  -4 -10  -4    9.30   11.52
  -4 -10  -4    5.00    7.90
  -4 -10  -5   -8.27   12.53
  -4 -10  -5    4.19   12.08
  -4 -10  -5   11.90   11.07
  -4 -10  -6    5.18    9.71
   5  10   5   18.35   12.61
   5  10   5    3.09    8.89
   5  10   5   10.24   10.04
   5  10   4   23.78   11.98
   5  10   4   38.07   14.19
   5  10   4   19.24   10.15
   5  10   3   -3.45    8.45
   5  10   3    0.08    6.70
  -5 -10   3   15.60    8.83
   5  10   3  -10.09    8.05
   5  10   3   -4.39    8.08
  -5 -10   3    8.73    6.88
   5  10   2   36.93   10.88
   5  10   2   36.84   10.50
  -5 -10   2   11.94   10.26
   5  10   2   41.62   10.39
   5  10   2   37.40   11.27
  -5 -10   2   20.96    8.87
  -5 -10   2   32.01   10.43
   5  10   1    0.67    5.96
   5  10   1   -0.23    4.62
   5  10   1    6.05    5.74
   5  10   1    1.24    5.95
   5  10   1   -5.63    6.74
  -5 -10   1    0.59    5.89
  -5 -10   1    2.06    6.66
   5  10   0    3.40    5.83
   5  10   0    4.65    4.98
   5  10   0    1.81    5.49
   5  10   0   10.30    6.20
  -5 -10   0    9.89    8.50
  -5 -10   0   -7.03    7.31
  -5 -10   0   10.01    7.52
   5  10  -1   -8.76    8.74
   5  10  -1    0.62    5.13
   5  10  -1   13.84    8.02
  -5 -10  -1    1.03    7.57
  -5 -10  -1    9.71    8.14
  -5 -10  -1   -3.81    6.89
  -5 -10  -1    4.99    6.04
  -5 -10  -1   -6.59    7.14
   5  10  -2    4.71   12.96
   5  10  -2   38.85   11.55
  -5 -10  -2   67.82   15.04
   5  10  -2   36.82    9.32
  -5 -10  -2   46.14   14.37
  -5 -10  -2   57.99   12.86
  -5 -10  -2   53.84   13.12
   5  10  -3    4.59    8.56
   5  10  -3   -0.34    7.35
  -5 -10  -3   -7.84   10.06
   5  10  -3   -2.97    6.70
  -5 -10  -3    8.63    9.23
  -5 -10  -3   -3.03    7.49
  -5 -10  -3  -11.41   10.60
   5  10  -4   30.63   13.53
  -5 -10  -4    1.03    8.91
  -5 -10  -4   23.87   14.29
  -5 -10  -4    5.31    8.07
  -5 -10  -5   10.42   14.35
  -5 -10  -5    5.07   10.34
  -5 -10  -5    3.70    9.56
   6  10   5   -2.59   13.28
   6  10   5   -0.05   11.79
  -6 -10   4   -1.99   10.60
   6  10   4   12.21   11.45
   6  10   4  -18.33   10.48
   6  10   4   -2.91   10.38
  -6 -10   4   -2.72    8.97
   6  10   3   20.11   10.95
   6  10   3    6.54    8.32
   6  10   3   20.25   10.95
  -6 -10   3   10.99   10.52
  -6 -10   3   16.55    9.96
   6  10   2    3.64    7.88
   6  10   2    2.54    6.21
   6  10   2    6.55    8.03
   6  10   2    1.20    8.37
  -6 -10   2   -3.94    7.46
  -6 -10   2    6.86    7.17
   6  10   1   66.45   15.18
   6  10   1   46.95   11.62
   6  10   1   68.30   16.32
  -6 -10   1   53.21   13.61
  -6 -10   1   52.88   13.91
  -6 -10   1   52.85   13.67
  -6 -10   1   43.15   12.47
   6  10   0   -2.39    7.67
   6  10   0    3.86    6.21
   6  10   0   18.90    9.26
   6  10   0   15.35    7.71
  -6 -10   0   13.52    7.46
  -6 -10   0   12.42    8.86
  -6 -10   0    1.13    7.33
  -6 -10   0    9.09    8.06
   6  10  -1   43.53   13.93
   6  10  -1   65.51   12.63
   6  10  -1   40.59   11.36
   6  10  -1   43.29   12.28
  -6 -10  -1   51.19   13.95
  -6 -10  -1   26.61   12.38
  -6 -10  -1   52.11   15.32
   6  10  -2    4.80    7.54
   6  10  -2   -3.50    9.16
  -6 -10  -2    9.77   10.31
  -6 -10  -2  -10.06   10.78
  -6 -10  -2   12.11    7.78
  -6 -10  -2   -3.04    9.62
   6  10  -3   -1.88   10.23
   6  10  -3   -8.05    8.97
  -6 -10  -3   18.76   12.74
  -6 -10  -3   23.28   12.69
  -6 -10  -3   20.26    9.62
   6  10  -3    5.95    6.89
  -6 -10  -3   13.61    7.64
   6  10  -4    5.62   10.91
   6  10  -4   15.08   14.94
  -6 -10  -4   -9.80   13.65
  -6 -10  -4    2.05   10.39
  -6 -10  -4   -9.43   11.55
   6  10  -4    0.97    8.81
  -6 -10  -5   38.99   15.15
  -7 -10   4   10.60   12.95
   7  10   3   21.81   12.32
  -7 -10   3    6.93   13.36
  -7 -10   3    4.34    8.22
   7  10   2    7.66    9.28
   7  10   2   22.34   11.17
   7  10   2   -3.00    8.39
  -7 -10   2   25.25   14.06
  -7 -10   2    0.42    9.29
   7  10   1   -6.58    9.40
   7  10   1   -0.27    6.79
   7  10   1    3.85    9.72
  -7 -10   1   20.40   11.04
  -7 -10   1  -13.90   11.57
  -7 -10   1  -20.65   10.32
  -7 -10   1   -9.28   11.21
   7  10   0    8.80    9.48
   7  10   0   -0.05    6.23
   7  10   0  -15.63   13.33
  -7 -10   0  -18.33    9.76
   7  10   0    2.88    7.27
  -7 -10   0    9.94    9.67
  -7 -10   0   20.69   11.29
  -7 -10   0   -6.74   10.01
   7  10  -1    1.32   11.63
   7  10  -1    3.64    6.49
   7  10  -1   -9.73    9.69
  -7 -10  -1   11.54   13.74
  -7 -10  -1  -33.92   15.73
  -7 -10  -1   -8.95   11.58
   7  10  -2    4.06    9.53
   7  10  -2    4.77    9.09
  -7 -10  -2  -21.43   12.76
  -7 -10  -2   27.44   14.03
  -7 -10  -2    4.28   10.02
   7  10  -3   -5.01    9.75
   7  10  -3  -19.63   13.26
  -7 -10  -3   15.06   13.47
  -7 -10  -3   17.14   10.36
   7  10  -4   39.63   18.05
  -8 -10   3  -12.32   12.17
  -8 -10   3   22.98   12.37
  -8 -10   2  -16.86   16.09
  -8 -10   2   12.54   12.29
  -8 -10   1   13.15   10.70
  -8 -10   1    0.12    9.15
   8  10   0  -18.46   10.93
   8  10   0   -0.69   10.17
  -8 -10   0   15.56   13.09
  -8 -10   0   -9.86    8.92
   8  10  -1   -2.59    9.53
  -8 -10  -1   -1.68   10.61
   8  10  -1    7.92   10.31
  -8 -10  -1  -11.96   11.36
   8  10  -2    5.66   16.21
   8  10  -2    7.37   11.81
   2  11   4    4.85    4.98
  -2 -11  -4   16.24    8.10
  -2 -11  -5   10.32    7.21
  -2 -11  -5   -3.40    8.62
  -2 -11  -6   -6.73   10.33
   3  11   6   -5.52    9.28
   3  11   5   -6.99    8.44
   3  11   5    3.00    9.10
   3  11   4    9.20    8.07
   3  11   4   -3.21    6.70
   3  11   3  148.68   15.97
   3  11   3  150.96   18.90
   3  11   3  155.87   19.12
   3  11   2   18.16    5.93
   3  11   2   11.39    6.54
   3  11   1    4.92    5.21
   3  11   1    7.18    4.96
  -3 -11  -2   22.93    7.34
  -3 -11  -3  154.51   19.39
  -3 -11  -4   15.84    9.67
  -3 -11  -4   -3.47    6.16
  -3 -11  -5   10.72    8.92
  -3 -11  -5    6.94    9.20
  -3 -11  -5   -6.99    9.76
  -3 -11  -6   -5.05    9.19
  -3 -11  -6    0.70    9.96
   4  11   6  -13.39   13.27
   4  11   5    1.06    8.02
   4  11   5   10.08    9.58
   4  11   5   12.05    9.26
   4  11   4    1.96    6.77
   4  11   4    6.52    6.01
   4  11   4    0.86    6.38
   4  11   3   31.93    9.89
   4  11   3   44.15   11.16
   4  11   3   31.22    9.69
   4  11   3   45.11   11.59
   4  11   2    4.95    7.33
   4  11   2   -1.87    4.70
   4  11   2    7.77    5.72
   4  11   2   -0.38    5.22
   4  11   1    4.87    5.08
   4  11   1   14.66    6.20
   4  11   1    7.61    5.08
   4  11   1    1.95    5.09
  -4 -11   1   -5.15    5.25
   4  11   0    2.09    4.75
   4  11   0    9.23    5.68
   4  11   0    7.53    5.77
  -4 -11   0   -1.32    4.38
   4  11  -1   14.00    7.90
   4  11  -1    3.89    5.11
   4  11  -1    7.44    4.99
   4  11  -1    3.33    3.98
  -4 -11  -1    1.53    6.32
  -4 -11  -1    6.36    4.57
  -4 -11  -2   -2.49    6.43
  -4 -11  -2    5.97    5.15
  -4 -11  -3   49.69   12.92
  -4 -11  -3   60.42   14.02
  -4 -11  -4    2.09   10.34
  -4 -11  -4    5.52    9.49
  -4 -11  -4   -3.10    8.92
  -4 -11  -5   23.76   15.00
  -4 -11  -5   -5.39   11.46
  -4 -11  -5    7.93   10.76
  -4 -11  -6   17.76   11.10
  -4 -11  -6   -0.59   12.01
   5  11   5   -0.21    9.56
   5  11   5  -17.05   12.06
   5  11   5   12.69   15.05
   5  11   4   -5.36   10.73
   5  11   4    8.08    7.91
   5  11   4   -9.84   10.10
   5  11   3   15.25    8.89
   5  11   3    9.14    8.00
   5  11   3   20.28   10.79
   5  11   3   11.56    7.48
   5  11   2   17.06    9.65
   5  11   2   14.13    7.32
   5  11   2    1.77    5.73
   5  11   2    8.26    7.16
  -5 -11   2   12.08    8.25
  -5 -11   2    8.53    7.16
   5  11   1   -7.23    7.15
   5  11   1    2.56    5.01
   5  11   1   -0.53    5.72
   5  11   1    7.72    6.27
  -5 -11   1   -0.58    5.42
   5  11   0   -3.26    7.44
   5  11   0   18.73    8.08
   5  11   0    6.83    6.82
   5  11   0   15.87    8.50
  -5 -11   0   22.91    9.15
  -5 -11   0   10.61    8.50
   5  11  -1    0.02    6.67
   5  11  -1    2.47    6.68
   5  11  -1   -5.05    4.77
  -5 -11  -1   11.82    9.81
  -5 -11  -1   -5.80    6.33
  -5 -11  -1    0.55    6.13
   5  11  -2   -1.18    8.26
   5  11  -2   10.53    8.71
  -5 -11  -2   14.60    7.33
   5  11  -2   28.00    8.39
  -5 -11  -2    3.46    7.89
  -5 -11  -2    5.84    6.94
  -5 -11  -2   31.13   11.19
   5  11  -3   -2.31    8.48
   5  11  -3   -3.03    7.97
  -5 -11  -3    6.96   10.01
  -5 -11  -3   24.98   11.79
  -5 -11  -3   24.15   10.66
  -5 -11  -3   28.54   11.15
  -5 -11  -4   20.64   15.40
  -5 -11  -4   -4.56    9.39
  -5 -11  -4   -8.82   10.08
  -5 -11  -5  -15.84   15.96
  -5 -11  -5    7.38   10.20
  -5 -11  -5   -7.53    9.85
  -5 -11  -6   -6.37   13.31
   6  11   5    4.60    9.82
   6  11   5   18.63   14.24
   6  11   4  -12.29   13.11
   6  11   4   23.42   12.68
   6  11   4   -3.55   11.96
   6  11   3   43.09   13.13
   6  11   3    5.37    7.82
   6  11   3   20.98   11.55
   6  11   3   19.83   11.06
  -6 -11   3   22.48   11.80
   6  11   2    7.15    9.07
   6  11   2   14.55    7.97
   6  11   2    3.17    7.75
   6  11   2   20.05   10.19
  -6 -11   2   -0.56    8.46
  -6 -11   2   -1.39    6.79
   6  11   1    4.78    7.73
   6  11   1   -2.83    6.11
   6  11   1    8.12    7.68
  -6 -11   1    4.04    7.70
  -6 -11   1    7.73    9.22
  -6 -11   1   24.57   11.93
   6  11   0  -18.10   10.18
   6  11   0  -19.80   10.40
   6  11   0    0.08    6.96
   6  11   0   -0.55    6.52
  -6 -11   0  -10.82    8.29
  -6 -11   0  -21.36   11.40
  -6 -11   0    9.20    7.70
  -6 -11   0   -8.96    9.41
   6  11  -1    6.13    7.35
   6  11  -1   -0.18    6.76
   6  11  -1    9.07    9.20
  -6 -11  -1   17.02   12.27
  -6 -11  -1   10.30   11.19
  -6 -11  -1   11.07   10.13
   6  11  -2    1.71    8.49
   6  11  -2   -7.01    8.47
  -6 -11  -2   16.21   10.60
  -6 -11  -2    9.47   10.83
  -6 -11  -2   -4.86    6.76
  -6 -11  -2   10.78    8.34
   6  11  -3    7.14   13.31
   6  11  -3   15.12    7.66
  -6 -11  -3    8.78   11.64
  -6 -11  -3   33.40   13.59
  -6 -11  -3   -4.43    9.73
  -6 -11  -3   -5.63   10.16
   6  11  -4   -6.99   10.71
  -6 -11  -4    3.72   10.49
  -6 -11  -4   -1.02   12.49
  -6 -11  -4   -9.03   13.80
  -6 -11  -5   18.33   18.34
  -6 -11  -5   -5.80   13.41
  -7 -11   4   -1.42   12.32
   7  11   3   26.14   14.75
  -7 -11   3   10.75   10.94
  -7 -11   3    4.95   10.21
   7  11   2   13.12   11.92
   7  11   2   14.43   11.05
   7  11   2  -10.89   11.83
  -7 -11   2   13.65   12.23
  -7 -11   2   17.72   11.16
   7  11   1  -24.98   13.56
   7  11   1    4.03    9.99
   7  11   1   18.29   10.76
  -7 -11   1    4.40    9.96
  -7 -11   1  -12.45    8.80
   7  11   0   -1.65    8.47
   7  11   0    0.86    5.91
   7  11   0  -12.22   12.04
  -7 -11   0  -14.40   12.92
   7  11   0    2.25    7.72
  -7 -11   0   -8.59    9.45
  -7 -11   0   -0.62   10.69
  -7 -11   0    3.86    8.90
   7  11  -1   -0.90    8.91
   7  11  -1   11.05    7.75
  -7 -11  -1   14.46   12.85
  -7 -11  -1  -19.84   12.96
  -7 -11  -1   -8.30    9.58
   7  11  -2    4.33   11.38
   7  11  -2   12.86    9.96
  -7 -11  -2  -10.33   12.05
  -7 -11  -2    6.68   12.45
  -7 -11  -2   20.29   10.97
   7  11  -3   -5.25   10.97
   7  11  -3   27.65   16.01
  -7 -11  -3   20.68   13.18
  -7 -11  -3   -5.15   12.88
  -7 -11  -3   23.56   13.22
  -7 -11  -4    3.71   14.47
  -8 -11   3    8.42   13.30
  -8 -11   3   14.93   13.62
  -8 -11   2   -0.79   14.27
  -8 -11   2   19.59   14.14
   8  11   1   -1.57    9.84
  -8 -11   1   24.92   11.93
  -8 -11   1   -1.91   11.38
   8  11   0    2.74   11.17
   8  11   0   13.26    9.73
  -8 -11   0  -14.58   14.55
  -8 -11   0  -19.30   16.54
   8  11  -1   -0.55   13.03
  -8 -11  -1  -10.76   13.38
   8  11  -1   -3.58   10.44
  -8 -11  -1  -24.56   16.76
   8  11  -2    2.96   14.89
  -8 -11  -2   37.75   17.39
   8  11  -2   -1.24    9.84
   8  11  -3   11.41   12.89
   3  12   5    6.96    6.46
   3  12   4   -3.90    7.21
   3  12   3   44.87   10.07
   3  12   3   35.34   10.47
  -3 -12  -3   23.78    8.41
  -3 -12  -4  -19.40   10.67
  -3 -12  -4    7.02    7.60
  -3 -12  -5    0.99   11.68
  -3 -12  -5   -0.65    8.15
  -3 -12  -6   -3.72   10.70
   4  12   5  -15.46   12.34
   4  12   5   -6.31   10.24
   4  12   4    1.82    7.12
   4  12   4   -2.21    7.72
   4  12   3   12.80    6.79
   4  12   3   -1.89    5.18
   4  12   3    0.50    5.60
   4  12   3   11.03    7.10
   4  12   2   64.42   12.91
   4  12   2   65.09   13.46
   4  12   1   18.43    7.22
   4  12   1    6.83    5.76
   4  12   1   25.94    8.86
   4  12   0   -1.75    5.51
   4  12   0   -3.58    4.80
   4  12   0   -9.97    7.39
  -4 -12  -2   74.01   14.16
  -4 -12  -3    1.23    8.69
  -4 -12  -3   -0.46    6.16
  -4 -12  -4    5.08    8.55
  -4 -12  -4    1.75    8.52
  -4 -12  -4   -9.48    9.54
  -4 -12  -5   -9.40   10.11
  -4 -12  -5   24.07   13.93
  -4 -12  -6  -11.23   14.45
   5  12   5   -5.35    8.56
   5  12   5    6.14    9.26
   5  12   5   -5.54   12.84
   5  12   4    3.13    6.48
   5  12   4   -3.57   11.22
   5  12   4    0.04    8.50
   5  12   3  -11.96    9.82
   5  12   3    1.47    7.04
   5  12   3   -1.74    6.72
   5  12   3    8.24    7.87
   5  12   2    9.70    8.12
   5  12   2    9.78    6.94
   5  12   2   15.86    7.89
   5  12   1   -6.45    7.95
   5  12   1   -0.65    6.16
   5  12   1  -14.37    8.91
  -5 -12   1   10.64    8.51
   5  12   0    1.67    7.61
   5  12   0    0.18    5.35
   5  12   0   -7.86    7.62
  -5 -12   0   -4.23    6.01
   5  12  -1   -4.62    6.18
   5  12  -1   19.66    8.91
   5  12  -1   14.67    6.97
  -5 -12  -1   -1.75    6.84
  -5 -12  -1    3.11    6.26
  -5 -12  -1   -3.68    6.73
   5  12  -2   -3.54    6.90
  -5 -12  -2    3.54    7.53
  -5 -12  -2    6.31    7.80
  -5 -12  -2   13.14    7.96
  -5 -12  -2   -8.73    8.14
  -5 -12  -3    9.33   10.66
  -5 -12  -3   12.35   11.16
  -5 -12  -3   -5.17    7.74
  -5 -12  -4  -18.27   10.30
  -5 -12  -4    8.41   10.71
  -5 -12  -4    1.71    8.55
  -5 -12  -5    1.42   12.66
  -5 -12  -5   11.35   11.81
  -5 -12  -5   33.09   15.38
   6  12   4   10.32   11.98
   6  12   4  -19.36   16.23
   6  12   4    0.22    9.42
   6  12   3   -5.04    8.42
   6  12   3    9.32    9.26
   6  12   3   -1.32    7.46
   6  12   3   -3.31    8.05
   6  12   2   14.83   10.60
   6  12   2   -9.84    8.62
   6  12   2    4.99    9.50
  -6 -12   2    2.69    7.30
  -6 -12   2    6.97    7.64
   6  12   1    6.21    7.04
   6  12   1   15.57    8.18
   6  12   1   11.25    8.24
  -6 -12   1   -8.98    9.40
  -6 -12   1   -5.32    9.29
  -6 -12   1   15.54   10.45
   6  12   0   17.46   10.44
   6  12   0   -1.04    6.69
   6  12   0   -7.77    7.42
  -6 -12   0   -2.49    7.58
  -6 -12   0   -0.06    9.25
  -6 -12   0    1.97    9.35
   6  12  -1   -2.30    7.92
   6  12  -1   13.25   10.04
   6  12  -1   11.19    9.37
  -6 -12  -1   -8.61   10.88
  -6 -12  -1    6.31    9.78
  -6 -12  -1   -4.27   10.17
   6  12  -2   -2.93   10.08
   6  12  -2  -11.77   10.01
  -6 -12  -2   14.73   13.50
  -6 -12  -2    0.65   10.93
  -6 -12  -2    5.01    9.50
   6  12  -3   12.71    9.90
  -6 -12  -3    6.81   10.12
  -6 -12  -3    6.56   10.48
  -6 -12  -3    5.74    9.10
  -6 -12  -3   -1.89    8.10
  -6 -12  -4   -4.88   13.24
  -6 -12  -4   -6.40   11.58
  -6 -12  -4   31.52   16.55
  -6 -12  -5  -18.01   13.04
  -6 -12  -5  -14.66   16.76
   7  12   3   -6.03   12.25
   7  12   3  -15.84   16.72
  -7 -12   3  -14.71   13.75
   7  12   2   25.64   13.69
   7  12   2   -6.45   10.44
   7  12   2   37.33   16.06
  -7 -12   2    3.46   13.05
  -7 -12   2   15.70    7.97
   7  12   1  -10.74    9.21
   7  12   1    8.34    9.61
   7  12   1   17.05   12.08
  -7 -12   1    9.13   10.16
  -7 -12   1   -4.76    9.59
   7  12   0   -1.01    9.02
   7  12   0   -3.18    7.44
   7  12   0    9.30   11.35
  -7 -12   0   -6.47   13.17
   7  12   0   11.17   10.08
  -7 -12   0    9.82   13.15
  -7 -12   0    1.91    9.51
   7  12  -1   -0.71    9.92
   7  12  -1  -17.44   12.51
  -7 -12  -1   18.53   14.41
  -7 -12  -1  -30.77   13.47
  -7 -12  -1  -16.24   10.29
   7  12  -2    1.09    8.40
   7  12  -2   -9.48   12.45
  -7 -12  -2   -6.07   13.85
  -7 -12  -2   31.28   15.58
  -7 -12  -2   10.84   11.16
   7  12  -3   -2.45   12.46
   7  12  -3   -2.80   11.17
  -7 -12  -3   -1.36   14.96
  -7 -12  -3    0.40   10.99
  -7 -12  -3   -5.68   10.59
   8  12   2   20.37   10.96
  -8 -12   2    2.06   11.60
   8  12   1   -3.73   12.10
   8  12   1  -21.93   14.44
  -8 -12   1   -8.20   12.00
  -8 -12   1   -6.25    9.38
   8  12   0    3.20   16.40
   8  12   0   10.78    8.31
  -8 -12   0   -2.71    9.71
  -8 -12   0  -22.62   15.92
   8  12  -1    1.64   10.13
  -8 -12  -1   -8.99   13.83
   8  12  -1   -7.31   11.86
  -8 -12  -1    5.88   12.71
   8  12  -2    4.65   19.47
  -8 -12  -2   31.77   19.26
   8  12  -2   15.12   13.66
  -8 -12  -2   20.61   10.87
   4  13   5    7.73    7.71
   4  13   4  -14.18   10.12
   4  13   3   -0.15    6.29
   4  13   3   -4.37    7.44
   4  13   2   34.41   11.52
   4  13   2   47.63   12.99
  -4 -13  -3   12.77    7.97
  -4 -13  -4    9.23   11.77
  -4 -13  -4    2.01    7.92
  -4 -13  -5    0.33   18.18
  -4 -13  -5    1.24   14.07
   5  13   5  -15.70   13.40
   5  13   5    3.41    9.28
   5  13   4   -2.20    9.85
   5  13   4    2.56    7.68
   5  13   3   10.19    8.35
   5  13   3   13.28    9.88
   5  13   3    1.03    9.16
   5  13   2   12.59    8.81
   5  13   2   -4.43    6.02
   5  13   1    2.45    6.57
   5  13   1   19.62    9.67
   5  13   0   41.58   15.59
   5  13   0   34.08   11.64
   5  13   0   -1.72    8.56
  -5 -13  -1    2.77    6.70
  -5 -13  -2    9.87   10.14
  -5 -13  -2   -6.25    8.62
  -5 -13  -3    3.48    8.86
  -5 -13  -3   -3.21    9.14
  -5 -13  -3  -14.69   10.14
  -5 -13  -4    2.85   11.13
  -5 -13  -4   23.93   14.53
  -5 -13  -4   -8.52   11.31
  -5 -13  -5   -7.13   11.62
  -5 -13  -5   -8.22   14.19
   6  13   4   16.06   12.09
   6  13   4    1.23    8.54
   6  13   4   -1.68   10.67
   6  13   3   -7.37    9.50
   6  13   3    8.87   11.09
   6  13   3    1.12    8.96
   6  13   2   24.66    9.97
   6  13   2    4.90    8.03
   6  13   2    2.34    8.02
   6  13   1   -4.48   10.28
   6  13   1   11.55    8.94
   6  13   1  -12.55   11.25
  -6 -13   1   23.63   12.46
  -6 -13   1    6.19    7.73
   6  13   0   -7.67    9.79
   6  13   0   14.79    9.57
   6  13   0   11.45    7.39
  -6 -13   0  -17.65   11.98
  -6 -13   0   14.86   10.37
   6  13  -1   22.21    9.98
   6  13  -1  -10.27    9.19
   6  13  -1    7.38    6.46
  -6 -13  -1   22.03   13.27
  -6 -13  -1    5.75    9.35
  -6 -13  -1   11.96    8.56
  -6 -13  -2   27.70   14.59
  -6 -13  -2   -1.22   11.02
  -6 -13  -2   15.75   11.59
  -6 -13  -3   -0.23   10.84
  -6 -13  -3    3.25   11.58
  -6 -13  -3   -3.59   10.27
  -6 -13  -4   -4.79   11.03
  -6 -13  -4    0.39   10.52
  -6 -13  -4  -26.20   14.62
   7  13   3  -16.04   13.07
   7  13   3   47.75   17.44
   7  13   2    8.68    9.22
   7  13   2  -12.44   12.38
   7  13   2   23.96   15.07
   7  13   1  -10.23    9.74
   7  13   1   -7.44    8.32
   7  13   1  -19.15   14.11
  -7 -13   1   12.88    8.96
   7  13   0   -0.79   10.03
   7  13   0   -5.57   10.90
  -7 -13   0   -1.21   11.27
  -7 -13   0   -9.39   11.76
   7  13  -1    2.60   12.32
   7  13  -1    7.34    8.97
  -7 -13  -1    5.80   13.31
  -7 -13  -1  -18.39   16.00
  -7 -13  -1    7.55   11.24
   7  13  -2    4.28    9.67
   7  13  -2   -2.35    8.63
  -7 -13  -2  -13.33   13.89
  -7 -13  -2  -31.33   17.01
  -7 -13  -2    4.96    9.15
  -7 -13  -3  -12.10   14.04
  -7 -13  -3  -24.97   17.28
  -7 -13  -3   -5.42   11.76
  -8 -13   2  -16.81   15.98
   8  13   1    9.49   12.51
   8  13   1   -0.77   10.40
  -8 -13   1   -3.44   12.39
   8  13   0    1.42   13.62
  -8 -13   0    3.94   13.69
  -8 -13   0    3.74   13.58
   8  13  -1    5.00   14.00
  -8 -13  -1    0.43   14.17
   8  13  -1  -12.70   13.45
  -8 -13  -1  -12.36   11.30
  -8 -13  -1   15.45   13.50
  -8 -13  -2   -4.18   13.57
  -8 -13  -2   22.35   15.62
   5  14   4    5.27   10.96
   5  14   3   -8.68    9.96
   5  14   2    1.57    7.94
   5  14   2   21.31   11.84
  -5 -14  -3   -8.91   10.46
  -5 -14  -3    0.17    9.75
  -5 -14  -4   -7.14   12.52
  -5 -14  -4   -8.08   10.57
  -5 -14  -5  -12.84   12.98
   6  14   4   -4.17    9.31
   6  14   3  -10.30   11.15
   6  14   3    5.61   10.20
   6  14   2  -10.45   10.85
   6  14   2   -7.11   11.19
   6  14   1    6.96    9.38
   6  14   1    2.20    7.22
   6  14   0   11.94   10.65
   6  14   0   16.62    9.63
  -6 -14   0   40.11   13.06
  -6 -14  -1   24.37   14.45
  -6 -14  -2   16.90   13.53
  -6 -14  -3   -4.72   11.35
  -6 -14  -3  -10.55   13.43
  -6 -14  -3   -5.58    9.24
  -6 -14  -4    7.95   11.24
  -6 -14  -4    5.42   10.45
   7  14   3    1.40    8.55
   7  14   2   -1.28    9.99
   7  14   2   -8.30    8.93
   7  14   2  -12.60   12.22
   7  14   1   -5.12   12.62
   7  14   1  -12.62   11.76
   7  14   0   11.86   11.19
   7  14   0   13.90    9.48
  -7 -14   0   20.40   15.09
  -7 -14   0  -19.47   10.25
   7  14  -1   -4.87    9.10
  -7 -14  -1   -6.57   13.77
  -7 -14  -1   -2.64    9.86
  -7 -14  -2   16.90   12.09
  -7 -14  -2   25.40   15.36
  -7 -14  -2    1.88    9.25
  -7 -14  -3  -10.28   15.80
  -7 -14  -3   11.82   19.41
   8  14   1    3.28    9.66
  -8 -14   1  -17.43   14.21
   8  14   0  -15.18   14.02
  -8 -14   0    3.65   11.30
  -8 -14   0    2.29   13.49
  -8 -14  -1   -1.08   12.58
  -8 -14  -1    0.35   11.46
   6  15   3    4.86    9.57
   6  15   2   12.00   10.50
  -6 -15  -2    6.28   11.34
  -6 -15  -3    3.40   10.11
  -6 -15  -4   42.45   21.81
   7  15   2   17.39   11.30
   7  15   2    5.66   11.34
   7  15   1   -4.45   11.09
   7  15   1   17.93   13.39
  -7 -15  -1    5.22   12.58
  -7 -15  -2   -5.60   14.89
   0   0   0    0.00    0.00
TITL q in Pnc2
REM Pnc2 (#30, found as P2an in -cba setting)
CELL 0.71073  17.494029   6.859063   5.489217  90.0000  90.0000  90.0000
ZERR    4.00   0.005329   0.000892   0.000358   0.0000   0.0000   0.0000
LATT -1
SYMM -x,-y, z
SYMM  x,-y+1/2, z+1/2
SYMM -x, y+1/2, z+1/2
SFAC C H N
UNIT 24.00 60.00 4.00
TREF
HKLF 4
END
_computing_structure_solution     'SHELXT 2018/2 (Sheldrick, 2018)'
;
_shelx_hkl_checksum     78885
_shelx_res_file
;
TITL 3ha.res in Pca2(1)
    3ha.res
    created by SHELXL-2018/3 at 10:26:02 on 14-May-2025
CELL 0.71073 6.8591 17.494 5.4892 90 90 90
ZERR 4 0.0009 0.0053 0.0004 0 0 0
LATT -1
SYMM -X,-Y,0.5+Z
SYMM 0.5+X,-Y,+Z
SYMM 0.5-X,+Y,0.5+Z
SFAC C H N
UNIT 24 60 4
L.S. 100
PLAN  4
CONF
HTAB
BOND $H
list 4
MORE -1
TEMP
fmap 2 53
acta
REM <olex2.extras>
REM <HklSrc "%.\\3ha.hkl">
REM </olex2.extras>
WGHT    0.057300
FVAR       1.44010
N1    3    0.556327    0.035826    0.920509    11.00000    0.06494    0.05464 =
         0.04532    0.00358   -0.00366    0.00003
AFIX   3
H2    2    0.684017    0.040646    0.954979    11.00000   -1.20000
H1    2    0.542127    0.011566    0.777019    11.00000   -1.20000
AFIX   0
C1    1    0.467626    0.111194    0.905568    11.00000    0.05098    0.04517 =
         0.04291   -0.00320    0.00117   -0.00271
AFIX  23
H12   2    0.484199    0.136515    1.061406    11.00000   -1.20000
H11   2    0.328753    0.104832    0.879059    11.00000   -1.20000
AFIX   0
C2    1    0.547159    0.162998    0.708284    11.00000    0.04607    0.04933 =
         0.03717    0.00139   -0.00014    0.00064
AFIX  23
H22   2    0.686689    0.168369    0.731413    11.00000   -1.20000
H21   2    0.526551    0.138715    0.551522    11.00000   -1.20000
AFIX   0
C3    1    0.457534    0.240957    0.702330    11.00000    0.03989    0.06521 =
         0.04394    0.00192    0.00049    0.00042
AFIX  23
H32   2    0.475565    0.264744    0.860355    11.00000   -1.20000
H31   2    0.318406    0.235580    0.675689    11.00000   -1.20000
AFIX   0
C4    1    0.540367    0.294043    0.507106    11.00000    0.04269    0.05542 =
         0.04117   -0.00031   -0.00331   -0.00158
AFIX  23
H42   2    0.679673    0.299029    0.533055    11.00000   -1.20000
H41   2    0.521480    0.270362    0.349076    11.00000   -1.20000
AFIX   0
C5    1    0.451747    0.372883    0.501312    11.00000    0.05406    0.05948 =
         0.04828    0.00065    0.00423   -0.00171
AFIX  23
H51   2    0.312578    0.368251    0.473613    11.00000   -1.20000
H52   2    0.470200    0.396829    0.659017    11.00000   -1.20000
AFIX   0
C6    1    0.537586    0.423716    0.307781    11.00000    0.07172    0.07688 =
         0.05988    0.00795    0.00134    0.00403
AFIX  33
H63   2    0.475481    0.472863    0.313277    11.00000   -1.50000
H62   2    0.674870    0.429650    0.336080    11.00000   -1.50000
H61   2    0.517151    0.401053    0.150563    11.00000   -1.50000
AFIX   0
HKLF 4
REM  3ha.res in Pca2(1)
REM wR2 = 0.1313, GooF = S = 0.977, Restrained GooF = 0.976 for all data
REM R1 = 0.0472 for 527 Fo > 4sig(Fo) and 0.1434 for all 1085 data
REM 64 parameters refined using 1 restraints
END
WGHT      0.0573      0.0000
REM Instructions for potential hydrogen bonds
EQIV $1 -x+1, -y, z-1/2
HTAB N1 N1_$1
REM Highest difference peak  0.104,  deepest hole -0.104,  1-sigma level  0.023
Q1    1   0.5599  0.3203  0.7094  11.00000  0.05    0.10
Q2    1   0.5744  0.3746  0.1364  11.00000  0.05    0.09
Q3    1   0.6376  0.4731  0.3008  11.00000  0.05    0.09
Q4    1   0.3395  0.0578  0.9190  11.00000  0.05    0.08
;
_shelx_res_checksum     10837
data_hexylamine_1_40GPa
_audit_creation_method
;
Olex2 1.5
(compiled 2025.04.05 svn.rf049d14d for OlexSys, GUI svn.r7224)
;
_chemical_name_systematic     'n-Hexylamine'
_chemical_name_common     ?
_chemical_formula_moiety     'C6 H15 N'
_chemical_formula_sum     'C6 H15 N'
_chemical_formula_iupac     'C6 H15 N'
_chemical_formula_weight     101.19
_chemical_melting_point     ?
_chemical_absolute_configuration     ?
_space_group_crystal_system     orthorhombic
_space_group_name_H-M_alt     'P c a 21'
_space_group_name_Hall     'P 2c -2ac'
loop_
    _space_group_symop_operation_xyz
    'x, y, z'
    '-x, -y, z+1/2'
    'x+1/2, -y, z'
    '-x+1/2, y, z+1/2'
_cell_length_a     6.7241(19)
_cell_length_b     17.052(13)
_cell_length_c     5.3367(7)
_cell_angle_alpha     90
_cell_angle_beta     90
_cell_angle_gamma     90
_cell_volume     611.9(5)
_cell_formula_units_Z     4
_cell_measurement_reflns_used     794
_cell_measurement_theta_min     3.8110
_cell_measurement_theta_max     23.6520
_cell_measurement_temperature     295(2)
_cell_measurement_pressure     1400000
_exptl_crystal_description     disc
_exptl_crystal_colour     colourless
_exptl_crystal_size_max     0.26
_exptl_crystal_size_mid     0.26
_exptl_crystal_size_min     0.23
_exptl_crystal_density_diffrn     1.098
_exptl_crystal_density_meas     ?
_exptl_crystal_density_method     ?
_exptl_crystal_F_000     232
_exptl_absorpt_coefficient_mu     0.064
_exptl_absorpt_correction_type     multi-scan
_exptl_absorpt_process_details
;
(CrysAlis PRO; Rigaku OD, 2022)
;
_exptl_absorpt_correction_T_min     0.44651
_exptl_absorpt_correction_T_max     1.00000
_diffrn_ambient_temperature     295(2)
_diffrn_source     ?
_diffrn_radiation_type     MoK\a
_diffrn_radiation_wavelength     0.71073
_diffrn_measurement_device_type     'Rigaku Xcalibur Atlas'
_diffrn_measurement_method     '\f- and \w-scans'
_diffrn_measurement_specimen_support     'diamond anvil cell'
_diffrn_detector_area_resol_mean     10.5384
_diffrn_reflns_number     4114
_diffrn_reflns_av_R_equivalents     0.0680
_diffrn_reflns_av_unetI/netI     0.0773
_diffrn_reflns_theta_min     3.257
_diffrn_reflns_theta_max     30.434
_diffrn_reflns_theta_full     25.242
_diffrn_measured_fraction_theta_max     0.449
_diffrn_measured_fraction_theta_full     0.564
_diffrn_reflns_limit_h_min     -8
_diffrn_reflns_limit_h_max     8
_diffrn_reflns_limit_k_min     -14
_diffrn_reflns_limit_k_max     13
_diffrn_reflns_limit_l_min     -7
_diffrn_reflns_limit_l_max     7
_refine_special_details
;
Rigaku Xcalibur EOS and Xcalibur ATLAS diffractometers were used for
the high-pressure studies. The X-ray wavelength used in all experiments was
0.71073 \%A. The DAC was centred by the gasket-shadow method (Budzianowski &
Katrusiak, 2004). The <i>CrysAlis PRO</i> program suite was used for data
collection, determination of the <i>UB</i> matrices and data reductions. All
data were accounted for the Lorentz, polarization and absorption effects.
<i>OLEX2</i> (Dolomanov <i>et al.</i>, 2009), <i>SHELXT</i> (Sheldrick, 2015a)
and <i>SHELXL</i> (Sheldrick, 2015b) were used to solve the structures by
direct methods, and then to the full-matrix least-squares refinement.
;
_reflns_number_total     852
_reflns_number_gt     401
_reflns_threshold_expression     'I > 2\s(I)'
_refine_ls_structure_factor_coef     Fsqd
_refine_ls_matrix_type     full
_refine_ls_R_factor_all     0.1624
_refine_ls_R_factor_gt     0.0612
_refine_ls_wR_factor_gt     0.1466
_refine_ls_wR_factor_ref     0.1943
_refine_ls_goodness_of_fit_ref     1.038
_refine_ls_restrained_S_all     1.037
_refine_ls_number_reflns     852
_refine_ls_number_parameters     64
_refine_ls_number_restraints     1
_refine_ls_hydrogen_treatment     constr
_refine_ls_weighting_scheme     calc
_refine_ls_weighting_details
                      'w=1/[\s^2^(Fo^2^)+(0.0896P)^2^] where P=(Fo^2^+2Fc^2^)/3'
_atom_sites_solution_hydrogens     mixed
_atom_sites_solution_primary     dual
_atom_sites_solution_secondary     ?
_refine_ls_shift/su_max     0.000
_refine_ls_shift/su_mean     0.000
_refine_diff_density_max     0.173
_refine_diff_density_min     -0.195
_refine_ls_extinction_method     none
_refine_ls_extinction_coef     .
_refine_ls_abs_structure_details
;
Flack <i>x</i> determined using 130 quotients [(I+)-(I-)]/[(I+)+(I-)]
(Parsons <i>et al.</i>,  2013)
;
_refine_ls_abs_structure_Flack     3.1(10)
loop_
    _atom_type_symbol
    _atom_type_description
    _atom_type_scat_dispersion_real
    _atom_type_scat_dispersion_imag
    _atom_type_scat_source
    'C' 'C' 0.0033 0.0016
                         'International Tables Vol C Tables 4.2.6.8 and 6.1.1.4'
    'H' 'H' 0.0000 0.0000
                         'International Tables Vol C Tables 4.2.6.8 and 6.1.1.4'
    'N' 'N' 0.0061 0.0033
                         'International Tables Vol C Tables 4.2.6.8 and 6.1.1.4'
_computing_data_collection
;
CrysAlis PRO (Rigaku OD, 2022)
;
_computing_cell_refinement
;
CrysAlis PRO (Rigaku OD, 2022)
;
_computing_data_reduction
;
CrysAlis PRO (Rigaku OD, 2022)
;
_computing_structure_solution
;
SHELXT2018 (Sheldrick, 2015<i>a</i>)
;
_computing_structure_refinement
;
SHELXL2018 (Sheldrick, 2015<i>b</i>)
;
_computing_molecular_graphics
;
Mercury (Macrae <i>et al.</i>,  2020)
;
_computing_publication_material
;
OLEX2 (Dolomanov <i>et al.</i>, 2009)
;
loop_
    _atom_site_type_symbol
    _atom_site_label
    _atom_site_fract_x
    _atom_site_fract_y
    _atom_site_fract_z
    _atom_site_U_iso_or_equiv
    _atom_site_adp_type
    _atom_site_calc_flag
    _atom_site_occupancy
    _atom_site_disorder_assembly
    _atom_site_disorder_group
    N N1 0.5636(8) 0.0353(5) 0.9407(9) 0.058(2) Uani d 1 . .
    H H2 0.694796 0.041899 0.966999 0.069 Uiso d 1 . .
    H H1 0.544766 0.009549 0.795479 0.069 Uiso d 1 . .
    C C1 0.4647(9) 0.1130(6) 0.9275(12) 0.053(3) Uani d 1 . .
    H H12 0.484791 0.140747 1.084208 0.063 Uiso calc 1 . .
    H H11 0.322777 0.105681 0.904622 0.063 Uiso calc 1 . .
    C C2 0.5466(9) 0.1622(6) 0.7122(11) 0.050(3) Uani d 1 . .
    H H22 0.689124 0.168003 0.733140 0.060 Uiso calc 1 . .
    H H21 0.523657 0.134733 0.555654 0.060 Uiso calc 1 . .
    C C3 0.4542(8) 0.2414(6) 0.6972(12) 0.056(3) Uani d 1 . .
    H H32 0.470772 0.267628 0.857227 0.067 Uiso calc 1 . .
    H H31 0.312710 0.235476 0.667628 0.067 Uiso calc 1 . .
    C C4 0.5425(9) 0.2932(6) 0.4908(10) 0.047(3) Uani d 1 . .
    H H42 0.684285 0.298718 0.519215 0.057 Uiso calc 1 . .
    H H41 0.524514 0.267358 0.330484 0.057 Uiso calc 1 . .
    C C5 0.4508(9) 0.3733(6) 0.4782(11) 0.063(3) Uani d 1 . .
    H H52 0.467165 0.398929 0.639147 0.075 Uiso calc 1 . .
    H H51 0.309275 0.367858 0.447405 0.075 Uiso calc 1 . .
    C C6 0.5408(8) 0.4251(5) 0.2748(12) 0.069(3) Uani d 1 . .
    H H63 0.476291 0.475376 0.275976 0.103 Uiso calc 1 . .
    H H62 0.680310 0.431891 0.306105 0.103 Uiso calc 1 . .
    H H61 0.522333 0.400803 0.114258 0.103 Uiso calc 1 . .
loop_
    _atom_site_aniso_label
    _atom_site_aniso_U_11
    _atom_site_aniso_U_22
    _atom_site_aniso_U_33
    _atom_site_aniso_U_12
    _atom_site_aniso_U_13
    _atom_site_aniso_U_23
    N1 0.067(4) 0.064(9) 0.042(3) -0.002(3) -0.009(3) 0.005(3)
    C1 0.059(5) 0.048(13) 0.051(4) 0.002(4) -0.002(4) 0.004(4)
    C2 0.048(5) 0.064(12) 0.038(3) 0.002(4) -0.004(4) 0.002(4)
    C3 0.043(5) 0.084(12) 0.041(3) -0.007(4) 0.005(4) -0.005(4)
    C4 0.052(5) 0.055(11) 0.035(3) 0.000(4) -0.003(4) 0.006(4)
    C5 0.057(6) 0.082(13) 0.049(4) -0.002(4) 0.006(4) -0.004(5)
    C6 0.068(5) 0.095(12) 0.043(4) 0.006(4) 0.006(5) 0.008(4)
_geom_special_details
;
 All esds (except the esd in the dihedral angle between two l.s. planes)
 are estimated using the full covariance matrix.  The cell esds are taken
 into account individually in the estimation of esds in distances, angles
 and torsion angles; correlations between esds in cell parameters are only
 used when they are defined by crystal symmetry.  An approximate (isotropic)
 treatment of cell esds is used for estimating esds involving l.s. planes.
;
loop_
    _geom_bond_atom_site_label_1
    _geom_bond_atom_site_label_2
    _geom_bond_site_symmetry_2
    _geom_bond_distance
    _geom_bond_publ_flag
    N1 H2 . 0.9000 ?
    N1 H1 . 0.8998 ?
    N1 C1 . 1.485(12) ?
    C1 H12 . 0.9700 ?
    C1 H11 . 0.9700 ?
    C1 C2 . 1.526(11) ?
    C2 H22 . 0.9700 ?
    C2 H21 . 0.9700 ?
    C2 C3 . 1.489(11) ?
    C3 H32 . 0.9700 ?
    C3 H31 . 0.9700 ?
    C3 C4 . 1.532(11) ?
    C4 H42 . 0.9700 ?
    C4 H41 . 0.9700 ?
    C4 C5 . 1.499(11) ?
    C5 H52 . 0.9700 ?
    C5 H51 . 0.9700 ?
    C5 C6 . 1.525(10) ?
    C6 H63 . 0.9600 ?
    C6 H62 . 0.9600 ?
    C6 H61 . 0.9600 ?
loop_
    _geom_angle_atom_site_label_1
    _geom_angle_atom_site_label_2
    _geom_angle_atom_site_label_3
    _geom_angle_site_symmetry_1
    _geom_angle_site_symmetry_3
    _geom_angle
    _geom_angle_publ_flag
    H2 N1 H1 . . 109.5 ?
    C1 N1 H2 . . 109.5 ?
    C1 N1 H1 . . 109.3 ?
    N1 C1 H12 . . 109.4 ?
    N1 C1 H11 . . 109.4 ?
    N1 C1 C2 . . 111.4(6) ?
    H12 C1 H11 . . 108.0 ?
    C2 C1 H12 . . 109.4 ?
    C2 C1 H11 . . 109.4 ?
    C1 C2 H22 . . 109.0 ?
    C1 C2 H21 . . 109.0 ?
    H22 C2 H21 . . 107.8 ?
    C3 C2 C1 . . 112.9(6) ?
    C3 C2 H22 . . 109.0 ?
    C3 C2 H21 . . 109.0 ?
    C2 C3 H32 . . 108.8 ?
    C2 C3 H31 . . 108.8 ?
    C2 C3 C4 . . 113.6(5) ?
    H32 C3 H31 . . 107.7 ?
    C4 C3 H32 . . 108.8 ?
    C4 C3 H31 . . 108.8 ?
    C3 C4 H42 . . 108.9 ?
    C3 C4 H41 . . 108.9 ?
    H42 C4 H41 . . 107.7 ?
    C5 C4 C3 . . 113.4(6) ?
    C5 C4 H42 . . 108.9 ?
    C5 C4 H41 . . 108.9 ?
    C4 C5 H52 . . 108.9 ?
    C4 C5 H51 . . 108.9 ?
    C4 C5 C6 . . 113.4(6) ?
    H52 C5 H51 . . 107.7 ?
    C6 C5 H52 . . 108.9 ?
    C6 C5 H51 . . 108.9 ?
    C5 C6 H63 . . 109.5 ?
    C5 C6 H62 . . 109.5 ?
    C5 C6 H61 . . 109.5 ?
    H63 C6 H62 . . 109.5 ?
    H63 C6 H61 . . 109.5 ?
    H62 C6 H61 . . 109.5 ?
loop_
    _geom_torsion_atom_site_label_1
    _geom_torsion_atom_site_label_2
    _geom_torsion_atom_site_label_3
    _geom_torsion_atom_site_label_4
    _geom_torsion_site_symmetry_1
    _geom_torsion_site_symmetry_2
    _geom_torsion_site_symmetry_3
    _geom_torsion_site_symmetry_4
    _geom_torsion
    _geom_torsion_publ_flag
    N1 C1 C2 C3 . . . . -178.5(7) ?
    C1 C2 C3 C4 . . . . 176.9(6) ?
    C2 C3 C4 C5 . . . . -179.3(7) ?
    C3 C4 C5 C6 . . . . 179.2(5) ?
_shelx_space_group_comment
;
The symmetry employed for this shelxl refinement is uniquely defined
by the following loop, which should always be used as a source of
symmetry information in preference to the above space-group names.
They are only intended as comments.
;
_shelx_estimated_absorpt_T_min     ?
_shelx_estimated_absorpt_T_max     ?
_shelx_hkl_file
;
   0   0   5   16.67    9.39
   0   0   5    2.73   11.05
   0   0   4 1530.52   71.76
   0   0   4 1576.63   75.49
   0   0   4 1573.32   57.86
   0   0   4 1549.18   77.75
   0   0   4 1702.98   85.93
   0   0   3   -0.57    5.99
   0   0   3    3.80    4.57
   0   0   3   -2.92    2.80
   0   0   3   -3.63    5.52
   0   0   3    4.03    2.76
   0   0   2  926.42   38.85
   0   0   2  870.06   34.90
   0   0   2  901.67   40.11
   0   0   2  971.95   39.84
   0   0   2  871.53   28.43
   0   0   1    0.40    0.78
   0   0   1    0.67    0.95
   0   0   1    0.51    1.01
   0   0   1   -0.15    0.90
   0   0   1    0.12    0.91
   0   0   1    1.74    2.08
   0   0  -1    0.48    1.20
   0   0  -1   -0.48    1.11
   0   0  -1    0.83    0.61
   0   0  -1    0.40    0.59
   0   0  -1   -0.58    0.88
   0   0  -2  895.78   37.42
   0   0  -2  789.23   32.38
   0   0  -2  873.08   32.78
   0   0  -2  949.15   26.34
   0   0  -2  847.14   35.06
   0   0  -3   -3.87    5.23
   0   0  -3   -2.06    3.74
   0   0  -3   -1.39    2.49
   0   0  -3    5.49    6.02
   0   0  -3    7.96    5.92
   0   0  -4 1543.75   69.15
   0   0  -4 1622.45   46.34
   0   0  -4 1554.37   71.81
   0   0  -4 1436.76   65.05
   0   0  -4 1552.72   64.95
   0   0  -5   -4.12    7.06
   0   0  -5   -1.52    9.30
   0   0  -5   -6.16   10.15
  -1   0   6    0.20   12.53
  -1   0   6   -0.03   11.19
  -1   0   6    8.26   10.88
  -1   0   5  -16.74   12.10
  -1   0   5  -18.00   18.86
  -1   0   5    3.79    7.17
   1   0   4   -6.11    7.17
  -1   0   4    6.09    5.02
  -1   0   4   -6.92    6.96
  -1   0   4  -10.18   11.35
   1   0   4   -3.62    5.52
  -1   0   4   -9.64    7.08
   1   0   4    5.30    4.82
  -1   0   4    2.94    6.57
  -1   0   3    3.25    3.07
   1   0   3   -6.65    7.18
  -1   0   3   15.83    9.17
  -1   0   3  -11.66    6.75
  -1   0   3   -0.93    3.29
   1   0   3    2.79    6.17
   1   0   3   -1.79    6.71
  -1   0   3    0.79    2.87
  -1   0   2   -1.50    6.70
  -1   0   2   -1.80    2.91
   1   0   2    2.99    2.16
  -1   0   2    1.19    1.88
  -1   0   2    0.19    3.14
  -1   0   2    0.64    2.04
   1   0   2   -0.82    3.33
  -1   0   2   -1.27    2.14
  -1   0   1    5.02    2.83
  -1   0   1    4.06    2.39
  -1   0   1    1.37    2.65
   1   0   1    2.32    2.13
  -1   0   1    8.24    2.81
  -1   0   1    5.83    3.49
   1   0  -1    3.49    2.04
   1   0  -1    8.87    2.88
   1   0  -1    8.82    3.94
   1   0  -1    6.35    3.55
  -1   0  -2    1.07    3.16
   1   0  -2   -1.13    2.47
   1   0  -2   -1.71    2.95
   1   0  -2   -0.97    1.09
  -1   0  -2    3.62    4.08
  -1   0  -2   -3.97    4.97
   1   0  -2   -4.08    2.14
   1   0  -2   -7.54    5.03
   1   0  -2   -3.18    3.39
   1   0  -3   -4.38    6.81
   1   0  -3   -3.32    4.07
   1   0  -3   -2.29    4.61
   1   0  -3   -2.80    3.46
  -1   0  -3  -11.76    7.10
   1   0  -3   -5.67    5.38
  -1   0  -3  -12.75    7.35
  -1   0  -3   10.02    5.98
  -1   0  -3   -0.53    3.94
   1   0  -4    2.82    4.51
   1   0  -4   17.29   10.83
  -1   0  -4   -7.97    8.70
   1   0  -4   -0.54    5.17
  -1   0  -4  -11.45    7.45
  -1   0  -4  -16.85    9.92
   1   0  -4    2.04    5.94
  -1   0  -4   -5.35    8.96
   1   0  -4   12.35    6.70
   1   0  -5    3.22    8.71
   1   0  -5   11.40    7.72
   1   0  -5   14.71    8.66
   1   0  -5    9.73    8.24
   1   0  -6    1.12    9.80
   1   0  -6    9.97   11.73
  -2   0   6    1.55   16.16
  -2   0   6  -10.51   14.52
  -2   0   6    8.86   10.71
  -2   0   5   17.59   15.65
  -2   0   5   24.50   11.57
  -2   0   5   17.77   12.24
  -2   0   5   32.86   18.20
  -2   0   4  690.41   45.29
  -2   0   4  614.28   48.48
  -2   0   4  733.80   53.82
  -2   0   4  663.56   43.91
  -2   0   4  652.99   51.36
  -2   0   3   69.45   14.41
  -2   0   3   67.40   10.87
  -2   0   3   77.03   13.50
  -2   0   3   69.81   14.45
  -2   0   3   79.77   15.18
  -2   0   2  139.06   17.30
  -2   0   2  135.28   16.20
  -2   0   2  128.96   15.36
  -2   0   2  127.51   14.77
  -2   0   2  118.76   14.66
  -2   0   1  164.45   16.31
  -2   0   1  158.58   15.91
  -2   0   1  164.38   16.49
  -2   0   1  160.77   16.10
   2   0  -1  153.18   15.18
   2   0  -1  171.12   16.95
   2   0  -2  159.53   17.75
   2   0  -2  124.24   15.43
   2   0  -2  142.40   15.97
   2   0  -2  120.90   14.02
   2   0  -3   60.82    8.92
   2   0  -3   60.88   12.15
   2   0  -3   84.24   15.30
   2   0  -3   68.32   13.87
   2   0  -3   78.96    9.83
   2   0  -3   70.21   12.65
   2   0  -4  627.04   44.39
   2   0  -4  547.95   42.89
   2   0  -4  566.93   39.26
   2   0  -4  634.40   34.02
   2   0  -4  548.01   43.75
   2   0  -5   19.71   10.57
   2   0  -5   -0.84   10.69
   2   0  -5   28.98   13.39
   2   0  -5    9.13    8.32
   2   0  -6    6.11    9.60
   2   0  -6   -3.90   13.11
   2   0  -6   16.94   15.13
  -3   0   7   16.33   18.54
  -3   0   7   25.74   16.30
  -3   0   7   -0.10   22.47
  -3   0   6  -21.88   11.76
  -3   0   6  -12.07   13.54
  -3   0   5    2.78    7.79
  -3   0   5  -11.36   14.80
  -3   0   5    6.76    7.68
  -3   0   4   -0.36    5.71
  -3   0   4   -4.82    7.65
  -3   0   4  -26.10   14.40
  -3   0   4   -0.53    8.56
  -3   0   3    1.27    2.78
  -3   0   3    0.45    5.45
  -3   0   3   10.22    4.31
  -3   0   3   -5.84    6.30
  -3   0   3   -6.59    8.03
  -3   0   2   -1.32    4.78
  -3   0   2    4.24    4.39
  -3   0   2    1.98    3.11
  -3   0   2   -2.65    2.25
  -3   0   2   -5.00    5.43
   3   0  -2   -2.58    5.81
   3   0  -2   -2.12    3.66
   3   0  -2   -1.48    5.41
   3   0  -3   -2.42    4.65
   3   0  -3   -5.44    5.91
   3   0  -3   -6.93    8.60
   3   0  -3    8.44    8.68
   3   0  -4  -11.19   10.72
   3   0  -4   -3.32    7.79
   3   0  -4    0.05    6.42
   3   0  -4   -9.68    7.69
   3   0  -5  -13.19   10.61
   3   0  -5   -8.31    7.95
   3   0  -5    6.44   10.87
   3   0  -5   15.52    9.31
   3   0  -6  -25.54   16.40
   3   0  -6  -11.30   15.30
   3   0  -6    4.35   16.44
   3   0  -7  -15.81   18.04
   3   0  -7  -67.98   31.36
  -4   0   6   44.66   16.87
  -4   0   6    5.67   13.04
  -4   0   5   20.23   15.60
  -4   0   5   30.31   17.98
  -4   0   5   -5.20    8.86
  -4   0   4   73.87   19.98
  -4   0   4   87.08   21.48
  -4   0   4   71.41   18.81
  -4   0   4   60.24   17.87
  -4   0   3   29.08   11.17
  -4   0   3   35.68   13.19
  -4   0   3   20.73   10.36
  -4   0   3   49.89   15.97
   4   0  -3   53.96   15.88
   4   0  -3   28.95   11.07
   4   0  -3   23.42   12.80
   4   0  -4   58.82   17.37
   4   0  -4   64.32   18.54
   4   0  -4   74.66   19.00
   4   0  -5   -8.06   10.62
   4   0  -5   -5.45    9.48
   4   0  -5   14.83   10.75
   4   0  -6    3.87   14.36
   4   0  -6  -17.41   18.60
   0  -1   6   33.81   14.07
   0  -1   5   -1.28    8.52
   0  -1   5   17.28    9.76
   0  -1   5    6.25    6.97
   0  -1   5   -0.49    9.99
   0  -1   4  519.50   40.86
   0   1   4  431.26   38.85
   0  -1   4  457.90   43.77
   0  -1   4  527.08   32.67
   0  -1   4  517.60   43.83
   0  -1   4  447.38   27.82
   0  -1   4  483.98   42.15
   0   1   4  471.76   32.71
   0   1   4  494.59   46.80
   0  -1   3    1.72    2.93
   0  -1   3   -3.18    4.83
   0   1   3    3.12    4.56
   0   1   3   -3.74    5.39
   0  -1   3   -3.62    6.18
   0   1   3   -2.39    3.67
   0   1   3    1.36    3.50
   0  -1   3   -1.35    2.57
   0  -1   3   -2.65    4.44
   0   1   2  580.13   25.26
   0  -1   2  626.61   25.58
   0  -1   2  598.46   21.94
   0   1   2  668.87   36.64
   0  -1   2  630.52   30.70
   0  -1   2  605.89   32.19
   0   1   2  619.86   34.49
   0  -1   2  625.77   30.17
   0  -1   2  609.25   28.64
   0   1   2  593.92   32.53
   0   1   2  615.23   31.87
   0  -1   1   -3.13    1.58
   0  -1   1   -0.52    1.01
   0   1   1    1.60    1.50
   0   1   1    1.51    1.19
   0  -1   1    0.81    1.57
   0  -1   1    0.82    0.87
   0   1  -1    1.81    1.24
   0   1  -1    0.69    0.66
   0   1  -1    1.80    1.03
   0   1  -1    2.32    1.00
   0  -1  -1    1.59    1.00
   0   1  -1    1.90    1.64
   0   1  -1    0.01    0.80
   0   1  -1    0.20    0.43
   0  -1  -2  574.31   29.95
   0   1  -2  627.94   29.61
   0   1  -2  596.38   22.40
   0   1  -2  628.71   31.01
   0   1  -2  673.44   28.93
   0  -1  -2  618.81   28.89
   0   1  -2  558.98   19.59
   0   1  -2  589.46   27.39
   0   1  -2  651.83   21.81
   0  -1  -2  618.90   32.22
   0  -1  -2  513.76   27.41
   0  -1  -3   -0.28    4.37
   0   1  -3   -2.05    3.49
   0   1  -3   -8.65    5.64
   0  -1  -3   -4.87    5.56
   0  -1  -3    0.19    4.15
   0   1  -3   -0.05    2.21
   0   1  -3   -8.95    6.02
   0  -1  -3   -0.90    2.47
   0   1  -3   -8.16    5.62
   0  -1  -3    1.34    3.69
   0   1  -4  465.53   39.60
   0  -1  -4  472.56   36.27
   0  -1  -4  472.38   25.84
   0   1  -4  459.94   37.13
   0   1  -4  522.16   39.51
   0   1  -4  458.47   25.80
   0  -1  -4  472.83   40.88
   0  -1  -4  489.48   39.50
   0   1  -4  501.00   37.23
   0   1  -5    4.81    8.41
   0   1  -5    8.65   10.80
   0   1  -5   -9.94    9.69
   0   1  -5    4.36    7.21
   0   1  -6   32.53   14.56
  -1  -1   6    1.76   14.01
  -1  -1   6    6.77   11.28
  -1  -1   6   -8.98    7.56
   1  -1   5  404.12   49.08
  -1   1   5  431.31   38.61
  -1  -1   5  472.38   51.45
  -1  -1   5  379.96   44.82
   1  -1   5  436.09   45.70
  -1   1   5  537.18   57.39
  -1   1   5  479.47   49.28
  -1   1   5  342.49   42.03
  -1  -1   5  419.95   43.22
  -1  -1   5  411.76   45.64
  -1  -1   4   16.82    9.96
  -1  -1   4   30.18   10.03
   1  -1   4   13.57    7.68
   1  -1   4   28.29   10.34
   1  -1   4   32.36   11.34
  -1  -1   4    2.01    9.42
  -1   1   4   20.43    7.62
  -1   1   4   12.96    7.71
  -1   1   4   21.03   10.81
  -1   1   4   36.19   14.47
  -1  -1   4   33.60    9.81
  -1  -1   3   26.28    6.89
   1  -1   3   21.39    8.30
  -1  -1   3   22.69    8.28
  -1   1   3   27.37    9.79
   1  -1   3   18.49    8.39
  -1   1   3   19.82    3.52
  -1  -1   3   27.72    9.11
  -1   1   3   38.34   10.59
  -1   1   3   20.95    7.49
  -1  -1   3   10.30    3.08
  -1   1   3   24.65    7.37
   1  -1   3   21.35    8.19
   1  -1   3   14.09    3.86
  -1  -1   3   17.22    7.69
  -1   1   3   32.31    9.60
  -1   1   2    5.63    3.43
   1  -1   2    3.60    4.55
  -1  -1   2    0.64    3.23
  -1  -1   2    3.13    3.34
   1  -1   2   -1.65    2.77
  -1   1   2    3.75    2.94
  -1   1   2    5.20    3.44
  -1   1   2    2.56    1.57
   1  -1   2    5.98    4.51
   1  -1   2    0.98    1.87
  -1  -1   2    5.75    4.42
  -1   1   2   -2.83    2.53
  -1   1   2    0.71    2.41
  -1  -1   2   -0.36    1.84
  -1   1   1 3277.85   51.82
  -1   1   1 3083.83   53.82
   1  -1   1 2890.34   56.08
  -1   1   1 3207.21   54.57
   1  -1   1 3041.53   58.47
  -1   1   1 3184.91   45.76
  -1  -1   1 3147.47   58.25
  -1   1   1 3163.24   56.86
  -1  -1   1 3152.22   60.35
  -1  -1   1 3140.42   57.11
   1  -1   1 3136.25   62.78
   1  -1   0    7.21    2.22
  -1   1   0    8.91    2.40
  -1   1   0   11.69    2.57
   1  -1   0    8.52    1.83
  -1   1   0    5.52    1.76
   1  -1   0    6.38    1.98
   1  -1   0    6.43    1.66
   1   1  -1 3012.12   58.32
  -1   1  -1 3088.83   56.57
   1  -1  -1 3250.10   47.33
   1   1  -1 3132.93   51.72
  -1   1  -1 2952.76   50.65
  -1   1  -1 3065.26   56.19
   1  -1  -1 3199.14   54.99
  -1   1  -1 3169.36   56.19
   1  -1  -1 3133.37   54.02
   1   1  -1 3081.64   56.21
  -1   1  -1 3097.77   52.14
   1  -1  -1 3090.92   53.08
   1   1  -2    3.37    2.50
  -1   1  -2    2.23    2.23
  -1   1  -2   -2.09    3.02
   1  -1  -2    1.58    1.70
   1  -1  -2   -0.43    2.57
   1   1  -2    2.21    1.10
  -1   1  -2    0.08    2.98
   1   1  -2   -1.21    2.90
   1   1  -2    1.44    2.49
   1  -1  -2    2.64    3.27
   1   1  -2   -0.56    2.45
   1  -1  -2    0.45    2.31
   1   1  -2   -1.85    3.46
  -1   1  -2   -1.14    2.51
   1  -1  -2    1.86    3.26
  -1   1  -2    5.64    2.58
   1   1  -3   38.24   10.62
   1   1  -3   27.60    7.53
   1   1  -3   24.97    7.99
   1  -1  -3   40.69   10.31
   1  -1  -3   20.84    8.15
   1  -1  -3   18.22    6.40
   1   1  -3   18.57    5.67
   1   1  -3   18.38    6.71
  -1   1  -3   19.75    8.20
  -1   1  -3   19.49    6.74
  -1   1  -3   13.11    5.05
   1  -1  -3   16.77    5.40
   1  -1  -3   23.85    8.52
  -1   1  -3   26.87    9.16
  -1   1  -4   27.55   11.13
   1   1  -4   23.95   11.30
  -1   1  -4   38.35   10.44
  -1   1  -4   29.31   12.59
   1  -1  -4   26.15   10.41
   1   1  -4   19.80    8.82
   1  -1  -4   12.51    7.40
   1  -1  -4   23.67    7.61
   1   1  -4   16.37    6.63
   1   1  -4   23.06   10.10
   1   1  -4   32.86    8.46
   1  -1  -4   13.00    5.61
  -1   1  -4   28.07   12.05
   1   1  -5  399.29   35.08
  -1   1  -5  571.09   53.30
   1  -1  -5  442.13   44.56
   1   1  -5  442.88   43.53
  -1   1  -5  425.42   44.12
   1   1  -5  429.09   41.72
   1  -1  -5  403.10   35.03
   1  -1  -5  376.10   40.84
   1   1  -5  432.88   43.28
  -1   1  -5  450.05   46.86
   1  -1  -5  438.14   44.08
   1   1  -6  -11.76   13.34
   1   1  -6   -9.89   12.98
   1   1  -6    7.48    8.27
  -2  -1   7   42.44   25.07
  -2  -1   7  -17.96   15.75
  -2  -1   7   15.91   13.75
  -2  -1   6   27.26   17.51
  -2   1   6   30.82   14.14
  -2  -1   6    9.79   12.17
  -2   1   6   13.19   11.59
  -2   1   6   19.55   13.23
  -2  -1   6   -1.14   20.97
  -2   1   5   14.32    7.70
  -2   1   5    7.03    9.43
  -2  -1   5    7.98   11.00
  -2   1   5   20.03    9.42
  -2  -1   5    0.32    9.35
  -2  -1   5  -11.52   13.74
  -2   1   5    1.83    7.31
  -2  -1   5   24.27   15.62
  -2   1   4  210.28   28.62
  -2  -1   4  184.55   26.77
  -2  -1   4  174.90   22.35
  -2  -1   4  172.81   25.75
  -2  -1   4  210.71   27.47
  -2   1   4  205.87   28.89
  -2   1   4  161.93   23.22
  -2  -1   4  229.13   28.87
  -2   1   4  206.51   30.21
   2  -1   3    4.26    3.96
  -2   1   3    8.37    4.67
  -2   1   3    7.91    5.53
  -2  -1   3    5.69    4.49
  -2   1   3    6.73    4.35
  -2  -1   3   12.49    8.03
  -2  -1   3    6.40    5.63
  -2  -1   3   16.28    8.33
  -2   1   3   15.60    6.24
  -2   1   3    4.41    2.97
  -2   1   3    5.14    5.22
  -2   1   2  158.61   10.78
  -2   1   2  176.82   18.28
  -2   1   2  166.08   14.96
  -2  -1   2  179.22   20.92
  -2  -1   2  178.28   18.96
  -2   1   2  166.13   18.81
  -2   1   2  176.91   17.21
   2  -1   2  162.71   21.47
  -2   1   2  188.50   19.53
  -2  -1   2  167.64   19.07
  -2  -1   2  189.84   20.63
  -2   1   1  440.52   16.05
  -2   1   1  452.77   22.24
  -2   1   1  446.56   18.00
  -2   1   1  445.23   23.10
   2  -1   1  429.50   27.56
  -2   1   1  469.00   23.69
  -2   1   1  477.45   22.54
  -2   1   0   48.03    9.14
  -2   1   0   68.79    9.82
  -2   1   0   62.39    9.04
  -2   1   0   49.35    8.43
   2  -1   0   48.37    9.33
   2  -1  -1  431.76   21.70
   2  -1  -1  430.18   22.29
  -2   1  -1  454.68   25.88
  -2   1  -1  425.91   23.18
   2  -1  -1  425.60   20.73
  -2   1  -1  446.10   24.34
   2  -1  -1  457.13   18.64
  -2   1  -2  185.02   21.15
   2  -1  -2  171.64   18.38
  -2   1  -2  159.62   20.59
   2  -1  -2  186.17   19.09
   2   1  -2  176.68   19.65
   2   1  -2  179.84   19.52
   2   1  -2  185.97   17.61
  -2   1  -2  169.40   19.26
   2   1  -2  192.61   19.22
   2  -1  -2  155.96   16.49
   2  -1  -2  167.56   15.42
  -2   1  -3   12.54   10.06
   2   1  -3    9.46    6.59
   2  -1  -3   -0.62    4.16
   2   1  -3    8.13    5.86
   2  -1  -3    5.93    3.18
   2   1  -3   10.85    5.94
   2  -1  -3    7.07    4.77
   2  -1  -3    7.61    3.68
   2  -1  -3    3.83    4.71
   2   1  -3    9.51    5.20
  -2   1  -3   10.47    6.92
   2  -1  -3    8.18    5.78
   2   1  -4  162.68   20.70
   2  -1  -4  180.12   25.66
   2   1  -4  144.61   16.96
   2  -1  -4  188.15   18.58
   2  -1  -4  176.93   25.14
   2   1  -4  190.28   26.17
   2  -1  -4  154.06   20.66
   2   1  -4  158.39   23.05
   2  -1  -4  213.53   26.66
   2   1  -4  175.68   23.80
   2  -1  -5   15.45   11.04
   2  -1  -5    1.46   10.71
   2   1  -5    9.15    8.50
   2   1  -5   -4.81   10.71
   2  -1  -5   -7.18   11.96
   2   1  -5   20.98   11.29
   2   1  -5   -0.89   10.86
   2   1  -6   47.27   21.75
   2  -1  -6    9.32   14.17
   2   1  -6   13.14   13.64
   2   1  -6   27.26   11.90
   2  -1  -6   -0.48    9.64
   2  -1  -6   35.42   12.40
   2   1  -7   -5.05   20.00
   2   1  -7  -10.44   16.71
   2   1  -7   -2.62   12.37
  -3   1   7   -0.05   17.25
  -3  -1   7  -20.48   30.64
  -3  -1   7    5.53   19.07
  -3  -1   7    9.15   10.52
  -3   1   6   15.90   16.83
  -3   1   6   -7.59    9.83
  -3  -1   6   10.20   13.05
  -3  -1   6  -23.23   20.47
  -3   1   6   28.28   23.32
  -3  -1   6  -31.92   16.57
  -3   1   5  127.01   25.41
  -3   1   5  123.48   28.61
  -3  -1   5  143.76   29.69
  -3   1   5  134.95   24.73
  -3   1   5  118.20   26.49
  -3  -1   5  159.34   27.23
  -3  -1   5  113.62   26.76
  -3  -1   4   39.39   14.01
  -3   1   4   26.70   12.09
  -3  -1   4   19.62    7.89
  -3   1   4   34.70   13.40
  -3  -1   4   25.23   10.84
  -3   1   4   30.08   11.07
  -3  -1   4   27.64   11.77
  -3   1   4   26.18   12.98
  -3   1   3    9.40    7.28
  -3   1   3    7.48    7.16
  -3  -1   3    4.50    5.98
  -3   1   3    8.96    7.49
  -3  -1   3   -0.42    4.61
  -3  -1   3   -2.04    6.58
  -3   1   3   -1.01    5.45
  -3  -1   3    5.97    6.36
  -3   1   3    4.59    5.07
  -3  -1   2    4.91    5.57
  -3   1   2    2.81    5.34
  -3   1   2    6.49    2.94
  -3   1   2   -8.49    6.56
  -3   1   2   -3.74    3.97
  -3   1   2   -1.28    4.09
  -3   1   2    4.05    5.92
  -3   1   1  222.37   22.79
  -3   1   1  242.17   19.33
  -3   1   1  236.62   21.56
  -3   1   1  242.43   23.12
  -3   1   1  236.91   23.51
  -3   1   0    8.91    4.63
   3  -1  -1  245.12   25.47
   3  -1  -1  235.27   23.61
   3  -1  -1  207.17   19.81
   3   1  -2    2.62    5.86
   3  -1  -2   12.03    7.02
   3  -1  -2    1.37    5.96
   3  -1  -2    3.90    4.27
   3   1  -2    0.34    4.39
   3  -1  -3    4.19    4.15
   3   1  -3   10.87    6.37
   3   1  -3    3.13    7.60
   3  -1  -3    0.09    3.95
   3   1  -3    6.79    5.29
   3  -1  -3  -10.52    7.20
   3  -1  -3    3.01    4.33
   3  -1  -3   -4.50    6.35
   3  -1  -4   30.24    8.70
   3  -1  -4   17.38    7.37
   3   1  -4   30.17   12.84
   3   1  -4   50.02   14.75
   3   1  -4   21.10    7.58
   3  -1  -4   27.47   12.65
   3  -1  -4   30.53    8.61
   3   1  -4   37.28   13.32
   3   1  -5  159.00   29.09
   3  -1  -5  174.51   29.19
   3   1  -5  111.36   23.62
   3  -1  -5  101.47   19.85
   3   1  -5  100.61   23.52
   3  -1  -5  130.22   24.27
   3   1  -5  109.70   22.66
   3  -1  -5  134.03   27.81
   3  -1  -6   23.51   14.86
   3  -1  -6    2.30    7.53
   3   1  -6   -6.71   14.54
   3   1  -6    4.47   11.05
   3  -1  -6   -9.16    9.87
   3   1  -6   35.63   19.07
   3   1  -7   -3.49   14.99
   3   1  -7   36.95   24.57
   3  -1  -7   -6.59   20.66
   3   1  -7  -18.65   19.71
  -4   1   6   -5.86   20.30
  -4   1   6   -1.09   17.31
  -4  -1   6   15.29   19.15
  -4   1   6   -5.14   16.72
  -4  -1   5   -9.39   15.48
  -4   1   5  -19.19   18.26
  -4   1   5   16.42    8.87
  -4   1   5   -2.34   11.75
  -4   1   5   -5.69   13.34
  -4  -1   5    1.79    9.07
  -4   1   4   37.36   15.35
  -4   1   4   18.60   12.55
  -4  -1   4   10.78   12.90
  -4  -1   4   -1.56   10.09
  -4   1   4   17.85   11.24
  -4   1   4   16.00   11.53
  -4  -1   4   23.83    9.07
  -4   1   3   15.16    9.02
  -4   1   3   14.20    9.47
  -4   1   3   13.55    7.83
  -4   1   3   -5.80    9.88
  -4   1   2   -0.04    4.65
  -4   1   2    9.77    4.48
  -4   1   2    3.09    5.81
  -4   1   2   11.71    7.28
  -4   1   2   -0.03    5.80
   4  -1  -2    6.36    8.21
   4  -1  -2   -5.37    5.82
   4  -1  -2    5.03    6.94
   4  -1  -3   12.71    9.39
   4  -1  -3   -1.14    8.08
   4  -1  -3    3.35    6.42
   4   1  -4   28.15   13.31
   4  -1  -4   35.43   15.45
   4   1  -4   35.86   15.17
   4  -1  -4    2.81   10.70
   4   1  -4   16.29    9.65
   4  -1  -4    4.88    8.56
   4  -1  -5   11.41    7.55
   4  -1  -5    0.13   14.46
   4   1  -5   27.21   13.69
   4  -1  -5   15.40   11.72
   4  -1  -5  -24.42   19.35
   4   1  -5  -16.31   16.31
   4  -1  -6   -7.68   13.96
   4  -1  -6   -4.23    9.88
   4  -1  -6   -3.48   17.19
  -5   1   5   -0.12   11.95
  -5   1   5    7.22   10.01
  -5   1   4    0.66    8.69
   5  -1  -4   13.79   10.08
   5  -1  -4   13.93   13.06
   5  -1  -5   13.88   17.01
   5  -1  -5  -10.48   14.74
   0  -2   6  130.05   34.16
   0  -2   6  111.76   26.65
   0  -2   5  -15.11   13.68
   0  -2   5   11.62    9.93
   0  -2   5   -1.58    7.77
   0  -2   5   16.64   10.74
   0  -2   4   79.85   18.53
   0  -2   4   89.32   18.51
   0  -2   4   94.08   14.96
   0  -2   4   59.96   10.30
   0  -2   4   85.06   17.09
   0  -2   4   63.48   16.63
   0  -2   3    1.88    4.35
   0  -2   3   -3.11    2.41
   0  -2   3    2.15    4.10
   0  -2   3   -1.74    2.94
   0  -2   3   -2.74    4.70
   0  -2   3    1.71    3.41
   0  -2   3    1.76    3.48
   0  -2   2 1275.33   48.63
   0  -2   2 1286.58   33.89
   0  -2   2 1309.73   43.91
   0  -2   2 1370.13   37.37
   0  -2   2 1291.65   42.73
   0  -2   1    0.02    1.69
   0  -2   1   -0.52    0.80
   0  -2   1   -0.10    0.67
   0   2  -1    0.75    1.14
   0   2  -1   -0.98    1.14
   0   2  -1   -1.65    1.66
   0   2  -1    0.97    0.57
   0   2  -1   -0.28    0.69
   0   2  -1   -0.82    1.67
   0   2  -2 1356.51   35.70
   0   2  -2 1368.36   35.35
   0   2  -2 1331.36   41.69
   0   2  -2 1327.44   43.11
   0   2  -2 1295.59   28.90
   0   2  -2 1280.63   41.26
   0   2  -2 1340.12   45.48
   0   2  -3   -1.93    3.72
   0   2  -3   -3.51    4.23
   0  -2  -3   -0.18    4.22
   0   2  -3   -1.88    4.25
   0   2  -3    4.43    3.10
   0   2  -3   -2.56    2.10
   0   2  -3   -0.14    2.94
   0   2  -3    3.55    2.30
   0  -2  -3   -2.07    3.98
   0   2  -4   86.26   16.78
   0   2  -4   66.51   10.97
   0   2  -4   69.53   14.91
   0   2  -4   91.96   16.84
   0   2  -4   75.32   16.22
   0   2  -5   -0.67    6.46
   0   2  -5   11.92    8.70
   0   2  -5    5.50    8.33
   0   2  -5    0.39    6.34
   0   2  -6  150.53   29.78
   0   2  -6  140.23   25.68
   0   2  -6   90.37   23.74
  -1  -2   7    0.97    9.58
  -1  -2   6  -12.96   11.54
  -1  -2   6   18.09   14.61
  -1  -2   6   -4.82   14.65
  -1   2   5  213.13   34.08
  -1  -2   5  187.97   32.54
  -1  -2   5  177.46   31.45
  -1  -2   5  193.45   31.63
   1  -2   5  226.95   33.12
   1  -2   5  149.16   32.03
  -1  -2   5  230.13   35.44
   1  -2   5  209.27   35.64
  -1   2   4   41.69   15.34
  -1   2   4   12.23    9.41
  -1  -2   4   23.89    9.72
  -1  -2   4   19.39    8.51
  -1  -2   4   40.07   13.30
   1  -2   4   19.66    9.96
  -1  -2   4   44.80   10.06
  -1   2   4   27.07   13.79
  -1  -2   4   23.42   10.65
  -1   2   4   25.70    8.38
   1  -2   4   12.56    7.28
   1  -2   4   13.61    9.05
   1  -2   3  459.61   31.93
  -1   2   3  556.41   23.54
  -1   2   3  570.50   35.73
  -1  -2   3  551.82   34.52
   1  -2   3  480.90   18.18
  -1   2   3  593.29   44.00
  -1   2   3  547.94   39.28
  -1   2   3  585.30   39.75
  -1  -2   3  532.07   22.83
  -1  -2   3  509.47   37.38
   1  -2   3  564.51   40.03
   1  -2   3  516.33   39.12
  -1  -2   3  529.19   36.39
   1  -2   3  510.80   31.57
  -1  -2   3  569.61   36.91
   1  -2   3  495.17   36.24
   1  -2   2    9.28    4.07
   1  -2   2   15.79    5.63
  -1   2   2   21.59    6.92
   1  -2   2   13.09    5.26
  -1  -2   2   15.22    5.84
   1  -2   2   12.41    4.75
  -1   2   2   16.55    4.57
  -1   2   2   17.58    6.23
  -1   2   2   13.88    4.72
   1  -2   2   17.75    6.10
  -1  -2   2   19.69    4.89
  -1  -2   2   18.71    6.47
  -1   2   2   12.86    3.53
  -1  -2   2   14.50    4.94
  -1   2   1 9701.56   98.64
  -1   2   1 9999.00  100.63
  -1   2   1 9761.15   88.83
  -1   2   1 9502.29  105.88
  -1   2   1 9637.59  101.89
   1  -2   0   35.91    4.67
  -1   2   0   44.90    5.38
  -1   2   0   42.29    4.32
  -1   2   0   36.87    5.16
  -1   2   0   36.63    3.98
  -1   2   0   42.63    5.35
   1  -2   0   37.82    3.72
  -1   2   0   47.09    5.51
   1  -2  -1 9928.08  101.62
  -1   2  -1 9729.60   98.38
  -1   2  -1 9563.26   89.35
   1  -2  -1 9909.90   91.51
   1  -2  -1 9544.46   99.59
   1  -2  -1 9775.92   87.61
  -1   2  -1 9524.48   87.62
  -1   2  -1 9556.32   99.58
   1  -2  -1 9795.08   99.27
  -1   2  -1 9545.69   98.55
   1  -2  -2   12.51    4.94
   1  -2  -2   20.62    5.27
   1   2  -2   11.68    5.27
  -1   2  -2   12.94    4.60
   1   2  -2   19.08    4.96
  -1   2  -2   21.44    6.56
   1  -2  -2   20.85    4.42
   1   2  -2   16.60    4.47
  -1   2  -2   12.51    3.34
  -1   2  -2   14.67    5.30
   1   2  -2   20.45    6.29
  -1   2  -2   10.11    3.64
  -1   2  -2   18.48    5.63
   1  -2  -2   11.79    5.55
   1  -2  -2   20.45    5.97
   1   2  -2   10.55    4.63
   1   2  -3  501.09   27.77
  -1   2  -3  463.18   28.15
   1   2  -3  553.75   35.82
   1  -2  -3  547.59   36.29
   1  -2  -3  540.77   36.49
   1  -2  -3  510.86   32.24
  -1   2  -3  536.76   30.38
   1   2  -3  533.40   21.52
  -1   2  -3  523.00   36.44
   1  -2  -3  489.66   13.56
  -1   2  -3  563.96   36.71
   1  -2  -3  592.22   30.06
  -1   2  -3  547.66   33.02
   1   2  -3  551.56   32.06
   1  -2  -3  535.26   36.51
   1   2  -3  561.45   35.37
   1   2  -3  513.29   33.74
  -1   2  -3  520.01   31.27
   1   2  -4   19.72    8.74
   1  -2  -4   45.60   14.42
  -1   2  -4    9.33    9.39
   1  -2  -4   37.15    9.15
   1   2  -4   13.79    7.11
   1  -2  -4   20.97   10.58
   1   2  -4   13.81    7.22
   1   2  -4   12.03    7.85
  -1   2  -4   19.09    7.61
  -1   2  -4    6.30    7.21
   1   2  -4   22.22    6.82
   1  -2  -4   11.32    7.84
  -1   2  -4   15.05    6.52
   1  -2  -5  220.25   32.14
   1   2  -5  188.91   27.59
  -1   2  -5  252.54   32.60
   1  -2  -5  197.96   31.36
   1   2  -5  178.84   24.01
  -1   2  -5  205.99   33.57
  -1   2  -5  175.27   27.61
   1   2  -5  200.72   29.19
   1   2  -5  182.52   27.28
   1   2  -6   -2.37   10.56
   1   2  -6    0.87    9.31
   1   2  -6   -8.79   13.17
   1   2  -6    3.64   11.49
   1   2  -7  -34.26   18.28
  -2  -2   7   71.39   29.42
  -2  -2   7   30.57   24.78
  -2  -2   7   41.12   19.76
  -2  -2   6   43.93   20.20
  -2  -2   6   95.35   29.29
  -2   2   6   72.87   24.84
  -2  -2   6   73.01   24.55
  -2   2   5    9.61    7.70
  -2  -2   5    7.86    9.97
  -2  -2   5   -2.97   10.73
  -2   2   5    7.87    6.49
  -2  -2   5   -0.69    9.11
  -2   2   5  -10.49   10.91
  -2   2   5   -0.81   10.57
  -2  -2   5   27.58   15.54
  -2   2   4   51.27   16.10
  -2   2   4   48.55   14.39
  -2  -2   4   38.76   13.66
  -2  -2   4   23.51    9.63
  -2   2   4   29.71   11.00
  -2  -2   4   22.92    8.91
  -2  -2   4   42.90   12.71
  -2   2   4   36.67   12.28
   2  -2   4   43.81   16.69
   2  -2   4   32.66   13.05
  -2  -2   4   48.76   13.80
   2  -2   4   35.00   12.91
  -2  -2   3  249.45   27.26
  -2  -2   3  204.90   25.31
  -2  -2   3  237.02   27.13
  -2   2   3  257.66   28.01
  -2   2   3  251.19   20.16
   2  -2   3  185.60   25.87
  -2   2   3  237.88   25.14
   2  -2   3  216.72   28.29
   2  -2   3  222.14   20.00
  -2  -2   3  222.57   26.49
  -2   2   3  230.73   24.93
  -2   2   3  248.22   28.49
   2  -2   2  169.52   20.97
  -2   2   2  195.90   20.26
  -2   2   2  201.20   20.09
   2  -2   2  158.98   20.46
  -2   2   2  183.93   17.51
   2  -2   2  209.32   24.69
  -2   2   2  204.13   21.87
  -2  -2   2  189.10   22.58
  -2  -2   2  166.87   21.00
  -2   2   2  207.12   20.86
   2  -2   1  587.48   34.58
  -2   2   1  482.46   19.24
  -2   2   1  491.89   27.66
  -2   2   1  492.20   20.17
  -2   2   1  549.57   20.55
  -2   2   1  570.79   28.87
  -2   2   1  539.56   27.36
  -2   2   1  511.58   26.69
   2  -2   1  563.12   30.94
  -2   2   0   85.51    7.98
  -2   2   0   95.05   10.82
  -2   2   0   98.50   12.04
   2  -2   0   87.66    7.91
   2  -2   0   87.70    9.50
  -2   2   0   94.73   10.24
   2  -2   0   87.60   11.18
  -2   2   0   90.03    8.47
   2  -2   0   85.90   10.46
  -2   2   0   97.00   10.59
   2  -2  -1  535.13   28.77
  -2   2  -1  579.53   30.06
   2  -2  -1  511.47   23.24
   2  -2  -1  498.71   26.01
  -2   2  -1  577.22   31.04
  -2   2  -1  586.30   29.29
  -2   2  -1  578.28   28.97
  -2   2  -1  550.84   23.87
   2  -2  -1  522.07   19.42
   2  -2  -1  581.30   28.97
  -2   2  -2  198.67   20.63
   2   2  -2  187.44   21.64
   2  -2  -2  206.35   20.66
   2   2  -2  194.76   22.46
   2  -2  -2  200.08    9.99
   2  -2  -2  210.49   17.77
  -2   2  -2  203.98   21.59
   2  -2  -2  182.52   19.51
   2  -2  -2  197.99   20.32
  -2   2  -2  192.31   21.11
  -2   2  -2  160.40   14.02
  -2   2  -2  179.91   18.94
   2  -2  -2  206.25   18.16
   2  -2  -3  226.21   23.52
   2  -2  -3  247.57   26.58
   2   2  -3  224.67   25.59
  -2   2  -3  224.69   21.42
  -2   2  -3  218.22   23.92
  -2   2  -3  211.71   26.08
   2  -2  -3  227.53   15.63
   2   2  -3  212.65   24.67
   2  -2  -3  227.33   25.56
   2   2  -3  218.54   21.78
  -2   2  -3  211.71   25.10
   2   2  -3  220.91   22.84
   2  -2  -3  256.51   24.30
   2   2  -4   33.68   10.93
  -2   2  -4   39.69   12.54
  -2   2  -4   45.66   14.64
   2   2  -4   37.89    9.87
   2  -2  -4   39.46   12.60
   2  -2  -4    9.52    7.57
   2  -2  -4   39.83    8.28
   2   2  -4   32.00    9.50
   2  -2  -4   45.57   12.48
  -2   2  -4   49.37   16.73
   2  -2  -4   49.39   13.67
   2   2  -4   25.78   11.90
  -2   2  -4   48.52   13.71
   2  -2  -5   -3.98    7.78
   2   2  -5    9.86    9.23
   2   2  -5   -2.43    8.35
   2   2  -5   -6.89    8.68
   2  -2  -5   19.40   11.57
   2  -2  -5   -1.21   11.92
   2   2  -5   13.10   10.24
   2   2  -6   69.19   19.68
   2   2  -6   82.90   25.11
   2   2  -6   78.72   22.41
   2  -2  -6   50.03   20.42
   2   2  -7   -1.06   15.54
   2   2  -7  -20.41   20.48
   2   2  -7   42.67   21.01
  -3   2   6   11.28    8.31
  -3  -2   6  -14.14   13.45
  -3   2   6    7.72   17.67
  -3  -2   6   22.29   15.02
  -3  -2   6   28.96   16.91
  -3   2   6    8.51   12.24
  -3  -2   5   86.05   24.68
  -3   2   5   45.15   16.35
  -3   2   5   50.53   15.61
  -3   2   5   56.54   19.60
  -3   2   5   55.96   15.84
  -3  -2   5   35.38   16.31
  -3  -2   5   33.96   14.27
  -3  -2   4   47.10   16.00
  -3  -2   4   40.32   15.65
  -3   2   4   80.60   25.24
  -3  -2   4   43.76   15.49
  -3   2   3   89.12   14.44
  -3   2   3   78.42   16.05
  -3   2   3  119.90   18.71
  -3  -2   3   89.74   18.34
  -3  -2   3   89.05   18.87
  -3  -2   3   72.50   16.79
  -3   2   3   86.15   16.33
  -3   2   3  117.33   20.91
  -3   2   2   24.05    7.18
  -3   2   2   31.29    8.99
  -3   2   2   27.18    8.10
  -3   2   2   30.93    7.53
  -3   2   2   37.01   10.15
   3  -2   2   31.71   11.59
  -3   2   2   23.42    4.28
  -3   2   1  714.57   36.29
  -3   2   1  667.41   29.93
   3  -2   1  725.42   47.97
  -3   2   1  729.72   37.85
  -3   2   1  680.59   25.06
  -3   2   1  763.88   37.81
  -3   2   1  740.10   38.89
  -3   2   1  668.02   15.16
  -3   2   0   44.95    9.48
  -3   2   0   41.54    8.35
   3  -2   0   46.76   10.44
  -3   2   0   46.48    7.53
   3  -2   0   39.32   10.45
  -3   2   0   35.64    6.95
  -3   2   0   31.52    8.55
   3  -2   0   40.58    7.60
  -3   2   0   34.32    7.60
   3  -2  -1  691.20   34.75
   3  -2  -1  729.59   39.64
  -3   2  -1  728.37   39.24
  -3   2  -1  754.50   40.94
   3  -2  -1  687.98   35.25
  -3   2  -1  697.29   36.46
  -3   2  -1  716.42   40.64
  -3   2  -2   40.80   11.78
   3  -2  -2   25.78    7.82
   3  -2  -2   15.79    5.40
   3  -2  -2   18.81    5.84
  -3   2  -2   26.79    9.28
   3  -2  -2   30.99    5.02
   3  -2  -2   28.65    7.49
   3  -2  -3   85.34   16.67
   3  -2  -3   97.36   14.43
   3  -2  -3   94.34   17.38
   3   2  -3   86.18   17.33
   3   2  -3   97.61   19.99
   3  -2  -3   80.47   16.16
   3   2  -3  100.68   18.86
   3  -2  -3   98.46   14.39
   3   2  -4   34.26   12.65
   3  -2  -4   35.12   16.34
   3   2  -4   52.02   14.13
   3   2  -4   28.57   14.54
   3  -2  -4   53.91   21.53
   3   2  -5   55.42   16.99
   3   2  -5   38.44   14.63
   3   2  -5   44.08   15.35
   3  -2  -5   55.28   18.11
   3   2  -5   34.40   15.28
   3  -2  -5   44.99   14.97
   3  -2  -5   42.64   15.28
   3  -2  -5   72.99   19.51
   3   2  -6    2.96    8.66
   3  -2  -6   29.88   14.63
   3   2  -6   -6.75   13.09
   3  -2  -6    8.96    9.00
   3  -2  -6   11.19   12.49
  -4   2   6   31.62   21.24
  -4   2   6   25.31   21.91
  -4   2   6   26.54   18.37
  -4   2   6   24.65   14.67
  -4   2   5   -2.81   14.06
  -4   2   5    4.81   13.01
  -4   2   5   16.33   13.88
  -4   2   5   -2.65    9.47
  -4   2   4   16.00    7.33
  -4   2   4   12.84   11.37
  -4   2   4   15.29   11.65
  -4   2   4   29.02   15.06
  -4   2   3  136.04   22.60
  -4   2   3  156.36   23.13
  -4   2   3  127.54   20.14
  -4   2   3  120.82   22.01
  -4   2   3  152.09   23.47
  -4   2   2   -0.65    6.28
  -4   2   2    8.31    4.77
  -4   2   2    5.71    2.73
  -4   2   2    0.11    5.09
  -4   2   2    0.85    4.89
  -4   2   2    4.34    5.13
  -4   2   1  221.32   25.34
  -4   2   1  228.39   22.22
  -4   2   1  220.20   25.25
  -4   2   1  182.78   15.25
  -4   2   1  198.45   12.62
  -4   2   1  215.69   23.84
   4  -2   0   73.46   18.14
  -4   2   0   62.68   14.27
   4  -2  -1  229.76   29.36
   4  -2  -1  240.25   26.82
   4  -2  -2    4.40    7.70
   4  -2  -2    4.09    5.44
   4  -2  -2   -8.22    7.70
   4  -2  -3  159.28   24.12
   4  -2  -3  147.62   24.50
   4  -2  -3  121.26   22.64
   4  -2  -3  137.64   21.04
   4  -2  -4    8.35    8.69
   4  -2  -4   22.73   14.53
   4  -2  -4   20.45   12.15
   4  -2  -4    4.97    5.39
   4  -2  -5  -13.82    9.47
   4  -2  -5  -20.96    9.98
   4  -2  -5  -16.86   19.57
   4  -2  -5   -3.66    6.94
   4  -2  -6    9.01   15.93
   4  -2  -6    4.31   10.72
   4  -2  -6    9.14   13.74
   4  -2  -6    5.39   11.23
  -5   2   6   -1.21   19.86
  -5   2   6   14.19   28.26
  -5   2   5  -22.36   16.64
  -5   2   5   26.16   19.12
  -5   2   5  -30.79   18.57
  -5   2   4   17.58   12.27
  -5   2   4    4.51   11.90
  -5   2   4    0.85   16.96
  -5   2   3    0.65   12.09
  -5   2   3   -1.98    9.35
  -5   2   3    1.87    6.51
  -5   2   2    8.76    4.55
  -5   2   2   23.95    9.35
  -5   2   2   19.54    9.17
   5  -2  -2   22.46   12.60
   5  -2  -2   22.96   13.29
   5  -2  -3   -1.97    8.04
   5  -2  -3    1.53   11.50
   5  -2  -3    4.82    9.65
   5  -2  -4   -0.63   16.20
   5  -2  -4    7.58    9.74
   5  -2  -4    8.73   17.08
   5  -2  -5   -5.44   16.14
   5  -2  -5   -1.56   16.10
   5  -2  -5    6.22   17.19
   5  -2  -6   -7.31   12.60
   5  -2  -6   -0.68   11.97
   0  -3   7   17.99   15.11
   0  -3   6   62.14   24.02
   0  -3   6   88.41   27.61
   0  -3   6   97.88   28.16
   0  -3   6   63.15   24.06
   0  -3   5   11.68   10.46
   0  -3   5   -3.83    7.77
   0  -3   5   -0.79   12.61
   0  -3   5    8.54    7.89
   0  -3   4   53.62   13.21
   0  -3   4   15.65    5.32
   0  -3   4   17.73    8.20
   0  -3   4   15.76    9.46
   0  -3   4   19.15   10.52
   0  -3   4   48.48   14.77
   0  -3   3    1.81    5.98
   0  -3   3    1.43    4.57
   0  -3   3   -1.35    2.44
   0  -3   3    2.24    4.31
   0  -3   2 3989.08   69.32
   0  -3   2 3975.28   75.49
   0  -3   2 4177.32   89.90
   0  -3   2 4118.28   79.91
   0   3  -1   -1.11    2.15
   0   3  -1   -1.69    2.09
   0   3  -2 4237.98   77.18
   0   3  -2 4058.47   50.79
   0   3  -2 4149.41   74.21
   0   3  -2 3991.68   64.60
   0   3  -2 4103.27   78.27
   0   3  -2 4042.39   37.82
   0   3  -2 4221.06   81.43
   0   3  -2 4023.81   65.74
   0   3  -3   -2.44    2.27
   0   3  -3   -7.94    4.89
   0   3  -3    1.31    3.12
   0   3  -3   -2.47    4.37
   0   3  -3    5.76    5.07
   0   3  -3   -4.42    5.10
   0   3  -3    2.31    3.47
   0   3  -4   22.06    4.52
   0   3  -4   11.58    8.14
   0   3  -4   24.37    8.91
   0   3  -4   28.88   10.64
   0   3  -4   32.57   11.10
   0   3  -4   25.93    8.10
   0   3  -5  -10.18   11.59
   0   3  -5    3.78    8.86
   0   3  -5   -3.11    7.50
   0   3  -5   -3.02    8.16
   0   3  -6   89.33   26.73
   0   3  -6   79.48   21.34
   0   3  -6  111.47   25.85
   0   3  -6   67.11   20.43
   0   3  -7   41.74   17.38
  -1  -3   7   -6.86   18.17
  -1  -3   7    4.37   19.77
  -1  -3   7    0.33   11.07
   1  -3   6  -17.41   16.05
  -1  -3   6   -9.93   16.48
  -1  -3   6   -4.47   13.77
  -1  -3   6   -3.73   13.24
  -1  -3   6  -21.00   16.95
  -1  -3   5    3.23    6.68
  -1  -3   5   -4.64   10.83
   1  -3   5   20.94   11.74
  -1  -3   5   28.67   13.48
  -1  -3   5    8.26    7.97
   1  -3   5   14.09   11.35
   1  -3   5   21.15   15.34
   1  -3   4   -5.84    6.07
  -1  -3   4    1.08    6.65
   1  -3   4   -6.56    6.50
  -1   3   4    2.72    7.17
   1  -3   4  -11.76    9.08
  -1  -3   4    4.03    4.76
  -1  -3   4    7.44    9.88
   1  -3   4   12.34    8.43
  -1   3   4    3.44    6.14
  -1  -3   4    1.80    6.61
   1  -3   4    7.48    5.45
   1  -3   4   -9.27    8.83
  -1   3   4    0.16    7.02
  -1   3   3  744.02   49.10
   1  -3   3  732.27   37.39
   1  -3   3  775.82   45.91
   1  -3   3  696.10   45.45
   1  -3   3  748.16   43.15
  -1   3   3  705.12   39.78
  -1  -3   3  757.17   45.23
  -1   3   3  676.95   27.46
  -1  -3   3  706.59   44.29
  -1   3   3  714.14   43.74
  -1   3   3  712.56   45.49
   1  -3   3  684.28   39.26
  -1  -3   3  696.86   41.77
  -1   3   2  230.99   19.59
  -1   3   2  196.79   14.70
  -1  -3   2  255.43   23.03
   1  -3   2  240.85   21.09
   1  -3   2  273.34   15.86
  -1  -3   2  255.49   22.63
  -1   3   2  271.48   22.31
   1  -3   2  242.45   17.44
  -1   3   2  264.99   24.17
  -1   3   1 2245.20   46.12
   1  -3   1 2214.09   48.05
  -1   3   1 2238.28   49.73
  -1   3   1 2332.38   56.00
   1  -3   1 2184.38   30.07
  -1   3   1 2255.82   51.88
   1  -3   1 2147.13   44.78
  -1   3   0   81.04    8.42
   1  -3   0   65.68    6.88
   1  -3   0   78.51    8.50
  -1   3   0   79.18    8.45
  -1   3   0   84.23    8.76
   1  -3   0   89.41    8.99
  -1   3   0   72.80    7.40
  -1   3  -1 2189.59   48.43
  -1   3  -1 2227.86   26.21
  -1   3  -1 2176.95   27.41
   1  -3  -1 2398.35   54.05
   1  -3  -1 2276.42   48.11
  -1   3  -1 2298.59   50.22
  -1   3  -1 2254.03   43.66
  -1   3  -1 2177.97   43.10
  -1   3  -1 2211.96   49.67
   1  -3  -1 2271.94   50.45
   1  -3  -1 2249.23   49.59
   1  -3  -2  233.75   20.18
   1  -3  -2  223.15   19.24
   1   3  -2  281.05   24.12
  -1   3  -2  253.90   19.12
  -1   3  -2  221.92   15.07
  -1   3  -2  252.96   14.72
   1   3  -2  265.54   22.88
   1  -3  -2  219.22   20.23
   1  -3  -2  248.13   20.91
  -1   3  -2  284.25   22.24
   1   3  -2  259.21   21.36
  -1   3  -2  266.68   21.28
  -1   3  -2  227.02   16.46
  -1   3  -2  268.57   20.91
   1  -3  -3  673.45   40.86
   1   3  -3  757.94   41.19
  -1   3  -3  759.98   38.22
  -1   3  -3  665.68   33.40
  -1   3  -3  764.50   37.36
   1   3  -3  774.14   44.43
   1  -3  -3  764.12   35.25
  -1   3  -3  730.36   41.83
   1   3  -3  730.03   38.18
   1  -3  -3  698.35   41.31
  -1   3  -3  798.97   45.19
   1  -3  -3  681.94   41.71
   1   3  -3  737.78   40.37
   1   3  -3  673.09   31.27
  -1   3  -3  732.04   37.00
   1   3  -3  726.42   26.69
   1   3  -4    7.99    6.43
   1   3  -4   -9.21    8.90
   1  -3  -4  -11.54    9.60
   1  -3  -4    4.49    5.35
  -1   3  -4    0.27    3.49
  -1   3  -4   -7.97    6.35
   1   3  -4   -0.89    5.14
   1  -3  -4  -13.87    7.47
  -1   3  -4   -7.86    7.20
  -1   3  -4  -14.07    8.27
   1   3  -4    1.74    5.93
  -1   3  -4    3.02    5.83
   1   3  -4    8.60    6.14
   1  -3  -4  -14.03    9.51
   1   3  -5    8.43    9.66
   1   3  -5   13.77    8.35
   1   3  -5    0.13    6.13
  -1   3  -5   16.73   11.56
  -1   3  -5    6.14    9.87
  -1   3  -5   19.71    7.37
   1   3  -5    2.82   10.42
   1   3  -6   -7.89   13.42
  -1   3  -6   10.61    8.21
   1   3  -6   -1.30   10.91
  -1   3  -6   12.93   16.60
   1   3  -6  -16.80   17.28
   1   3  -6  -15.81   12.76
   1   3  -7  -43.89   29.43
   1   3  -7    0.04   13.52
  -2  -3   7   -3.39   15.58
  -2  -3   7   17.08   19.42
  -2  -3   7   15.43   17.59
  -2  -3   6   76.28   25.75
  -2  -3   6   44.39   21.20
  -2  -3   6   21.28   14.68
  -2   3   5   14.57   13.88
  -2  -3   5   -1.54    7.01
  -2  -3   5    4.55    6.12
  -2   3   5   39.15   16.25
   2  -3   5   32.43   16.80
  -2  -3   5   10.81    9.69
   2  -3   5   13.40   11.61
  -2  -3   5   10.34    9.82
  -2   3   5    8.03    9.43
   2  -3   4   17.85    8.07
  -2   3   4    3.77   10.02
  -2   3   4    8.61    8.66
  -2  -3   4   18.06    9.49
   2  -3   4    8.88    9.44
  -2   3   4   15.73    9.26
  -2  -3   4    6.51    9.67
   2  -3   4   11.20    9.55
  -2  -3   4   10.40    7.49
  -2   3   4    5.46    5.42
   2  -3   3  156.46   23.27
  -2   3   3  179.42   24.40
   2  -3   3  169.72   24.61
   2  -3   3  123.20   20.97
  -2  -3   3  200.50   26.23
  -2   3   3  179.64   24.54
  -2   3   3  201.99   24.72
   2  -3   3  175.47   18.17
  -2  -3   3  159.06   23.86
  -2   3   3  174.79   18.25
  -2  -3   3  188.22   24.88
  -2   3   3  174.92   22.80
   2  -3   2  890.30   48.50
  -2   3   2  915.51   43.29
  -2   3   2  898.20   22.76
  -2   3   2  903.48   43.86
   2  -3   2  739.60   41.75
  -2   3   2  873.25   37.51
  -2   3   2  942.40   44.21
   2  -3   2  819.90   25.68
  -2   3   2 1013.40   49.12
   2  -3   2  818.79   42.73
   2  -3   1  533.61   28.70
  -2   3   1  499.35   20.94
  -2   3   1  511.80   23.04
   2  -3   1  544.48   25.96
  -2   3   1  554.47   28.11
  -2   3   1  537.03   29.20
  -2   3   1  520.07   26.58
  -2   3   1  547.44   23.17
  -2   3   1  533.38   28.92
   2  -3   1  563.36   21.59
  -2   3   0   15.61    4.64
   2  -3   0   11.86    3.00
  -2   3   0    8.13    2.79
  -2   3   0   15.64    4.04
   2  -3   0   13.42    3.16
  -2   3   0   15.55    3.45
   2  -3   0   12.22    4.10
   2  -3   0   17.70    3.42
  -2   3   0   18.64    5.37
  -2   3   0   18.61    3.55
  -2   3   0   12.51    3.31
   2  -3  -1  618.98   30.50
   2  -3  -1  574.01   31.35
  -2   3  -1  540.94   22.48
   2  -3  -1  564.12   23.56
  -2   3  -1  564.58   30.51
   2  -3  -1  599.34   31.43
  -2   3  -1  662.39   31.68
  -2   3  -1  627.42   30.30
  -2   3  -1  562.61   22.77
   2  -3  -1  564.24   19.53
   2  -3  -1  535.33   27.41
  -2   3  -1  572.86   30.46
  -2   3  -2  854.17   42.32
   2  -3  -2  923.92   44.89
   2  -3  -2  851.99   36.85
   2  -3  -2  880.28   36.73
  -2   3  -2  870.75   37.93
   2  -3  -2  924.77   43.45
   2  -3  -2  895.93   18.65
  -2   3  -2  834.06   38.32
  -2   3  -2  768.72   24.98
   2  -3  -2  945.15   44.33
  -2   3  -2  841.07   40.81
  -2   3  -2  897.35   42.60
  -2   3  -3  127.13   18.24
   2   3  -3  175.19   24.22
   2  -3  -3  159.56   21.80
   2   3  -3  189.02   22.16
   2   3  -3  185.27   24.44
  -2   3  -3  167.22   20.68
  -2   3  -3  151.23   20.99
  -2   3  -3  146.04   20.58
   2  -3  -3  184.29   13.54
   2  -3  -3  144.73   19.34
   2  -3  -3  155.05   19.06
   2   3  -3  162.04   21.07
   2  -3  -3  177.62   22.91
  -2   3  -3  153.57   16.11
  -2   3  -4   13.53    5.16
   2  -3  -4   10.55    5.55
  -2   3  -4   20.31    8.42
   2   3  -4   10.41    6.38
   2  -3  -4    5.64    6.90
   2   3  -4    4.91    9.52
  -2   3  -4   27.49   10.12
   2   3  -4   13.22    7.65
   2  -3  -4    9.46    7.71
  -2   3  -4   24.19   12.23
   2  -3  -4   17.45    8.73
   2   3  -4    8.86    4.90
   2  -3  -5   -2.34    8.45
   2   3  -5   21.73   11.43
   2   3  -5    7.77    7.67
  -2   3  -5   20.69   12.19
  -2   3  -5   -4.98    9.95
   2  -3  -5   23.61    9.54
   2  -3  -5    4.95   10.72
   2   3  -5    8.55    6.49
   2   3  -6   67.50   21.91
   2   3  -6   52.38   19.58
   2   3  -6   14.15   12.13
   2   3  -7   45.41   21.84
   2   3  -7   12.59   11.36
   2   3  -7   68.18   30.56
  -3   3   6   15.37   16.84
  -3   3   6   22.21   16.16
  -3   3   5   -9.23    9.22
  -3   3   5  -13.79   13.30
  -3   3   5   25.26   13.84
  -3  -3   5  -13.28   10.52
  -3  -3   5   -1.91    9.06
  -3   3   5   -7.66   10.20
  -3   3   4    6.00    8.07
  -3   3   4    3.99    7.29
  -3   3   4    5.64    8.42
  -3   3   4    1.77    7.97
  -3   3   3  149.52   22.95
   3  -3   3  119.45   23.29
   3  -3   3  149.40   27.02
  -3   3   3  139.80   18.39
  -3   3   3  157.84   22.25
   3  -3   3  134.88   15.56
  -3   3   3  145.21   23.34
  -3   3   3  146.95   22.58
   3  -3   2  419.37   40.04
   3  -3   2  380.25   35.08
  -3   3   2  384.31   32.12
  -3   3   2  398.40   27.43
  -3   3   2  402.72   30.17
  -3   3   2  376.49   19.08
   3  -3   2  324.98   15.28
  -3   3   2  370.40   29.70
  -3   3   2  406.29   32.04
  -3   3   1  204.40   20.84
   3  -3   1  203.62   24.09
  -3   3   1  185.19   16.05
  -3   3   1  183.57   12.15
  -3   3   1  194.50   19.67
  -3   3   1  166.06   17.33
  -3   3   1  187.33   17.61
  -3   3   1  217.71   17.52
   3  -3   1  212.47   23.01
  -3   3   0   66.14   10.43
   3  -3   0   67.88    8.71
   3  -3   0   57.23   10.17
  -3   3   0   81.26   13.46
  -3   3   0   63.80    8.45
  -3   3   0   62.31    8.10
  -3   3   0   69.45   11.43
   3  -3   0   60.63   12.14
  -3   3   0   79.92   11.81
   3  -3  -1  214.66   20.89
   3  -3  -1  186.01   20.06
   3  -3  -1  183.30   17.30
  -3   3  -1  204.82   21.40
  -3   3  -1  206.98   21.74
  -3   3  -1  219.28   19.98
   3  -3  -1  164.16   16.21
  -3   3  -1  183.97   19.67
  -3   3  -1  184.63   13.86
  -3   3  -2  387.42   31.91
   3  -3  -2  409.65   20.88
   3  -3  -2  398.45   32.48
   3  -3  -2  386.20   29.27
  -3   3  -2  430.82   33.53
   3  -3  -2  378.72   30.18
  -3   3  -2  323.19   15.72
  -3   3  -2  377.87   27.42
   3  -3  -2  372.76   22.27
  -3   3  -2  355.73   31.28
   3  -3  -2  327.77   27.50
  -3   3  -3  144.85   15.15
   3  -3  -3  122.22   16.05
   3  -3  -3  144.06   20.75
  -3   3  -3  122.32   21.54
   3  -3  -3  163.47   23.46
  -3   3  -3  128.14   20.88
   3  -3  -3  140.03   17.37
  -3   3  -3  130.65   21.86
   3  -3  -3  134.40   21.02
   3  -3  -4    7.77    9.35
   3  -3  -4    9.04    9.35
   3  -3  -4  -11.24   10.93
   3  -3  -4    0.64    5.37
   3  -3  -5   -0.75    8.31
   3   3  -5  -20.59   14.72
   3  -3  -5    2.22    9.73
   3  -3  -5  -12.10   13.91
   3  -3  -5    4.15    8.24
   3  -3  -6  -18.87   17.61
   3  -3  -6   19.71   14.53
  -4   3   6   66.27   24.57
  -4   3   6    9.10   14.78
  -4   3   5    1.36    8.36
  -4   3   5   32.78   15.79
  -4   3   5   -1.22    8.38
  -4   3   5   20.49   14.06
  -4   3   4   -8.19   10.38
  -4   3   4   16.96    8.75
  -4   3   4   -9.76   10.03
  -4   3   4   13.68   10.02
  -4   3   3   93.15   19.99
  -4   3   3  109.21   20.68
  -4   3   3  108.64   18.53
  -4   3   3   72.49   17.32
  -4   3   3   95.27   18.64
  -4   3   2   53.31   12.54
  -4   3   2   42.91    8.52
  -4   3   2   51.82   13.69
  -4   3   2   34.69    9.78
  -4   3   2   43.87    8.80
  -4   3   2   58.54   15.03
  -4   3   1  227.99   25.23
   4  -3   1  159.70   23.43
  -4   3   1  172.89   21.68
  -4   3   1  176.72   18.47
  -4   3   1  163.91    9.79
  -4   3   1  130.35   10.34
   4  -3   1  199.86   28.65
  -4   3   1  178.25   20.15
  -4   3   0    7.73    5.62
  -4   3   0    8.92    4.02
  -4   3   0   12.69    6.38
   4  -3   0   15.74    6.96
   4  -3   0    7.48    5.67
  -4   3   0   14.34    5.20
   4  -3   0   14.53    4.93
  -4   3   0   13.87    6.17
  -4   3   0   26.61    9.05
   4  -3  -1  175.45   23.33
   4  -3  -1  200.95   22.09
  -4   3  -1  158.64   19.13
  -4   3  -1  157.38   21.45
   4  -3  -2   30.93    7.16
   4  -3  -2   38.73   12.21
   4  -3  -2   26.72    9.37
   4  -3  -2   23.13    8.98
   4  -3  -3   67.54   12.85
   4  -3  -3   75.39   16.52
   4  -3  -3   93.61   16.78
   4  -3  -3   91.95   18.30
   4  -3  -3   85.23   18.57
   4  -3  -4   -2.05   12.16
   4  -3  -4   16.28   10.37
   4  -3  -4   13.84   10.54
   4  -3  -4   22.59    8.20
   4  -3  -5    4.22   15.12
   4  -3  -5   -8.76   13.56
   4  -3  -5   13.17    9.25
   4  -3  -5    4.42    8.44
   4  -3  -6   13.83   14.89
   4  -3  -6    3.24   12.45
  -5   3   6  -32.90   32.06
  -5   3   6   -0.89   17.11
  -5   3   6  -72.79   28.99
  -5   3   5    1.53   15.09
  -5   3   5   -1.71   15.78
  -5   3   5    1.56   14.78
  -5   3   4  -11.49   14.00
  -5   3   4   -0.16   10.23
  -5   3   4    0.47   11.31
  -5   3   3   18.86   10.43
  -5   3   3    0.02    8.23
  -5   3   3    1.33    8.12
  -5   3   2  262.00   32.32
  -5   3   2  324.98   35.90
  -5   3   2  268.59   33.17
  -5   3   2  306.61   25.97
  -5   3   1   15.08    6.88
  -5   3   1    7.11    5.24
  -5   3   1    9.40    8.24
  -5   3   1   16.45    8.11
   5  -3  -1   24.86   12.54
   5  -3  -1   28.33   13.79
   5  -3  -2  350.17   41.05
   5  -3  -3   -0.11    9.08
   5  -3  -3   -2.21    6.03
   5  -3  -3    4.22   12.53
   5  -3  -3   -2.83   13.50
   5  -3  -4    3.12    9.98
   5  -3  -4   -0.61   11.35
   5  -3  -4    2.56   11.32
   5  -3  -5   -1.04   13.05
   5  -3  -5   -0.03   11.57
   5  -3  -5   -6.04   12.05
   5  -3  -6  -10.75   16.84
   5  -3  -6   -1.18   16.16
   5  -3  -6   -1.82   29.74
  -6   3   3   -1.67   14.43
   6  -3  -4    0.08   15.93
   0  -4   7  -33.02   20.43
   0  -4   6   24.29   11.13
   0  -4   6   20.41   18.87
   0  -4   6   29.79   15.97
   0  -4   6   27.17   15.07
   0  -4   5    9.79    9.71
   0  -4   5  -16.30   13.53
   0  -4   5    3.34    5.95
   0  -4   5   -7.71    7.20
   0  -4   4   10.58   10.03
   0  -4   4    3.62    5.49
   0  -4   4    7.22    6.26
   0  -4   4    5.17    5.70
   0  -4   4   19.82    9.95
   0  -4   3   -0.39    2.97
   0  -4   3    4.96    4.89
   0  -4   2  219.03   21.68
   0  -4   2  205.02   18.05
   0   4  -2  229.15   17.73
   0   4  -2  201.98   16.81
   0   4  -2  256.54   20.59
   0   4  -2  205.00   18.55
   0   4  -3    1.32    1.91
   0   4  -3    3.65    4.49
   0   4  -3    0.80    3.10
   0   4  -3   -6.97    5.28
   0   4  -3   -2.14    4.49
   0   4  -3    0.92    2.67
   0   4  -4    8.72    6.65
   0   4  -4   13.50    7.85
   0   4  -4    5.93    7.42
   0   4  -4    3.96    5.66
   0   4  -4   27.79   11.56
   0   4  -5   10.75    8.72
   0   4  -5  -12.37   11.60
   0   4  -5  -19.09   12.68
   0   4  -5   11.28    7.55
   0   4  -6   -7.66   11.75
   0   4  -6   -3.33    8.83
   0   4  -6   15.13   10.08
   0   4  -6    2.45    9.50
   0   4  -7   -9.36   13.32
  -1  -4   7   38.20   22.97
  -1  -4   7   62.28   22.43
   1  -4   6    7.10   10.88
  -1  -4   6    0.03   10.93
   1  -4   6    0.64   13.32
  -1  -4   6    8.74   15.10
  -1  -4   6   -8.52   15.20
  -1  -4   6    4.23    8.60
  -1  -4   5   12.28    9.67
   1  -4   5   57.30   15.11
   1  -4   5   13.41    8.40
  -1  -4   5   -2.07    6.01
  -1  -4   5   52.29   20.53
   1  -4   5   38.04   17.53
  -1  -4   5   25.35   12.67
   1  -4   5   13.55    7.79
   1  -4   4    7.64    8.15
   1  -4   4   13.47    7.56
   1  -4   4   15.87    9.01
   1  -4   4    1.95    4.55
  -1  -4   4    9.85   13.51
   1  -4   4   12.06    8.06
  -1  -4   4    7.07    5.62
   1  -4   4   16.03    6.13
  -1  -4   4   12.39    8.79
   1  -4   3  378.03   33.04
   1  -4   3  362.42   29.34
   1  -4   3  373.40   34.25
  -1  -4   3  344.01   31.67
   1  -4   3  389.52   30.89
   1  -4   3  377.95   28.49
  -1  -4   3  352.62   31.27
   1  -4   3  374.73   26.74
  -1  -4   3  382.04   33.23
   1  -4   2  312.38   23.76
   1  -4   2  226.04   14.41
   1  -4   2  324.22   25.88
   1  -4   2  295.90   19.09
   1  -4   2  248.74   19.23
   1  -4   1  235.81   15.50
   1  -4   1  274.07   19.57
   1  -4   0    5.19    2.25
  -1   4  -1  312.15   20.20
  -1   4  -1  340.80   20.95
  -1   4  -1  296.13   17.35
  -1   4  -1  297.23   19.99
  -1   4  -1  281.42   16.66
  -1   4  -2  260.61   16.24
  -1   4  -2  302.63   22.14
  -1   4  -2  312.58   17.64
  -1   4  -2  302.15   23.14
  -1   4  -2  343.46   24.19
  -1   4  -2  277.47   19.08
  -1   4  -2  330.30   23.43
   1   4  -3  378.76   33.17
   1   4  -3  371.47   24.69
  -1   4  -3  356.84   25.09
  -1   4  -3  398.01   31.73
   1   4  -3  314.60   19.69
  -1   4  -3  374.25   25.06
  -1   4  -3  375.51   30.68
   1   4  -3  402.97   31.26
  -1   4  -3  423.66   29.41
  -1   4  -3  374.74   27.27
   1   4  -3  367.97   30.48
  -1   4  -4    3.42    6.01
   1   4  -4   15.65    7.62
  -1   4  -4   11.17    6.23
  -1   4  -4   13.63    6.08
   1   4  -4    3.62    7.21
  -1   4  -4   19.48   10.25
   1   4  -4   12.16    8.54
  -1   4  -4    7.24    6.51
   1   4  -4   -7.81    6.38
   1   4  -4    6.40    8.65
  -1   4  -4   15.57    8.03
  -1   4  -5   21.28    7.62
   1   4  -5   20.89   10.73
   1   4  -5   26.70    9.22
  -1   4  -5   24.06   11.25
   1   4  -5   23.76   11.11
  -1   4  -5   22.72   10.56
   1   4  -5   20.51    7.60
   1   4  -6   19.44   16.65
   1   4  -6    0.55    9.10
  -1   4  -6    7.71   11.56
   1   4  -6    5.52    8.51
  -1   4  -6   15.78   10.56
   1   4  -7   91.26   24.28
   1   4  -7   44.57   16.13
   1   4  -7   59.32   22.34
  -2  -4   6   14.82   11.47
  -2  -4   6   12.85   12.94
   2  -4   5   23.14   10.33
  -2  -4   5   14.00    8.42
   2  -4   5   26.81   15.25
  -2  -4   5   19.49   15.29
  -2  -4   5    0.71    7.22
  -2  -4   5   -5.50    7.87
   2  -4   4   -5.21    4.95
  -2  -4   4   -9.89    8.91
  -2   4   4   10.65    7.85
   2  -4   4    8.60    9.44
   2  -4   4   -1.34    7.62
   2  -4   4  -13.77   10.97
  -2  -4   4    5.67   10.48
  -2  -4   4   11.85    7.84
  -2   4   4   -7.07    8.23
  -2   4   4   -1.56    7.25
   2  -4   3  196.90   25.54
  -2   4   3  181.87   18.68
   2  -4   3  160.19   23.91
  -2   4   3  202.83   26.85
   2  -4   3  198.08   26.09
  -2   4   3  185.91   23.13
   2  -4   3  201.18   18.50
   2  -4   3  157.14   18.47
  -2   4   3  209.39   24.72
  -2   4   2   79.16   13.54
   2  -4   2   71.85   13.80
  -2   4   2   74.98    7.29
   2  -4   2   97.86   15.04
  -2   4   2   81.91   11.40
   2  -4   2   73.44   12.48
  -2   4   2   95.09   14.23
  -2   4   2   97.62   15.63
   2  -4   2   96.56    9.11
   2  -4   1   97.27    9.64
  -2   4   1  116.82   12.27
  -2   4   1  116.64   13.47
  -2   4   1  120.55   14.59
   2  -4   1   94.49   10.44
  -2   4   1  116.05   12.91
  -2   4   1  116.47   14.86
  -2   4   1  120.99   11.09
   2  -4   0  128.86   13.83
  -2   4   0  113.77   12.93
   2  -4   0  111.76   13.59
  -2   4   0  121.58   13.14
  -2   4   0  115.33    9.86
   2  -4   0   94.00    8.62
  -2   4   0  113.10    8.68
   2  -4   0  116.63    8.55
   2  -4   0  116.50   12.05
  -2   4   0  127.25   12.83
  -2   4   0  118.83   12.41
   2  -4  -1  121.00   14.27
   2  -4  -1  124.55   14.79
  -2   4  -1  107.67   13.58
   2  -4  -1  124.16   13.49
  -2   4  -1  118.78   13.49
   2  -4  -1  123.49    9.24
  -2   4  -1   94.76    9.48
   2  -4  -1  112.14   12.75
  -2   4  -1  124.36   14.45
   2  -4  -1  133.62   13.19
  -2   4  -1   99.57    9.79
  -2   4  -1  107.01   13.48
   2  -4  -2   77.03   12.97
  -2   4  -2   87.54    7.93
   2  -4  -2   89.73   14.58
   2  -4  -2   74.03   11.65
  -2   4  -2   69.90   10.91
   2  -4  -2   82.43    6.31
  -2   4  -2   75.77   13.47
   2  -4  -2   69.79   10.38
  -2   4  -2   86.18   12.45
   2  -4  -2   73.94   13.95
  -2   4  -2   83.04   13.75
  -2   4  -2   86.73   13.76
   2  -4  -3  177.09   24.41
  -2   4  -3  185.70   16.60
   2  -4  -3  166.19   21.08
   2  -4  -3  198.74   14.02
  -2   4  -3  193.60   23.97
   2  -4  -3  186.27   20.52
  -2   4  -3  175.74   22.07
   2  -4  -3  174.91   21.86
  -2   4  -3  202.95   22.96
  -2   4  -3  170.27   21.06
   2   4  -4    5.89    5.18
  -2   4  -4   -3.48    4.35
   2  -4  -4   12.64   10.22
   2  -4  -4   -0.22    5.28
  -2   4  -4   15.51    8.65
   2   4  -4    5.30    6.76
   2   4  -4    5.71   10.49
  -2   4  -4   15.82   10.41
   2   4  -4   -6.68    6.01
  -2   4  -4    4.73    5.79
   2  -4  -4   -1.75    7.42
  -2   4  -4   -3.21    7.35
  -2   4  -5    5.38    6.29
   2   4  -5   -3.06   11.57
   2   4  -5   -7.61    6.92
   2   4  -5  -26.83   14.35
  -2   4  -5   32.70   12.91
  -2   4  -5   23.09   12.61
   2   4  -6   -2.12   11.77
   2   4  -6   -6.15   13.05
  -3   4   5    7.66    9.89
  -3   4   5    4.01    7.01
   3  -4   4   25.90   12.13
  -3   4   4    4.77    6.93
  -3   4   4    5.98    9.44
  -3   4   4   19.42    9.84
  -3   4   4   28.30   12.19
  -3   4   3   65.05   15.53
  -3   4   3   48.19   12.34
   3  -4   3   40.24   13.87
   3  -4   3   51.24   15.38
  -3   4   3   61.91   14.08
[truncated: 75,858 more chars]
