# Supplementary material for: High-pressure crystal structure of n-hexyl­amine
Source: Acta Crystallogr C Struct Chem. 2025 May 27;81(Pt 6):346–50. doi: 10.1107/S2053229625004504 (PMC12138252; doi:10.1107/S2053229625004504)
Supplement: Supplementary file 2 [file c-81-00346-hexylamine_0_50GPasup2.hkl]

data_hexylamine_0_50GPa                                                         
_shelx_title ' 1ha in Pca2(1)'                                                  
_shelx_refln_list_code          4                                               
_shelx_F_calc_maximum      106.07                                               
_exptl_crystal_F_000       232.00                                               
_reflns_d_resolution_high  0.7536                                               
                                                                                
loop_                                                                           
 _space_group_symop_operation_xyz                                               
 'x, y, z'                                                                      
 '-x, -y, z+1/2'                                                                
 'x+1/2, -y, z'                                                                 
 '-x+1/2, y, z+1/2'                                                             
                                                                                
_cell_length_a     6.9050                                                       
_cell_length_b    17.5494                                                       
_cell_length_c     5.5212                                                       
_cell_angle_alpha  90.000                                                       
_cell_angle_beta   90.000                                                       
_cell_angle_gamma  90.000                                                       
                                                                                
_shelx_F_squared_multiplier     1.000                                           
                                                                                
loop_                                                                           
 _refln_index_h                                                                 
 _refln_index_k                                                                 
 _refln_index_l                                                                 
 _refln_F_squared_calc                                                          
 _refln_F_squared_meas                                                          
 _refln_F_squared_sigma                                                         
 _refln_observed_status                                                         
   0  10  -6          0.84         -6.59        11.71 o                         
   1  10  -6          0.24         12.98         8.33 o                         
   2  10  -6          0.51         13.05        12.01 o                         
   0  11  -6          2.24          8.50        13.57 o                         
   1  11  -6          0.01          5.67        13.86 o                         
   0  12  -6          0.32         -8.98        12.23 o                         
   1  12  -6          0.00         -7.12         9.17 o                         
   0  13  -6          3.84         11.52        13.16 o                         
   1   6  -5          0.06          5.79         7.14 o                         
   2   6  -5          5.30         13.06         9.57 o                         
   1   7  -5          3.94          0.66         4.57 o                         
   2   7  -5         12.08         11.91         3.82 o                         
   3   7  -5          1.88        -10.61        10.61 o                         
   4   7  -5         15.41         28.13         8.89 o                         
   5   7  -5          1.06         -1.85        10.72 o                         
   1   8  -5         17.44          9.23         4.50 o                         
   2   8  -5         14.15         24.05         5.76 o                         
   3   8  -5          3.50         -0.74         3.54 o                         
   4   8  -5         18.16         35.49         7.65 o                         
   5   8  -5          0.18         26.48        14.26 o                         
   1   9  -5          6.27         -2.15         3.38 o                         
   2   9  -5          5.71         13.47         4.67 o                         
   3   9  -5          1.13          5.06         4.30 o                         
   4   9  -5          8.09         17.04         5.06 o                         
   5   9  -5          0.05          7.45         6.15 o                         
   1  10  -5          0.68          1.82         3.27 o                         
   2  10  -5          0.19          3.19         3.69 o                         
   3  10  -5          0.14         -5.18         5.18 o                         
   4  10  -5          0.13         -3.75         4.40 o                         
   5  10  -5          0.01          2.99         5.76 o                         
   1  11  -5          1.46         -4.37         4.76 o                         
   2  11  -5          0.57         -0.15         4.20 o                         
   3  11  -5          0.50         -5.50         5.50 o                         
   4  11  -5          0.45         -0.65         5.07 o                         
   5  11  -5          0.11         -4.32        11.67 o                         
   1  12  -5          1.26         -5.10         5.10 o                         
   2  12  -5          0.06          5.73         4.65 o                         
   3  12  -5          0.47         -4.28         6.49 o                         
   4  12  -5          0.04          3.75         4.68 o                         
   1  13  -5          0.50         -3.91         3.91 o                         
   2  13  -5          0.31          8.98         6.17 o                         
   3  13  -5          0.22         -3.71         5.48 o                         
   4  13  -5          0.21        -10.64        10.64 o                         
   1  14  -5          7.16         12.17         4.79 o                         
   2  14  -5          0.15          7.50         5.39 o                         
   3  14  -5          2.07         -1.37        10.05 o                         
   1  15  -5          0.10         -5.60         5.60 o                         
   1  16  -5          9.50         29.46        12.91 o                         
   3   3  -4          7.93         -0.42         4.90 o                         
   4   3  -4          3.48          0.62         6.62 o                         
   5   3  -4          3.65         15.91         8.29 o                         
   6   3  -4          0.19         -2.28         8.60 o                         
   0   4  -4         11.62          5.07         3.57 o                         
   1   4  -4          0.94          5.85         3.79 o                         
   2   4  -4          4.02          6.21         4.40 o                         
   3   4  -4          2.09         -1.45         3.42 o                         
   4   4  -4          0.89         -4.15         4.32 o                         
   5   4  -4          0.73         -6.89         6.89 o                         
   6   4  -4          0.91         -5.61        10.16 o                         
   7   4  -4          0.43         -8.90         8.90 o                         
   0   5  -4          5.74          3.33         2.71 o                         
   1   5  -4          1.80          2.20         1.89 o                         
   2   5  -4          1.39          5.37         2.82 o                         
   3   5  -4          7.79          3.16         2.41 o                         
   4   5  -4          0.69         -3.35         3.35 o                         
   5   5  -4          7.49          5.59         5.27 o                         
   6   5  -4          0.43         -1.47         6.29 o                         
   7   5  -4          2.87         -4.48         7.07 o                         
   0   6  -4         18.66         11.82         3.87 o                         
   1   6  -4         16.45         17.89         3.44 o                         
   2   6  -4          6.29          3.11         2.17 o                         
   3   6  -4         50.68         58.75         5.79 o                         
   4   6  -4          1.99          0.23         2.96 o                         
   5   6  -4         29.78         27.47         5.76 o                         
   6   6  -4          0.70         -2.75         5.75 o                         
   7   6  -4          6.82         11.33         7.96 o                         
   0   7  -4          8.07         17.70         4.94 o                         
   1   7  -4         10.38         15.28         2.47 o                         
   2   7  -4          2.53          2.54         2.01 o                         
   3   7  -4         30.10         33.80         4.77 o                         
   4   7  -4          0.64         -3.80         3.80 o                         
   5   7  -4         19.03         22.91         4.42 o                         
   6   7  -4          0.10          2.20         4.46 o                         
   7   7  -4          4.70         -4.63         8.42 o                         
   0   8  -4         16.12         23.21         4.25 o                         
   1   8  -4          4.90          3.05         1.94 o                         
   2   8  -4          8.42          3.80         2.29 o                         
   3   8  -4         14.34         10.65         4.34 o                         
   4   8  -4          2.69          1.30         3.18 o                         
   5   8  -4          9.18         10.52         3.93 o                         
   6   8  -4          0.46          1.21         4.54 o                         
   7   8  -4          2.19         25.48        14.17 o                         
   0   9  -4         40.15         37.24         6.19 o                         
   1   9  -4          4.69          2.90         2.22 o                         
   2   9  -4         18.80         14.63         2.78 o                         
   3   9  -4         14.90         18.22         4.12 o                         
   4   9  -4          5.05          3.00         3.93 o                         
   5   9  -4          8.10         11.19         5.47 o                         
   6   9  -4          0.70         -3.42         6.57 o                         
   0  10  -4         21.89         23.93         5.29 o                         
   1  10  -4          0.90          1.07         2.94 o                         
   2  10  -4          8.58         10.08         2.76 o                         
   3  10  -4          4.04          3.52         3.94 o                         
   4  10  -4          1.12         -4.35         4.35 o                         
   5  10  -4          3.59          3.69         3.88 o                         
   6  10  -4          0.40         -2.38         5.21 o                         
   0  11  -4          5.91          8.85         3.98 o                         
   1  11  -4          0.07         -0.07         2.87 o                         
   2  11  -4          2.06          1.38         2.74 o                         
   3  11  -4          0.28          0.38         3.56 o                         
   4  11  -4          0.08          7.33         3.81 o                         
   5  11  -4          0.37          5.00         4.16 o                         
   6  11  -4          0.27         -5.62        17.54 o                         
   0  12  -4          1.01          5.46         4.75 o                         
   1  12  -4          0.02         -1.00         3.15 o                         
   2  12  -4          0.71         -0.04         3.20 o                         
   3  12  -4          0.03         -3.77         3.77 o                         
   4  12  -4          0.31          3.71         3.67 o                         
   5  12  -4          0.00          0.56         4.16 o                         
   6  12  -4          0.01         -8.62         8.62 o                         
   0  13  -4         24.90         35.19         6.77 o                         
   1  13  -4          0.15         -3.93         3.93 o                         
   2  13  -4         13.63         17.39         4.26 o                         
   3  13  -4          0.20          2.25         4.64 o                         
   4  13  -4          2.37          1.75         4.71 o                         
   5  13  -4          0.07          9.21         5.64 o                         
   0  14  -4         30.47         46.82        25.71 o                         
   1  14  -4          0.08          4.02         3.89 o                         
   2  14  -4         16.15         24.28         5.01 o                         
   3  14  -4          0.66         -5.46        10.61 o                         
   4  14  -4          2.52          0.47         8.70 o                         
   1  15  -4          0.14         -2.65         5.59 o                         
   2  15  -4          5.29         -6.40         7.18 o                         
   3  15  -4          0.74         -2.30         8.97 o                         
   4  15  -4          0.74          4.92         8.56 o                         
   6   0  -3          0.59         -3.12         7.28 o                         
   3   1  -3          0.14         -0.47         3.67 o                         
   4   1  -3          3.36          5.76         5.10 o                         
   5   1  -3          0.11         -2.07         6.33 o                         
   6   1  -3          0.79         -2.46         6.43 o                         
   7   1  -3          0.29         10.11         8.59 o                         
   1   2  -3         71.43         73.17         7.45 o                         
   2   2  -3         42.58         38.82         3.83 o                         
   3   2  -3          8.83         13.22         4.00 o                         
   4   2  -3         23.06         26.22         5.72 o                         
   5   2  -3          0.24          2.83         3.28 o                         
   6   2  -3         11.46          7.37         6.33 o                         
   7   2  -3          1.74         -9.44         9.44 o                         
   1   3  -3        256.94        258.14         6.16 o                         
   2   3  -3         61.66         65.46         3.66 o                         
   3   3  -3         52.11         51.61         3.65 o                         
   4   3  -3         36.11         36.27         4.05 o                         
   5   3  -3          2.37          6.52         2.77 o                         
   6   3  -3         15.00         13.11         4.46 o                         
   7   3  -3          0.32          2.73         6.07 o                         
   1   4  -3        476.44        480.70         7.38 o                         
   2   4  -3        159.95        150.03         4.82 o                         
   3   4  -3         79.59         71.68         4.33 o                         
   4   4  -3        123.16        133.94         6.23 o                         
   5   4  -3          4.96          5.54         2.78 o                         
   6   4  -3         52.45         48.27         5.74 o                         
   7   4  -3          1.09          7.44         4.80 o                         
   8   4  -3          8.24         25.94        15.70 o                         
   1   5  -3         94.17        104.89         3.82 o                         
   2   5  -3         35.48         31.44         2.14 o                         
   3   5  -3          9.28          8.27         1.79 o                         
   4   5  -3         31.81         29.36         3.05 o                         
   5   5  -3          1.79          2.66         2.33 o                         
   6   5  -3         11.09          9.74         3.80 o                         
   7   5  -3          0.78          2.18         3.96 o                         
   8   5  -3          1.38          5.98        13.66 o                         
   1   6  -3          1.22          0.53         1.23 o                         
   2   6  -3          7.64          8.97         1.50 o                         
   3   6  -3          1.21          1.08         1.54 o                         
   4   6  -3          9.39          9.96         2.36 o                         
   5   6  -3          3.91         -2.85         2.85 o                         
   6   6  -3          5.39          0.39         2.98 o                         
   7   6  -3          0.86         -4.03         4.03 o                         
   8   6  -3          0.96          2.86        10.33 o                         
   1   7  -3          1.99          1.63         1.30 o                         
   2   7  -3          1.79          2.60         1.22 o                         
   3   7  -3          1.05         -0.39         1.69 o                         
   4   7  -3          1.59          0.25         1.93 o                         
   5   7  -3          2.53          4.18         2.86 o                         
   6   7  -3          1.05          4.90         3.79 o                         
   7   7  -3          0.87          3.95         3.92 o                         
   1   8  -3          5.39          5.60         1.56 o                         
   2   8  -3          1.11          1.03         1.51 o                         
   3   8  -3          0.31         -0.71         2.15 o                         
   4   8  -3          0.82          2.52         2.13 o                         
   5   8  -3          1.46          3.12         2.46 o                         
   6   8  -3          0.08         -3.91         3.91 o                         
   7   8  -3          0.59          3.55         5.04 o                         
   1   9  -3          0.32         -1.40         1.67 o                         
   2   9  -3          1.64         -0.39         1.79 o                         
   3   9  -3          0.66          2.55         2.55 o                         
   4   9  -3          1.34         -2.25         2.47 o                         
   5   9  -3          1.09         -1.68         2.79 o                         
   6   9  -3          0.41          5.90         5.25 o                         
   7   9  -3          0.15          3.74         5.43 o                         
   1  10  -3         62.81         66.54         4.03 o                         
   2  10  -3          6.65          6.83         1.94 o                         
   3  10  -3         12.24         11.51         2.83 o                         
   4  10  -3          5.73          9.41         3.53 o                         
   5  10  -3          0.55          4.61         3.07 o                         
   6  10  -3          1.71          6.51         5.11 o                         
   1  11  -3        202.96        236.30         9.03 o                         
   2  11  -3         13.87         13.76         3.02 o                         
   3  11  -3         53.14         49.97         5.35 o                         
   4  11  -3         11.69         17.73         4.04 o                         
   5  11  -3          4.02          1.75         3.05 o                         
   6  11  -3          4.23          7.36         8.00 o                         
   1  12  -3         28.86         34.94         4.43 o                         
   2  12  -3          3.49          4.68         2.55 o                         
   3  12  -3          8.53          4.67         4.16 o                         
   4  12  -3          2.40          1.89         4.79 o                         
   5  12  -3          0.62         -5.03         5.03 o                         
   6  12  -3          0.81         13.47         8.92 o                         
   1  13  -3         31.44         30.67        10.89 o                         
   2  13  -3          1.78          3.32         4.16 o                         
   3  13  -3          9.23          2.33         6.14 o                         
   4  13  -3          1.13         -0.91         3.96 o                         
   5  13  -3          0.57          8.40         5.74 o                         
   2   0  -2        143.38        118.39        10.60 o                         
   4   0  -2          9.48          8.18         2.22 o                         
   6   0  -2          0.37          1.95         2.94 o                         
   8   0  -2          0.07          2.92         4.89 o                         
   1   1  -2          0.08          1.17         1.34 o                         
   2   1  -2         56.96         60.24         2.75 o                         
   3   1  -2          0.50          0.49         0.86 o                         
   4   1  -2          2.29          0.38         1.18 o                         
   5   1  -2          0.46          2.71         1.66 o                         
   6   1  -2          0.03         -1.99         1.99 o                         
   7   1  -2          0.66         -0.49         2.80 o                         
   8   1  -2          0.29          6.70         4.44 o                         
   0   2  -2       1183.03       1215.62        19.14 o                         
   1   2  -2         24.35         23.19         1.61 o                         
   2   2  -2        255.80        240.58         4.64 o                         
   3   2  -2         34.24         35.63         2.33 o                         
   4   2  -2         15.02         19.16         2.28 o                         
   5   2  -2         16.68         15.03         2.16 o                         
   6   2  -2          0.64          1.81         2.22 o                         
   7   2  -2          6.18          6.53         2.63 o                         
   8   2  -2          2.29          6.85         5.52 o                         
   0   3  -2       1387.42       1417.41        14.78 o                         
   1   3  -2         88.48         86.45         2.31 o                         
   2   3  -2        290.09        297.86         4.63 o                         
   3   3  -2        141.74        143.12         4.44 o                         
   4   3  -2         20.10         19.92         2.16 o                         
   5   3  -2         71.63         74.50         4.86 o                         
   6   3  -2          2.85          1.42         2.30 o                         
   7   3  -2         20.61         30.61         4.99 o                         
   8   3  -2          4.66          5.36         4.44 o                         
   0   4  -2         93.47         90.17         3.66 o                         
   1   4  -2         82.10         78.85         2.11 o                         
   2   4  -2         39.43         37.32         1.69 o                         
   3   4  -2         96.64         95.87         3.21 o                         
   4   4  -2          9.21          7.88         1.61 o                         
   5   4  -2         39.10         38.89         3.32 o                         
   6   4  -2          2.99         -2.50         4.02 o                         
   7   4  -2          8.33          4.59         3.14 o                         
   8   4  -2          0.13          0.99         4.10 o                         
   0   5  -2        356.38        363.28         7.56 o                         
   1   5  -2        211.37        217.73         3.39 o                         
   2   5  -2        136.77        130.83         3.30 o                         
   3   5  -2        272.46        293.59         5.74 o                         
   4   5  -2         26.70         27.86         2.32 o                         
   5   5  -2        122.59        118.88         5.87 o                         
   6   5  -2          2.10          2.03         2.68 o                         
   7   5  -2         26.84         33.22         5.36 o                         
   8   5  -2          0.20          7.32         4.36 o                         
   0   6  -2        118.51        125.04         5.09 o                         
   1   6  -2         43.31         42.88         1.73 o                         
   2   6  -2         43.89         47.57         2.14 o                         
   3   6  -2         69.91         69.92         3.21 o                         
   4   6  -2          7.18          7.39         2.80 o                         
   5   6  -2         28.56         25.10         3.07 o                         
   6   6  -2          0.48          0.09         2.59 o                         
   7   6  -2          6.07          6.88         3.94 o                         
   8   6  -2          0.00         -0.06         4.64 o                         
   0   7  -2         43.85         41.63         2.35 o                         
   1   7  -2          6.80          6.15         1.03 o                         
   2   7  -2         14.16         13.53         1.51 o                         
   3   7  -2          9.45         13.64         1.68 o                         
   4   7  -2          1.43          0.82         1.54 o                         
   5   7  -2          1.38          0.80         1.94 o                         
   6   7  -2          0.29         -2.79         2.79 o                         
   7   7  -2          0.26          4.14         4.46 o                         
   8   7  -2          0.05          2.87         5.68 o                         
   0   8  -2         17.15         21.14         3.68 o                         
   1   8  -2          7.11          6.68         1.13 o                         
   2   8  -2          4.81          3.52         1.24 o                         
   3   8  -2         11.94         11.97         1.75 o                         
   4   8  -2          0.22         -1.99         1.99 o                         
   5   8  -2          3.18          0.74         2.19 o                         
   6   8  -2          0.37          4.49         3.88 o                         
   7   8  -2          0.36          4.10         5.66 o                         
   8   8  -2          0.10          1.53         7.08 o                         
   0   9  -2         77.03         66.83         8.19 o                         
   1   9  -2          5.71          2.52         1.04 o                         
   2   9  -2         31.69         32.10         2.59 o                         
   3   9  -2          9.32          8.14         1.88 o                         
   4   9  -2          6.49          7.50         1.99 o                         
   5   9  -2          4.00          8.98         2.71 o                         
   6   9  -2          0.97          5.12         4.00 o                         
   7   9  -2          0.87         -3.72        10.09 o                         
   0  10  -2         75.82         64.27         6.49 o                         
   1  10  -2         19.04         16.44         2.01 o                         
   2  10  -2         41.05         40.55         3.26 o                         
   3  10  -2         28.53         29.44         4.76 o                         
   4  10  -2         11.81          5.23         4.17 o                         
   5  10  -2         13.28         19.43         6.59 o                         
   6  10  -2          0.87          1.02         7.02 o                         
   7  10  -2          2.21        -11.41        11.41 o                         
   2  11  -2          8.54          4.69         7.25 o                         
   3  11  -2          7.55          8.69         3.88 o                         
   4  11  -2          1.74         -2.64         3.16 o                         
   5  11  -2          4.70          0.43         5.14 o                         
   6  11  -2          0.38          0.16         5.13 o                         
   2   0  -1         23.36         25.89         1.91 o                         
   4   0  -1          5.79          5.96         1.21 o                         
   6   0  -1          6.08         10.09         2.50 o                         
   8   0  -1          3.92          5.84         3.53 o                         
   1   1  -1       2281.31       2324.53        16.69 o                         
   2   1  -1        215.00        233.53         3.30 o                         
   3   1  -1        188.41        195.25         3.89 o                         
   4   1  -1         75.27         76.51         2.21 o                         
   5   1  -1         12.70         14.91         1.99 o                         
   6   1  -1         11.21         12.43         1.90 o                         
   7   1  -1          3.00          3.60         2.36 o                         
   8   1  -1          0.66         -2.17         2.87 o                         
   9   1  -1          3.44         -2.89        10.19 o                         
   1   2  -1       4570.57       4456.68        23.18 o                         
   2   2  -1        188.10        187.18         3.20 o                         
   3   2  -1        389.59        417.36         7.45 o                         
   4   2  -1         77.41         81.43         2.47 o                         
   5   2  -1         26.11         28.31         2.13 o                         
   6   2  -1         13.71         12.13         1.82 o                         
   7   2  -1          1.15          0.84         1.94 o                         
   8   2  -1          0.89         -1.40         2.91 o                         
   1   3  -1        650.74        617.49         6.21 o                         
   2   3  -1        183.68        200.25         7.42 o                         
   3   3  -1         67.42         65.57         2.23 o                         
   4   3  -1         60.37         61.12         2.35 o                         
   5   3  -1          6.86          6.41         1.19 o                         
   6   3  -1         10.45         10.05         1.88 o                         
   7   3  -1          0.18          2.13         2.54 o                         
   8   3  -1          0.42         -2.38         3.49 o                         
   1   4  -1        246.24        238.36         3.36 o                         
   2   4  -1         11.95         11.00         0.86 o                         
   3   4  -1         14.18         13.36         1.06 o                         
   4   4  -1          5.73          6.17         0.97 o                         
   5   4  -1          0.33          1.42         1.22 o                         
   6   4  -1          4.55          2.53         1.64 o                         
   7   4  -1          0.58          0.02         3.84 o                         
   8   4  -1          1.09          5.28         4.38 o                         
   1   5  -1        148.46        140.27         3.78 o                         
   2   5  -1        271.81        287.23         4.90 o                         
   3   5  -1          5.28          6.34         0.92 o                         
   4   5  -1        108.28        111.65         3.87 o                         
   5   5  -1          2.15          4.60         1.75 o                         
   6   5  -1         38.34         38.55         4.49 o                         
   7   5  -1          1.95          2.23         3.90 o                         
   8   5  -1          5.43          2.01         4.55 o                         
   1   6  -1         88.31         82.13         3.39 o                         
   2   6  -1        348.86        389.78         7.09 o                         
   3   6  -1          2.58          2.31         0.93 o                         
   4   6  -1        156.57        140.03         5.50 o                         
   5   6  -1          1.74         -0.35         2.02 o                         
   6   6  -1         58.66         52.44        10.30 o                         
   7   6  -1          1.62          4.37         3.83 o                         
   8   6  -1          8.47         15.91         6.54 o                         
   1   7  -1         25.16         19.38         4.66 o                         
   2   7  -1        156.50        152.97         6.30 o                         
   3   7  -1          1.18          1.54         1.23 o                         
   4   7  -1         74.78         69.83         4.25 o                         
   5   7  -1          5.79         -2.81         2.81 o                         
   6   7  -1         29.29         18.70         4.71 o                         
   7   7  -1          2.59          4.99        11.87 o                         
   8   7  -1          3.77         -0.42         5.13 o                         
   2   8  -1         51.76         44.94         7.73 o                         
   3   8  -1         12.70          9.84         2.80 o                         
   4   8  -1         28.06         30.75         4.45 o                         
   5   8  -1          5.65          3.88         6.61 o                         
   6   8  -1         15.01         16.43         7.45 o                         
   7   8  -1          1.37          3.22         4.02 o                         
   8   8  -1          2.67         -0.51         7.66 o                         
   4   9  -1         44.70         41.96         6.76 o                         
   5   9  -1          1.09          2.69         3.65 o                         
   6   9  -1         20.74         21.58         8.25 o                         
   2   0   0      11249.93      11349.23        36.48 o                         
   4   0   0        734.98        774.12        10.35 o                         
   6   0   0          2.13          3.82         2.24 o                         
   8   0   0         17.53         21.04         3.66 o                         
   1   1   0          5.61          5.78         0.55 o                         
   3   1   0          4.46          5.02         0.44 o                         
   4   1   0          1.68         10.27         3.69 o                         
   5   1   0          0.63          0.23         0.90 o                         
   6   1   0          0.11         -0.66         1.42 o                         
   7   1   0          0.01         -0.02         1.71 o                         
   8   1   0          0.36          1.46         2.66 o                         
   9   1   0          0.07          4.80         4.60 o                         
   1   2   0         18.58         20.23         2.17 o                         
   2   2   0         52.72         48.09         1.33 o                         
   3   2   0         22.29         22.71         0.97 o                         
   4   2   0         24.81         25.61         1.09 o                         
   5   2   0          3.70          3.46         1.02 o                         
   6   2   0          2.42          3.16         1.49 o                         
   7   2   0          0.08          1.07         1.81 o                         
   8   2   0          0.59         -0.49         2.37 o                         
   9   2   0          0.45         -2.84         6.53 o                         
   2   3   0         20.68         20.09         1.44 o                         
   3   3   0         27.85         25.62         1.25 o                         
   4   3   0          0.64         -0.41         0.66 o                         
   5   3   0          4.82          4.69         1.06 o                         
   6   3   0          1.81          1.49         1.54 o                         
   7   3   0          0.04          1.67         2.16 o                         
   8   3   0          0.18         -1.05         3.18 o                         
   9   3   0          0.06         -2.43         5.49 o                         
   2   4   0         44.74         37.81         2.69 o                         
   3   4   0          3.43          5.47         1.04 o                         
   4   4   0         10.01         10.53         1.18 o                         
   5   4   0          0.15         -0.47         1.26 o                         
   6   4   0          1.78          0.17         1.54 o                         
   7   4   0          0.11         -0.34         2.72 o                         
   8   4   0          0.18          3.21         4.62 o                         
   3   5   0         43.74         37.87         2.29 o                         
   4   5   0          2.16          3.14         1.13 o                         
   5   5   0          4.06          3.81         1.56 o                         
   6   5   0          5.59          3.35         1.85 o                         
   7   5   0          0.15         -2.34         2.62 o                         
   8   5   0          1.29         -3.99         4.98 o                         
   4   6   0         14.39         14.84         2.03 o                         
   5   6   0          9.22          6.04         2.08 o                         
   6   6   0          2.47          1.08         2.72 o                         
   7   6   0          3.38          3.06         2.97 o                         
   8   6   0          0.18          4.59         9.31 o                         
   5   7   0        184.24        190.75        10.54 o                         
   6   7   0          0.79         -2.69         2.81 o                         
   7   7   0         42.11         34.32         8.03 o                         
   2   0   1         23.42         25.60         2.08 o                         
   4   0   1          5.82          7.09         1.22 o                         
   6   0   1          6.09          7.22         2.18 o                         
   8   0   1          3.92          5.89         3.82 o                         
   1   1   1       2281.10       2327.61        15.26 o                         
   2   1   1        214.85        227.21         3.62 o                         
   3   1   1        188.39        183.40         2.83 o                         
   4   1   1         75.17         73.48         2.17 o                         
   5   1   1         12.70         23.76         6.17 o                         
   6   1   1         11.19         13.00         1.72 o                         
   7   1   1          3.00          7.83         2.01 o                         
   8   1   1          0.66         -2.46         2.63 o                         
   1   2   1       4570.44       4509.08        14.84 o                         
   2   2   1        188.10        181.61         3.09 o                         
   3   2   1        389.57        408.67         7.16 o                         
   4   2   1         77.39         78.87         2.32 o                         
   5   2   1         26.11         30.08         2.22 o                         
   6   2   1         13.70         10.46         1.67 o                         
   7   2   1          1.14          0.03         2.35 o                         
   8   2   1          0.89          2.11         2.47 o                         
   1   3   1        651.01        640.11         4.94 o                         
   2   3   1        183.73        203.87         5.25 o                         
   3   3   1         67.46         65.18         2.05 o                         
   4   3   1         60.41         62.23         2.55 o                         
   5   3   1          6.86          9.32         1.62 o                         
   6   3   1         10.46          7.48         1.72 o                         
   7   3   1          0.18          3.46         2.21 o                         
   8   3   1          0.42         -1.11         2.88 o                         
   9   3   1          0.61          1.96         6.70 o                         
   1   4   1        246.19        245.79         3.37 o                         
   2   4   1         11.96         13.43         0.91 o                         
   3   4   1         14.17         13.72         1.03 o                         
   4   4   1          5.74          5.50         1.26 o                         
   5   4   1          0.33         -0.14         1.42 o                         
   6   4   1          4.56          2.27         1.65 o                         
   7   4   1          0.58          2.25         2.64 o                         
   8   4   1          1.10          8.75         3.39 o                         
   1   5   1        148.60        144.46         3.21 o                         
   2   5   1        271.83        286.62         4.75 o                         
   3   5   1          5.30          5.36         1.01 o                         
   4   5   1        108.31        105.51         4.03 o                         
   5   5   1          2.15          1.49         1.72 o                         
   6   5   1         38.34         36.35         5.46 o                         
   7   5   1          1.96          1.11         3.06 o                         
   8   5   1          5.43          3.14         4.84 o                         
   1   6   1         88.24         89.25         4.01 o                         
   2   6   1        348.83        357.20         6.56 o                         
   3   6   1          2.57          2.00         0.99 o                         
   4   6   1        156.54        147.14         5.25 o                         
   5   6   1          1.74          2.06         2.59 o                         
   6   6   1         58.65         54.83         7.58 o                         
   7   6   1          1.61         -4.23         5.29 o                         
   8   6   1          8.47         22.55         7.34 o                         
   1   7   1         25.20         26.26         2.71 o                         
   2   7   1        156.50        157.56         5.90 o                         
   3   7   1          1.18          0.07         1.15 o                         
   4   7   1         74.78         76.94         5.93 o                         
   5   7   1          5.79         -0.24         7.06 o                         
   6   7   1         29.29         28.33         6.12 o                         
   7   7   1          2.59          3.43         5.45 o                         
   8   7   1          3.77         14.76         5.70 o                         
   2   8   1         51.75         45.81         5.01 o                         
   3   8   1         12.69         12.41         2.05 o                         
   4   8   1         28.06         31.82         4.18 o                         
   5   8   1          5.65          7.98         4.13 o                         
   6   8   1         15.01         19.43         5.59 o                         
   7   8   1          1.37          0.74        14.77 o                         
   8   8   1          2.67         -2.90         5.73 o                         
   4   9   1         44.69         36.47         4.50 o                         
   5   9   1          1.09         -2.33         3.25 o                         
   6   9   1         20.73         21.65         6.31 o                         
   7   9   1          0.84         -1.57         5.43 o                         
   4   0   2          9.48          8.26         2.67 o                         
   6   0   2          0.37         -2.91         2.91 o                         
   8   0   2          0.07          1.26         4.90 o                         
   2   1   2         56.97         57.23         4.27 o                         
   3   1   2          0.50         -0.28         0.97 o                         
   4   1   2          2.29          0.44         1.07 o                         
   5   1   2          0.46         -0.63         1.69 o                         
   6   1   2          0.03         -0.35         2.80 o                         
   7   1   2          0.66         -0.90         3.07 o                         
   8   1   2          0.29          2.81         3.18 o                         
   0   2   2       1182.76       1223.29        21.38 o                         
   1   2   2         24.36         23.04         1.74 o                         
   2   2   2        255.68        236.52         5.50 o                         
   3   2   2         34.27         35.65         2.02 o                         
   4   2   2         15.01         16.24         1.87 o                         
   5   2   2         16.69         16.90         2.25 o                         
   6   2   2          0.64         -1.23         1.98 o                         
   7   2   2          6.18         11.36         3.71 o                         
   8   2   2          2.29          0.04         4.68 o                         
   0   3   2       1387.68       1476.62        15.44 o                         
   1   3   2         88.44         87.77         2.74 o                         
   2   3   2        290.10        290.16         4.55 o                         
   3   3   2        141.67        134.94         3.46 o                         
   4   3   2         20.10         19.47         1.67 o                         
   5   3   2         71.60         74.88         4.14 o                         
   6   3   2          2.85          1.80         2.17 o                         
   7   3   2         20.61         22.94         5.05 o                         
   8   3   2          4.66          7.43         5.75 o                         
   0   4   2         93.49         97.97         3.98 o                         
   1   4   2         82.15         79.16         2.36 o                         
   2   4   2         39.47         39.98         1.72 o                         
   3   4   2         96.69         94.99         2.91 o                         
   4   4   2          9.23          9.94         1.45 o                         
   5   4   2         39.13         41.48         2.97 o                         
   6   4   2          2.99          4.16         2.46 o                         
   7   4   2          8.34          5.94         3.62 o                         
   8   4   2          0.13         -3.70         4.07 o                         
   0   5   2        356.20        364.23         6.79 o                         
   1   5   2        211.40        218.69         3.21 o                         
   2   5   2        136.69        127.71         2.94 o                         
   3   5   2        272.49        262.66         7.26 o                         
   4   5   2         26.69         25.83         2.31 o                         
   5   5   2        122.62        133.05         7.28 o                         
   6   5   2          2.10          6.66         3.91 o                         
   7   5   2         26.85         30.19         4.70 o                         
   8   5   2          0.20          2.93         4.25 o                         
   0   6   2        118.55        128.18         4.24 o                         
   1   6   2         43.28         42.69         1.51 o                         
   2   6   2         43.90         41.33         3.17 o                         
   3   6   2         69.85         68.94         2.99 o                         
   4   6   2          7.18          6.40         2.49 o                         
   5   6   2         28.53         25.31         3.06 o                         
   6   6   2          0.48         -1.92         3.20 o                         
   7   6   2          6.06          5.95         3.19 o                         
   8   6   2          0.00          4.53         4.85 o                         
   0   7   2         43.85         43.09         2.66 o                         
   1   7   2          6.80          5.54         0.82 o                         
   2   7   2         14.16         14.80         1.36 o                         
   3   7   2          9.45          8.58         1.34 o                         
   4   7   2          1.43          2.17         1.50 o                         
   5   7   2          1.37         -1.96         1.96 o                         
   6   7   2          0.29         -1.96         2.91 o                         
   7   7   2          0.26          0.01         3.47 o                         
   8   7   2          0.05         -4.96         6.95 o                         
   0   8   2         17.14         19.93         2.29 o                         
   1   8   2          7.10          6.03         0.92 o                         
   2   8   2          4.80          5.10         1.06 o                         
   3   8   2         11.93         12.77         1.90 o                         
   4   8   2          0.22         -0.87         1.63 o                         
   5   8   2          3.17         -1.11         2.03 o                         
   6   8   2          0.37          6.03         3.89 o                         
   7   8   2          0.36          0.97         5.44 o                         
   8   8   2          0.10          6.00         8.08 o                         
   0   9   2         77.07         72.91         4.35 o                         
   1   9   2          5.70          5.33         1.16 o                         
   2   9   2         31.71         33.34         2.41 o                         
   3   9   2          9.31          8.42         1.88 o                         
   4   9   2          6.49          5.84         2.05 o                         
   5   9   2          4.00          0.02         4.29 o                         
   6   9   2          0.97          4.65         4.24 o                         
   7   9   2          0.87         -7.32         7.32 o                         
   0  10   2         75.79         64.50         5.75 o                         
   1  10   2         19.04         12.81         2.17 o                         
   2  10   2         41.04         39.17         3.70 o                         
   3  10   2         28.53         30.41         3.52 o                         
   4  10   2         11.81         13.25         2.72 o                         
   5  10   2         13.29         18.24         4.16 o                         
   6  10   2          0.87          6.00         4.16 o                         
   7  10   2          2.21         -7.56         7.56 o                         
   2  11   2          8.51          6.35         2.84 o                         
   3  11   2          7.56          4.23         6.81 o                         
   4  11   2          1.74         -0.69         3.77 o                         
   5  11   2          4.71          9.88         3.90 o                         
   6  11   2          0.38         13.45         5.44 o                         
   7  11   2          1.67         10.97        11.47 o                         
   3   1   3          0.14          4.62         3.83 o                         
   4   1   3          3.34          9.38         4.10 o                         
   5   1   3          0.11         -1.65         4.42 o                         
   6   1   3          0.79          3.93         4.70 o                         
   7   1   3          0.29          6.47         7.29 o                         
   1   2   3         71.47         59.82         8.14 o                         
   2   2   3         42.63         45.13         5.40 o                         
   3   2   3          8.84         13.96         4.92 o                         
   4   2   3         23.09         21.45         4.09 o                         
   5   2   3          0.24          5.53         4.58 o                         
   6   2   3         11.48          7.52         4.00 o                         
   7   2   3          1.74          5.49         3.32 o                         
   1   3   3        256.94        252.47         7.48 o                         
   2   3   3         61.65         60.62         3.40 o                         
   3   3   3         52.12         52.68         3.68 o                         
   4   3   3         36.08         39.27         3.99 o                         
   5   3   3          2.37          2.09         2.36 o                         
   6   3   3         14.99         11.94         4.00 o                         
   7   3   3          0.32          0.64         4.81 o                         
   8   3   3          2.15         16.82        11.06 o                         
   1   4   3        476.28        492.10         8.68 o                         
   2   4   3        159.89        157.93         6.26 o                         
   3   4   3         79.54         71.46         4.50 o                         
   4   4   3        123.11        123.61         6.84 o                         
   5   4   3          4.96          7.44         2.53 o                         
   6   4   3         52.43         58.46         6.34 o                         
   7   4   3          1.09         -0.49         3.38 o                         
   8   4   3          8.23          8.88         8.12 o                         
   1   5   3         94.26         95.09         5.12 o                         
   2   5   3         35.50         33.80         2.26 o                         
   3   5   3          9.30          6.73         1.84 o                         
   4   5   3         31.83         30.99         2.88 o                         
   5   5   3          1.79          0.79         2.04 o                         
   6   5   3         11.10          5.85         3.60 o                         
   7   5   3          0.78          4.47         3.76 o                         
   8   5   3          1.38         -3.56         6.95 o                         
   1   6   3          1.23          0.77         1.05 o                         
   2   6   3          7.64          5.32         1.10 o                         
   3   6   3          1.21          1.46         1.33 o                         
   4   6   3          9.40          7.30         2.55 o                         
   5   6   3          3.90          1.72         1.92 o                         
   6   6   3          5.39          4.48         3.03 o                         
   7   6   3          0.86          6.09         3.30 o                         
   1   7   3          2.00          0.44         1.35 o                         
   2   7   3          1.79          1.63         1.04 o                         
   3   7   3          1.05         -0.27         1.76 o                         
   4   7   3          1.59          0.86         1.70 o                         
   5   7   3          2.53          3.32         2.16 o                         
   6   7   3          1.05          1.66         2.79 o                         
   7   7   3          0.87         -3.39         3.39 o                         
   1   8   3          5.40          1.00         1.46 o                         
   2   8   3          1.11          0.96         1.27 o                         
   3   8   3          0.32         -1.57         1.57 o                         
   4   8   3          0.82          0.69         1.79 o                         
   5   8   3          1.46          1.24         2.52 o                         
   6   8   3          0.08         -2.36         3.32 o                         
   7   8   3          0.59          2.98         3.23 o                         
   1   9   3          0.33          0.85         1.73 o                         
   2   9   3          1.65          3.08         1.45 o                         
   3   9   3          0.66          1.03         2.15 o                         
   4   9   3          1.35          2.19         2.34 o                         
   5   9   3          1.09          6.26         2.64 o                         
   6   9   3          0.41         -1.35         5.17 o                         
   7   9   3          0.15         -0.04         4.46 o                         
   1  10   3         62.85         64.31         3.47 o                         
   2  10   3          6.66          8.32         1.84 o                         
   3  10   3         12.25         10.84         2.40 o                         
   4  10   3          5.73          8.36         2.65 o                         
   5  10   3          0.55          2.76         2.93 o                         
   6  10   3          1.71          2.66         3.80 o                         
   1  11   3        202.91        210.47         6.73 o                         
   2  11   3         13.86         19.10         2.41 o                         
   3  11   3         53.13         54.25         4.71 o                         
   4  11   3         11.69         14.01         3.39 o                         
   5  11   3          4.02          5.61         3.90 o                         
   6  11   3          4.23         -9.03         9.03 o                         
   1  12   3         28.85         29.32         3.10 o                         
   2  12   3          3.48          4.74         2.48 o                         
   3  12   3          8.53          5.91         3.01 o                         
   4  12   3          2.40         -0.09         3.00 o                         
   5  12   3          0.62          3.88         3.57 o                         
   6  12   3          0.81          3.51         6.77 o                         
   1  13   3         31.45         37.68         4.97 o                         
   2  13   3          1.78          7.90         3.10 o                         
   3  13   3          9.24         15.86         4.86 o                         
   4  13   3          1.13         -2.92         6.93 o                         
   5  13   3          0.57         -5.15         5.15 o                         
   6  13   3          0.24        -10.27        10.27 o                         
   3   3   4          7.93         10.03         6.06 o                         
   4   3   4          3.48         -2.39         4.87 o                         
   6   3   4          0.19          1.70         5.61 o                         
   0   4   4         11.63          9.09         3.53 o                         
   1   4   4          0.94         -3.08         3.08 o                         
   2   4   4          4.02         -0.99         2.99 o                         
   3   4   4          2.10          5.37         4.92 o                         
   4   4   4          0.89         -5.85         5.85 o                         
   5   4   4          0.73         -5.61         6.69 o                         
   6   4   4          0.90          0.83         4.05 o                         
   7   4   4          0.43          0.66         9.35 o                         
   0   5   4          5.75         -1.34         3.13 o                         
   1   5   4          1.80         -0.95         2.03 o                         
   2   5   4          1.39          0.71         1.89 o                         
   3   5   4          7.77         11.52         3.35 o                         
   4   5   4          0.68         -3.52         3.95 o                         
   5   5   4          7.48         13.97         6.05 o                         
   6   5   4          0.43         -2.31         4.00 o                         
   7   5   4          2.87         -0.09        10.14 o                         
   0   6   4         18.69         17.69         3.65 o                         
   1   6   4         16.44         15.59         2.37 o                         
   2   6   4          6.30          6.73         2.70 o                         
   3   6   4         50.66         52.53         4.13 o                         
   4   6   4          1.99          2.80         2.37 o                         
   5   6   4         29.77         28.89         4.34 o                         
   6   6   4          0.70          5.95         4.72 o                         
   7   6   4          6.82          6.27        10.35 o                         
   0   7   4          8.07          3.08         4.48 o                         
   1   7   4         10.39         12.24         1.89 o                         
   2   7   4          2.53          3.67         1.56 o                         
   3   7   4         30.12         37.23         4.01 o                         
   4   7   4          0.64          4.55         2.86 o                         
   5   7   4         19.04         24.20         4.19 o                         
   6   7   4          0.10          2.67         3.99 o                         
   7   7   4          4.70          1.64         5.23 o                         
   0   8   4         16.12         11.46         2.61 o                         
   1   8   4          4.91          3.40         1.55 o                         
   2   8   4          8.42          6.32         1.99 o                         
   3   8   4         14.36         10.82         2.60 o                         
   4   8   4          2.69          1.02         2.57 o                         
   5   8   4          9.19          5.91         2.97 o                         
   6   8   4          0.46         -4.27         4.27 o                         
   0   9   4         40.16         39.35         5.20 o                         
   1   9   4          4.68          5.18         1.85 o                         
   2   9   4         18.80         18.90         2.43 o                         
   3   9   4         14.89         21.18         3.60 o                         
   4   9   4          5.05          0.81         2.67 o                         
   5   9   4          8.10          3.64         3.07 o                         
   6   9   4          0.70          4.98         4.63 o                         
   0  10   4         21.90         26.44         4.55 o                         
   1  10   4          0.89          1.82         2.00 o                         
   2  10   4          8.59          8.56         2.50 o                         
   3  10   4          4.04          1.53         2.96 o                         
   4  10   4          1.12          3.86         3.46 o                         
   5  10   4          3.58          7.75         3.36 o                         
   6  10   4          0.40          4.60         3.70 o                         
   0  11   4          5.91          4.42         2.81 o                         
   1  11   4          0.08         -2.17         2.17 o                         
   2  11   4          2.05         -0.06         2.02 o                         
   3  11   4          0.28         -2.90         2.90 o                         
   4  11   4          0.08          5.03         3.77 o                         
   5  11   4          0.37         -3.43         3.43 o                         
   6  11   4          0.27         15.23         7.86 o                         
   0  12   4          1.01          1.17         3.07 o                         
   1  12   4          0.02         -1.62         2.11 o                         
   2  12   4          0.71         -0.05         2.27 o                         
   3  12   4          0.03         -2.77         2.77 o                         
   4  12   4          0.31          0.21         3.04 o                         
   5  12   4          0.00         -3.46         3.46 o                         
   6  12   4          0.01         -5.45         5.45 o                         
   0  13   4         24.87         25.49         4.61 o                         
   1  13   4          0.15          2.05         2.47 o                         
   2  13   4         13.61         14.88         3.58 o                         
   3  13   4          0.20         -3.46         3.46 o                         
   4  13   4          2.37         -1.18         3.98 o                         
   5  13   4          0.07         12.29         5.24 o                         
   0  14   4         30.47         43.42         6.35 o                         
   1  14   4          0.08          1.45         2.68 o                         
   2  14   4         16.15         23.11         5.02 o                         
   3  14   4          0.66          1.51         3.62 o                         
   4  14   4          2.52         13.73         4.54 o                         
   5  14   4          0.42        -10.39        10.39 o                         
   1  15   4          0.14          2.24         5.69 o                         
   2  15   4          5.30         12.76         7.69 o                         
   3  15   4          0.74         15.74         8.29 o                         
   4  15   4          0.74         -6.40         8.67 o                         
   1   6   5          0.07         -3.78         4.30 o                         
   2   6   5          5.30          1.83         5.54 o                         
   3   6   5          0.49         -7.71         7.78 o                         
   4   6   5          7.40          4.14        14.31 o                         
   5   6   5          1.03         -0.23         6.15 o                         
   1   7   5          3.95          4.23         4.24 o                         
   2   7   5         12.08         15.98         3.41 o                         
   3   7   5          1.88         14.49         9.27 o                         
   4   7   5         15.42          9.52         9.49 o                         
   5   7   5          1.06         -0.40         4.46 o                         
   1   8   5         17.45         17.31         2.83 o                         
   2   8   5         14.15         12.97         3.75 o                         
   3   8   5          3.50          1.04         5.53 o                         
   4   8   5         18.16         15.98         6.41 o                         
   5   8   5          0.18         -6.48         6.48 o                         
   1   9   5          6.27          2.04         2.87 o                         
   2   9   5          5.70          7.44         2.90 o                         
   3   9   5          1.13          5.51         6.13 o                         
   4   9   5          8.09          9.15         4.34 o                         
   5   9   5          0.05         -3.47         5.75 o                         
   1  10   5          0.68          1.46         2.64 o                         
   2  10   5          0.19         -2.08         2.91 o                         
   3  10   5          0.14          8.96         3.30 o                         
   4  10   5          0.13          7.06         3.70 o                         
   5  10   5          0.01          4.19         5.21 o                         
   1  11   5          1.46         -1.92         2.64 o                         
   2  11   5          0.56          3.39         2.94 o                         
   3  11   5          0.50         -3.63         3.63 o                         
   4  11   5          0.45         -2.61         3.40 o                         
   5  11   5          0.11        -11.34        11.34 o                         
   1  12   5          1.26         -3.25         3.25 o                         
   2  12   5          0.06         -0.86         3.00 o                         
   3  12   5          0.47         -1.60         3.32 o                         
   4  12   5          0.04          0.04         7.16 o                         
   1  13   5          0.50          3.33         3.13 o                         
   2  13   5          0.31         18.12         5.96 o                         
   3  13   5          0.22         -4.41         4.41 o                         
   4  13   5          0.21          4.86         7.78 o                         
   1  14   5          7.16         12.81         3.45 o                         
   2  14   5          0.15         -6.14         6.38 o                         
   1  15   5          0.10          1.27         3.33 o                         
   0  10   6          0.84         -4.92         5.25 o                         
   1  10   6          0.24          0.88         6.47 o                         
   2  10   6          0.51          0.60         8.10 o                         
   3  10   6          0.92         -8.45         8.45 o                         
   0  11   6          2.24          6.40        10.86 o                         
   1  11   6          0.01          0.28         5.78 o                         
   0  12   6          0.32        -11.50        11.50 o                         
   1  12   6          0.00          3.34         6.35 o                         
   2  12   6          0.17         12.05         8.55 o                         
   0  13   6          3.85         19.09         9.34 o                         
                                                                                
