# Supplementary material for: High-pressure crystal structure of n-hexyl­amine
Source: Acta Crystallogr C Struct Chem. 2025 May 27;81(Pt 6):346–50. doi: 10.1107/S2053229625004504 (PMC12138252; doi:10.1107/S2053229625004504)
Supplement: Supplementary file 4 [file c-81-00346-hexylamine_0_65GPasup3.hkl]

data_hexylamine_0_65GPa                                                         
_shelx_title ' 3ha.res in Pca2(1)'                                              
_shelx_refln_list_code          4                                               
_shelx_F_calc_maximum       68.80                                               
_exptl_crystal_F_000       232.00                                               
_reflns_d_resolution_high  0.6829                                               
                                                                                
loop_                                                                           
 _space_group_symop_operation_xyz                                               
 'x, y, z'                                                                      
 '-x, -y, z+1/2'                                                                
 'x+1/2, -y, z'                                                                 
 '-x+1/2, y, z+1/2'                                                             
                                                                                
_cell_length_a     6.8591                                                       
_cell_length_b    17.4940                                                       
_cell_length_c     5.4892                                                       
_cell_angle_alpha  90.000                                                       
_cell_angle_beta   90.000                                                       
_cell_angle_gamma  90.000                                                       
                                                                                
_shelx_F_squared_multiplier     1.000                                           
                                                                                
loop_                                                                           
 _refln_index_h                                                                 
 _refln_index_k                                                                 
 _refln_index_l                                                                 
 _refln_F_squared_calc                                                          
 _refln_F_squared_meas                                                          
 _refln_F_squared_sigma                                                         
 _refln_observed_status                                                         
   2   0  -7          0.01          2.60         3.24 o                         
   4   0  -7          0.01          5.03         4.42 o                         
   1   1  -7          0.19          4.37         4.55 o                         
   2   1  -7          0.46          1.87         2.41 o                         
   3   1  -7          0.11          2.03         2.50 o                         
   4   1  -7          0.56          4.62         3.76 o                         
   1   2  -7          3.64         -1.82         3.12 o                         
   2   2  -7          0.12          2.10         3.12 o                         
   3   2  -7          1.10          0.25         2.62 o                         
   4   2  -7          0.33          1.28         4.34 o                         
   1   3  -7         11.23         14.88         3.70 o                         
   2   3  -7          2.68          5.54         3.16 o                         
   3   3  -7          3.57         12.67         5.59 o                         
   4   3  -7          4.09         -3.31         6.54 o                         
   1   4  -7         19.61         20.79         3.39 o                         
   2   4  -7          8.53          6.37         3.88 o                         
   1   5  -7          0.22          3.87         3.17 o                         
   2   5  -7          1.60          5.35         5.49 o                         
   1   6  -7          0.39          3.15         3.35 o                         
   2   6  -7          0.89          5.75         3.77 o                         
   1   7  -7          0.33         -4.71         4.71 o                         
   2   7  -7          0.06         -0.23         3.76 o                         
   3   7  -7          0.25         -6.87         6.87 o                         
   1   8  -7          0.17          5.83         3.85 o                         
   2   8  -7          0.20          0.33         4.67 o                         
   3   8  -7          0.16         -3.89         5.75 o                         
   1   9  -7          0.07          8.71         5.50 o                         
   2   9  -7          0.12          4.70         4.46 o                         
   3   9  -7          0.14          5.29         6.08 o                         
   2  10  -7          0.26         16.24         8.71 o                         
   3  10  -7          0.74         -4.67         4.67 o                         
   0   0  -6         29.47         34.76         5.88 o                         
   2   0  -6         17.39         23.20         4.00 o                         
   4   0  -6          3.69          2.28         3.73 o                         
   0   1  -6         59.56         60.37         4.98 o                         
   1   1  -6          0.00         -0.90         1.41 o                         
   2   1  -6         31.36         37.28         3.44 o                         
   3   1  -6          0.37         -0.16         1.97 o                         
   4   1  -6          3.92          3.53         2.13 o                         
   5   1  -6          0.67         -6.10         6.10 o                         
   0   2  -6         48.25         49.02         4.49 o                         
   1   2  -6          0.15         -0.03         1.46 o                         
   2   2  -6         26.37         27.09         3.07 o                         
   3   2  -6          1.51          2.00         1.78 o                         
   4   2  -6          4.34          3.91         2.81 o                         
   5   2  -6          1.24          0.26         4.46 o                         
   0   3  -6         15.56         11.55         2.59 o                         
   1   3  -6          0.31         -0.17         1.87 o                         
   2   3  -6          8.67          5.19         1.77 o                         
   3   3  -6          1.43          2.14         1.79 o                         
   4   3  -6          2.06         -0.61         2.93 o                         
   5   3  -6          0.66         -0.04         3.38 o                         
   6   3  -6          0.26         -0.13         7.24 o                         
   0   4  -6          0.02          0.75         1.94 o                         
   1   4  -6          0.10         -0.40         1.66 o                         
   2   4  -6          0.05         -0.44         2.00 o                         
   3   4  -6          0.32          2.07         3.11 o                         
   4   4  -6          0.59          3.24         3.82 o                         
   5   4  -6          0.33          1.71         3.62 o                         
   6   4  -6          0.52         -3.42         4.47 o                         
   0   5  -6          1.47          2.75         1.87 o                         
   1   5  -6          2.03          3.79         1.80 o                         
   2   5  -6          0.89          1.10         2.17 o                         
   3   5  -6          8.17         11.51         4.19 o                         
   4   5  -6          0.55          2.69         3.51 o                         
   5   5  -6          6.64          5.60         4.75 o                         
   6   5  -6          0.25         -2.05         4.55 o                         
   0   6  -6          1.87          0.45         2.00 o                         
   1   6  -6          5.20          0.06         2.45 o                         
   2   6  -6          0.84          2.81         3.20 o                         
   3   6  -6         22.02         15.80         4.90 o                         
   4   6  -6          0.07          6.25         4.42 o                         
   5   6  -6         16.36         30.47         5.57 o                         
   6   6  -6          0.08         -3.43         6.82 o                         
   0   7  -6          1.16          0.96         3.40 o                         
   1   7  -6          1.56          0.50         3.17 o                         
   2   7  -6          0.67          5.21         2.91 o                         
   3   7  -6          6.95         15.01         4.93 o                         
   4   7  -6          0.17         10.65         6.39 o                         
   5   7  -6          5.93         22.06         6.55 o                         
   0   8  -6          4.74          2.60         3.00 o                         
   1   8  -6          0.68          0.52         5.12 o                         
   2   8  -6          3.61          5.73         6.61 o                         
   3   8  -6          2.83         -1.29         3.69 o                         
   4   8  -6          1.23          0.47        11.12 o                         
   1   9  -6          2.03          5.53         3.10 o                         
   2   9  -6          4.33          5.74         3.52 o                         
   3   9  -6          8.39          9.46         5.18 o                         
   4   9  -6          1.24          3.43         3.41 o                         
   2  10  -6          1.74          1.18         3.81 o                         
   3  10  -6          4.12          6.98         3.97 o                         
   4  10  -6          0.17          2.50         4.68 o                         
   2  11  -6          1.29         -3.25         4.98 o                         
   3  11  -6          0.15         -1.10         3.26 o                         
   4  11  -6          0.05          4.31         4.42 o                         
   5  11  -6          0.37         -3.07         6.42 o                         
   3  12  -6          0.05         -1.79         5.16 o                         
   4  12  -6          0.05         -5.41         6.97 o                         
   2   0  -5         11.40         13.98         2.31 o                         
   4   0  -5          7.13          7.97         2.61 o                         
   1   1  -5        258.12        269.91         5.43 o                         
   2   1  -5          3.45          3.27         1.08 o                         
   3   1  -5         77.79         81.14         3.88 o                         
   4   1  -5          2.73          2.94         1.60 o                         
   5   1  -5          4.75          0.64         5.62 o                         
   1   2  -5          3.55          4.96         1.03 o                         
   2   2  -5          2.42          3.91         1.00 o                         
   3   2  -5          0.75          0.16         1.46 o                         
   4   2  -5          2.36          5.35         1.80 o                         
   5   2  -5          0.08         -0.09         2.50 o                         
   1   3  -5         17.19         17.97         1.52 o                         
   2   3  -5          0.56          1.09         1.25 o                         
   3   3  -5          3.81          2.24         1.23 o                         
   4   3  -5          0.45         -2.14         2.14 o                         
   5   3  -5          0.06          0.46         2.86 o                         
   6   3  -5          0.12         -0.76         3.09 o                         
   1   4  -5          1.97          1.03         1.27 o                         
   2   4  -5          2.86          3.91         1.21 o                         
   3   4  -5          0.48          3.22         1.55 o                         
   4   4  -5          2.97          3.89         2.30 o                         
   5   4  -5          0.04         -2.77         3.55 o                         
   6   4  -5          0.85         -0.66         3.29 o                         
   1   5  -5          4.15          3.02         1.07 o                         
   2   5  -5          0.65         -0.18         1.39 o                         
   3   5  -5          0.61         -0.60         1.58 o                         
   4   5  -5          0.58          3.96         2.30 o                         
   5   5  -5          0.02          4.97         2.96 o                         
   6   5  -5          0.11         -2.30         3.37 o                         
   1   6  -5          0.57          0.82         1.21 o                         
   2   6  -5          9.91         11.80         2.42 o                         
   3   6  -5          1.60         -0.21         1.70 o                         
   4   6  -5         14.25         13.86         2.70 o                         
   5   6  -5          2.09          4.09         2.96 o                         
   6   6  -5          8.09          6.89         3.31 o                         
   7   6  -5          0.62         -2.54         6.19 o                         
   1   7  -5          7.59          6.39         1.70 o                         
   2   7  -5         19.29         23.43         3.10 o                         
   3   7  -5          2.88          1.09         2.03 o                         
   4   7  -5         27.14         28.13         4.67 o                         
   5   7  -5          1.65         -0.36         2.99 o                         
   6   7  -5         13.67         22.34         4.85 o                         
   7   7  -5          0.45         -4.44         4.44 o                         
   1   8  -5         29.11         21.28         3.54 o                         
   2   8  -5         27.87         37.03         4.44 o                         
   3   8  -5          5.66          3.99         2.33 o                         
   4   8  -5         39.67         36.10         7.71 o                         
   5   8  -5          0.09          4.21         2.49 o                         
   6   8  -5         20.25         30.49         6.40 o                         
   7   8  -5          1.10          7.95         5.55 o                         
   1   9  -5          7.24          2.49         2.62 o                         
   2   9  -5         10.71          9.59         2.69 o                         
   3   9  -5          1.06         -2.31         2.31 o                         
   4   9  -5         15.80         19.01         4.70 o                         
   5   9  -5          0.25          6.98         5.73 o                         
   6   9  -5          8.82          4.81         3.97 o                         
   1  10  -5          1.44         -3.11         3.11 o                         
   2  10  -5          0.69         -0.24         3.81 o                         
   3  10  -5          0.46          3.10         2.24 o                         
   4  10  -5          0.69          1.45         3.30 o                         
   5  10  -5          0.15          2.85         3.04 o                         
   6  10  -5          0.25         18.80         7.31 o                         
   2  11  -5          1.22          1.96         3.31 o                         
   3  11  -5          0.99          1.85         2.58 o                         
   4  11  -5          1.21          3.61         3.36 o                         
   5  11  -5          0.16         -1.90         3.12 o                         
   6  11  -5          0.24          2.12         5.82 o                         
   3  12  -5          0.76          0.01         3.22 o                         
   4  12  -5          0.50          2.25         8.07 o                         
   5  12  -5          0.08          6.80         3.91 o                         
   6  12  -5          0.20         -4.96         4.96 o                         
   4  13  -5          0.26          0.41         5.37 o                         
   5  13  -5          0.03         -3.67         4.33 o                         
   5  14  -5          0.11         -6.19         6.26 o                         
   0   0  -4        253.32        251.04         8.57 o                         
   2   0  -4        102.28        107.70         5.99 o                         
   4   0  -4         11.08         11.57         2.23 o                         
   0   1  -4        315.76        322.35         4.55 o                         
   1   1  -4          4.71          3.66         0.63 o                         
   2   1  -4        140.61        137.65         3.78 o                         
   3   1  -4          6.30          6.85         1.08 o                         
   4   1  -4         16.25         16.34         2.01 o                         
   5   1  -4          7.23          4.04         2.06 o                         
   0   2  -4        108.82        113.91         2.91 o                         
   1   2  -4         15.75         16.77         1.10 o                         
   2   2  -4         50.90         50.85         2.08 o                         
   3   2  -4         25.27         38.66         6.40 o                         
   4   2  -4          7.33         10.08         2.13 o                         
   5   2  -4         14.81         19.22         3.42 o                         
   0   3  -4         25.55         26.22         2.03 o                         
   1   3  -4          3.33          3.25         0.62 o                         
   2   3  -4         15.00         16.28         1.31 o                         
   3   3  -4          6.97          6.22         1.21 o                         
   4   3  -4          6.40          6.04         1.77 o                         
   5   3  -4          3.49          5.49         3.24 o                         
   6   3  -4          0.64          5.62         4.87 o                         
   0   4  -4          7.93          9.29         1.46 o                         
   1   4  -4          1.37          2.01         0.78 o                         
   2   4  -4          2.42          1.90         0.74 o                         
   3   4  -4          3.17          3.23         1.11 o                         
   4   4  -4          1.04          1.35         1.40 o                         
   5   4  -4          1.20          0.61         2.04 o                         
   6   4  -4          1.49          4.60         2.74 o                         
   0   5  -4          9.57         10.04         2.03 o                         
   1   5  -4          1.91          2.59         0.88 o                         
   2   5  -4          2.90          2.01         0.88 o                         
   3   5  -4          9.35          8.70         1.44 o                         
   4   5  -4          1.27          0.27         1.73 o                         
   5   5  -4         10.06         10.30         3.43 o                         
   6   5  -4          0.66         -0.41         2.62 o                         
   7   5  -4          4.52         12.41         6.29 o                         
   0   6  -4         20.54         20.72         3.17 o                         
   1   6  -4         21.04         20.27         1.71 o                         
   2   6  -4          5.73          7.40         1.48 o                         
   3   6  -4         69.56         70.06         3.16 o                         
   4   6  -4          1.04          0.52         1.54 o                         
   5   6  -4         46.52         60.56         5.73 o                         
   6   6  -4          0.42          0.56         2.67 o                         
   7   6  -4         12.74         13.87         4.68 o                         
   0   7  -4         16.52         14.98         3.23 o                         
   1   7  -4         18.93         19.33         3.17 o                         
   2   7  -4          5.65          3.58         1.49 o                         
   3   7  -4         59.84         67.02         3.83 o                         
   4   7  -4          1.69          0.83         1.48 o                         
   5   7  -4         41.20         52.28         4.21 o                         
   6   7  -4          0.22          0.12         2.80 o                         
   7   7  -4         10.89         15.13        10.65 o                         
   0   8  -4         27.19         17.72         3.45 o                         
   1   8  -4          8.01          9.87         4.56 o                         
   2   8  -4         13.66         16.57         2.81 o                         
   3   8  -4         25.62         27.16         3.09 o                         
   4   8  -4          4.70          4.84         1.47 o                         
   5   8  -4         18.27         16.66         4.27 o                         
   6   8  -4          0.76         -0.55         2.95 o                         
   7   8  -4          4.93          0.53         4.17 o                         
   1   9  -4          7.08          9.61         4.44 o                         
   2   9  -4         26.86         16.51         4.67 o                         
   3   9  -4         24.35         27.80         3.34 o                         
   4   9  -4          6.00          6.73         2.02 o                         
   5   9  -4         15.75         22.96         3.17 o                         
   6   9  -4          1.02          1.82         2.74 o                         
   7   9  -4          3.95         14.98         8.21 o                         
   2  10  -4         10.52          6.84         3.39 o                         
   3  10  -4          5.34          4.64         1.83 o                         
   4  10  -4          0.83          4.26         2.63 o                         
   5  10  -4          5.91          5.97         3.35 o                         
   6  10  -4          0.51          0.27         2.20 o                         
   7  10  -4          2.62         19.11         8.70 o                         
   2  11  -4          3.81          7.83         3.91 o                         
   3  11  -4          0.40          1.95         4.66 o                         
   4  11  -4          0.03          0.67         2.65 o                         
   5  11  -4          0.95         -0.04         3.86 o                         
   6  11  -4          0.56         -1.46         2.81 o                         
   7  11  -4          1.12          1.79         6.98 o                         
   3  12  -4          0.06         -1.91         6.37 o                         
   4  12  -4          0.24         -0.28         2.46 o                         
   5  12  -4          0.09         -1.24         3.52 o                         
   6  12  -4          0.03          2.13         5.37 o                         
   4  13  -4          3.39          2.37         3.17 o                         
   5  13  -4          0.02          2.24         3.89 o                         
   6  13  -4          0.02         -3.46         3.46 o                         
   5  14  -4          0.64         -3.69         3.89 o                         
   6  14  -4          0.00          3.20         3.69 o                         
   6  15  -4          0.16         20.47        10.52 o                         
   2   0  -3         29.79         27.98         1.84 o                         
   4   0  -3         12.68         11.29         2.06 o                         
   1   1  -3          0.09         -0.22         0.31 o                         
   2   1  -3          2.69          2.18         0.47 o                         
   3   1  -3          0.29          0.70         0.60 o                         
   4   1  -3          2.81          0.51         1.09 o                         
   5   1  -3          0.59          0.21         2.04 o                         
   1   2  -3        109.75        108.52         2.48 o                         
   2   2  -3         57.51         58.04         1.84 o                         
   3   2  -3         16.73         15.93         1.19 o                         
   4   2  -3         33.73         31.11         2.82 o                         
   5   2  -3          0.15          0.24         1.67 o                         
   1   3  -3        331.42        345.77         3.80 o                         
   2   3  -3         80.65         81.42         2.06 o                         
   3   3  -3         72.37         64.57         4.30 o                         
   4   3  -3         47.63         49.10         3.01 o                         
   5   3  -3          3.89          7.22         2.33 o                         
   6   3  -3         20.48         15.23         4.00 o                         
   1   4  -3        474.73        503.23         9.42 o                         
   2   4  -3        182.63        184.75         3.53 o                         
   3   4  -3         78.06         83.99         2.94 o                         
   4   4  -3        152.92        167.36         4.67 o                         
   5   4  -3          4.87          1.54         1.48 o                         
   6   4  -3         74.44         75.99         7.65 o                         
   1   5  -3        146.65        161.81         3.99 o                         
   2   5  -3         52.63         48.58         1.49 o                         
   3   5  -3         14.53         16.38         1.29 o                         
   4   5  -3         53.30         59.83         2.97 o                         
   5   5  -3          2.51         -0.04         1.66 o                         
   6   5  -3         22.67         20.08         4.48 o                         
   7   5  -3          1.73          1.08         4.68 o                         
   1   6  -3          3.17          3.38         1.22 o                         
   2   6  -3         11.66         11.84         1.07 o                         
   3   6  -3          2.59          4.47         1.15 o                         
   4   6  -3         15.89         13.08         1.62 o                         
   5   6  -3          5.85          3.48         1.39 o                         
   6   6  -3          8.80         10.93         4.24 o                         
   7   6  -3          1.11          4.59         3.35 o                         
   1   7  -3          3.09          3.61         1.52 o                         
   2   7  -3          2.70          1.11         1.02 o                         
   3   7  -3          1.54          7.55         2.65 o                         
   4   7  -3          2.40          1.48         1.06 o                         
   5   7  -3          3.40          2.66         1.33 o                         
   6   7  -3          1.34          4.34         4.48 o                         
   7   7  -3          1.18          7.40         4.58 o                         
   1   8  -3          5.64          3.18         1.67 o                         
   2   8  -3          1.27         -0.68         1.74 o                         
   3   8  -3          0.17          0.09         0.97 o                         
   4   8  -3          1.25          0.93         1.13 o                         
   5   8  -3          1.02          0.80         1.34 o                         
   6   8  -3          0.46          3.59         1.83 o                         
   7   8  -3          0.37          3.62         4.95 o                         
   8   8  -3          0.12          6.90         5.21 o                         
   1   9  -3          1.66         -0.01         2.45 o                         
   2   9  -3          4.81          5.80         2.10 o                         
   3   9  -3          1.55          2.82         1.80 o                         
   4   9  -3          4.43          3.34         1.33 o                         
   5   9  -3          1.96         -1.33         1.43 o                         
   6   9  -3          1.65         -0.80         1.58 o                         
   7   9  -3          0.24         -3.20         3.20 o                         
   8   9  -3          0.13         11.77         7.29 o                         
   2  10  -3         13.00         17.41         4.37 o                         
   3  10  -3         22.67         22.95         3.60 o                         
   4  10  -3         13.39         11.78         2.02 o                         
   5  10  -3          0.84         -0.74         1.50 o                         
   6  10  -3          5.51          4.51         1.98 o                         
   7  10  -3          1.04          1.08         3.96 o                         
   3  11  -3         73.62         74.50         9.35 o                         
   4  11  -3         18.75         26.59         4.58 o                         
   5  11  -3          4.54          5.51         2.73 o                         
   6  11  -3          7.77          4.01         2.16 o                         
   7  11  -3          2.21          5.29         3.44 o                         
   8  11  -3          1.01          5.50         6.22 o                         
   3  12  -3         13.93         11.47         4.06 o                         
   4  12  -3          2.59          0.12         2.42 o                         
   5  12  -3          0.99          2.03         2.63 o                         
   6  12  -3          0.74          2.72         2.03 o                         
   7  12  -3          0.17         -1.19         2.54 o                         
   4  13  -3          2.35          6.16         3.84 o                         
   5  13  -3          0.76         -2.11         2.60 o                         
   6  13  -3          1.01         -0.16         3.02 o                         
   7  13  -3          0.88         -3.85         3.85 o                         
   5  14  -3          0.21         -2.03         3.44 o                         
   6  14  -3          0.11         -3.05         3.05 o                         
   7  14  -3          0.28         -0.17         5.91 o                         
   6  15  -3          0.12          1.64         4.87 o                         
   0   0  -2        539.83        529.21         9.18 o                         
   2   0  -2        125.50        126.31         3.91 o                         
   4   0  -2          5.81          6.76         2.11 o                         
   0   1  -2        187.77        196.36         2.48 o                         
   1   1  -2          0.31          0.77         0.24 o                         
   2   1  -2         61.36         59.92         1.46 o                         
   3   1  -2          0.20         -0.08         0.45 o                         
   4   1  -2          2.48          3.33         0.94 o                         
   0   2  -2       1129.95       1124.24        18.96 o                         
   1   2  -2         22.92         21.52         0.76 o                         
   2   2  -2        236.53        224.88         5.90 o                         
   3   2  -2         35.27         35.88         1.49 o                         
   4   2  -2         13.64         14.72         1.34 o                         
   5   2  -2         20.44         13.40         2.45 o                         
   0   3  -2       1584.18       1653.72        16.30 o                         
   1   3  -2        100.06        108.44         1.86 o                         
   2   3  -2        334.00        359.15         4.64 o                         
   3   3  -2        172.53        169.18         4.36 o                         
   4   3  -2         22.65         23.04         1.39 o                         
   5   3  -2        103.45         97.89         4.07 o                         
   6   3  -2          4.80          1.18         2.41 o                         
   0   4  -2        116.89        116.82         4.01 o                         
   1   4  -2        109.35        107.77         2.55 o                         
   2   4  -2         48.38         47.14         1.32 o                         
   3   4  -2        134.56        147.35         3.32 o                         
   4   4  -2         10.31         12.48         1.03 o                         
   5   4  -2         62.47         63.08         3.60 o                         
   6   4  -2          2.34          2.72         5.64 o                         
   0   5  -2        432.72        408.87        13.33 o                         
   1   5  -2        243.33        266.19        14.14 o                         
   2   5  -2        167.56        155.03         3.18 o                         
   3   5  -2        333.15        370.27         4.56 o                         
   4   5  -2         36.44         39.08         1.76 o                         
   5   5  -2        164.16        192.67         6.11 o                         
   6   5  -2          3.10          5.66         3.14 o                         
   1   6  -2         49.25         43.53         2.90 o                         
   2   6  -2         49.58         47.65         2.15 o                         
   3   6  -2         83.81         75.44         2.38 o                         
   4   6  -2         10.03         11.80         1.14 o                         
   5   6  -2         39.10         42.33         2.65 o                         
   6   6  -2          0.95         -0.42         2.27 o                         
   7   6  -2         10.31          8.06         3.91 o                         
   2   7  -2         17.80         12.26         1.57 o                         
   3   7  -2         18.50         18.94         1.32 o                         
   4   7  -2          1.70          2.17         1.27 o                         
   5   7  -2          4.04          3.36         1.06 o                         
   6   7  -2          0.49          1.34         1.59 o                         
   7   7  -2          0.20         -3.36         3.36 o                         
   2   8  -2          6.36          6.24         1.01 o                         
   3   8  -2         17.24         15.32         1.34 o                         
   4   8  -2          0.42         -0.10         0.89 o                         
   5   8  -2          4.64          4.71         1.52 o                         
   6   8  -2          0.37          1.24         1.93 o                         
   7   8  -2          0.40          8.59         4.45 o                         
   2   9  -2         36.98         33.69         6.85 o                         
   3   9  -2          9.50          8.27         1.05 o                         
   4   9  -2          8.23          9.58         1.37 o                         
   5   9  -2          3.79          2.58         1.38 o                         
   6   9  -2          1.13          2.34         1.66 o                         
   7   9  -2          0.85          6.72         3.06 o                         
   8   9  -2          0.39          0.02         4.57 o                         
   3  10  -2         40.04         35.32         5.75 o                         
   4  10  -2         15.86         18.52         1.76 o                         
   5  10  -2         19.86         21.66         2.83 o                         
   6  10  -2          0.77          1.10         1.76 o                         
   7  10  -2          3.36          1.72         2.47 o                         
   8  10  -2          1.25          3.21         4.60 o                         
   3  11  -2          9.37         11.06         3.54 o                         
   4  11  -2          2.54          1.06         2.04 o                         
   5  11  -2          7.09          6.04         1.90 o                         
   6  11  -2          0.74          1.64         1.69 o                         
   7  11  -2          3.38          3.49         2.43 o                         
   8  11  -2          0.26          4.78         5.22 o                         
   4  12  -2         30.51         35.69         6.83 o                         
   5  12  -2          3.80          0.99         1.64 o                         
   6  12  -2          0.99          0.22         2.28 o                         
   7  12  -2          2.40          2.16         2.94 o                         
   8  12  -2          6.13          8.78         3.48 o                         
   5  13  -2          0.35          0.56         3.89 o                         
   6  13  -2          0.10          6.18         3.62 o                         
   7  13  -2          0.28         -2.19         2.70 o                         
   8  13  -2          1.11          3.93         6.40 o                         
   6  14  -2          0.00          8.15         6.52 o                         
   7  14  -2          0.02          6.13         3.20 o                         
   6  15  -2          0.01          3.03         5.47 o                         
   7  15  -2          0.12         -2.70         7.18 o                         
   2   0  -1         25.23         24.18         1.55 o                         
   1   1  -1       2133.97       2092.62        14.44 o                         
   2   1  -1        211.46        219.91         4.06 o                         
   3   1  -1        167.68        173.03         3.99 o                         
   4   1  -1         81.60         70.50         4.92 o                         
   1   2  -1       4733.56       4656.62        31.00 o                         
   2   2  -1        214.42        211.28         5.57 o                         
   3   2  -1        400.13        422.60         6.46 o                         
   4   2  -1         96.44         77.30         4.81 o                         
   5   2  -1         26.14         24.89         3.13 o                         
   1   3  -1        760.51        763.29        12.33 o                         
   2   3  -1        194.85        228.08         4.26 o                         
   3   3  -1         81.15         81.26         1.76 o                         
   4   3  -1         70.95         64.44         3.57 o                         
   5   3  -1          9.02          8.22         1.42 o                         
   1   4  -1        249.11        257.02         9.31 o                         
   2   4  -1         17.72         15.86         0.81 o                         
   3   4  -1         16.30         16.01         0.93 o                         
   4   4  -1          7.74          7.62         0.69 o                         
   5   4  -1          0.77          1.07         1.00 o                         
   6   4  -1          5.56          4.72         1.56 o                         
   1   5  -1        183.58        182.45         8.09 o                         
   2   5  -1        344.82        380.05        13.75 o                         
   3   5  -1          7.67          9.09         0.80 o                         
   4   5  -1        153.86        152.30         3.44 o                         
   5   5  -1          2.99          3.93         1.08 o                         
   6   5  -1         63.60         53.49         3.35 o                         
   2   6  -1        403.93        460.58        11.57 o                         
   3   6  -1          3.38          2.45         0.53 o                         
   4   6  -1        194.29        207.39         4.12 o                         
   5   6  -1          1.47          2.81         1.15 o                         
   6   6  -1         80.98         82.92         4.81 o                         
   7   6  -1          1.50          1.40         2.84 o                         
   2   7  -1        187.71        193.76         5.09 o                         
   3   7  -1          1.81          1.02         0.57 o                         
   4   7  -1        101.43        106.59         2.99 o                         
   5   7  -1          8.49          9.39         1.10 o                         
   6   7  -1         48.10         47.53         3.21 o                         
   7   7  -1          4.17          1.32         1.92 o                         
   2   8  -1         62.30         72.50         6.58 o                         
   3   8  -1         14.50         13.88         1.12 o                         
   4   8  -1         37.59         38.36         1.81 o                         
   5   8  -1          8.44         10.69         1.21 o                         
   6   8  -1         22.62         23.25         2.08 o                         
   7   8  -1          2.21         -0.47         1.75 o                         
   3   9  -1         62.76         64.93         2.34 o                         
   4   9  -1         63.16         61.23         2.87 o                         
   5   9  -1          1.37          1.28         0.94 o                         
   6   9  -1         32.77         35.21         2.73 o                         
   7   9  -1          1.59          0.29         1.86 o                         
   3  10  -1         45.77         42.37         4.65 o                         
   4  10  -1         42.53         43.99         2.70 o                         
   5  10  -1          0.64          0.64         1.18 o                         
   6  10  -1         23.16         22.92         2.36 o                         
   7  10  -1          2.27         -2.06         2.48 o                         
   8  10  -1          4.47         -0.90         2.51 o                         
   4  11  -1          3.98          2.72         1.00 o                         
   5  11  -1          0.31         -0.16         1.24 o                         
   6  11  -1          2.78          3.78         1.74 o                         
   7  11  -1          0.71          0.05         2.64 o                         
   8  11  -1          0.61         -3.10         3.10 o                         
   5  12  -1          1.23          1.80         1.75 o                         
   6  12  -1          0.29          1.28         1.88 o                         
   7  12  -1          0.21         -3.50         3.50 o                         
   8  12  -1          0.39         -0.93         2.87 o                         
   5  13  -1          1.60          1.34         3.23 o                         
   6  13  -1          2.40          4.31         1.92 o                         
   7  13  -1          0.90          1.14         2.52 o                         
   8  13  -1          0.76         -0.64         2.83 o                         
   6  14  -1          1.81         11.75         6.97 o                         
   7  14  -1          1.24         -2.17         2.90 o                         
   8  14  -1          0.34         -0.16         4.08 o                         
   7  15  -1          0.00          2.52         6.07 o                         
   1   1   0          4.73          4.59         0.35 o                         
   2   1   0         38.95         39.28         1.61 o                         
   3   1   0          3.57          4.06         1.08 o                         
   1   2   0         19.38         18.35         0.55 o                         
   2   2   0         47.41         43.67         0.94 o                         
   3   2   0         23.65         22.90         1.04 o                         
   4   2   0         22.28         22.70         1.75 o                         
   1   3   0         26.78         27.64         0.92 o                         
   2   3   0         21.41         21.05         0.63 o                         
   3   3   0         24.71         25.83         1.06 o                         
   4   3   0          0.67          0.34         0.49 o                         
   5   3   0          3.94          4.78         1.05 o                         
   1   4   0          1.30          0.75         0.42 o                         
   2   4   0         58.12         52.95         0.99 o                         
   3   4   0          6.62          9.00         0.67 o                         
   4   4   0         13.44         13.41         0.95 o                         
   5   4   0          0.72          0.83         0.68 o                         
   6   4   0          1.85         -3.33         3.33 o                         
   2   5   0         18.78         19.13         0.77 o                         
   3   5   0         48.22         45.77         1.24 o                         
   4   5   0          1.86          1.30         0.55 o                         
   5   5   0          6.76          6.26         1.27 o                         
   6   5   0          6.58          9.31         2.25 o                         
   2   6   0         97.90        106.83         2.59 o                         
   3   6   0          7.88          6.98         0.60 o                         
   4   6   0         21.20         23.33         1.15 o                         
   5   6   0         12.40         11.27         1.35 o                         
   6   6   0          3.70          6.98         2.09 o                         
   2   7   0        316.86        351.88         9.12 o                         
   3   7   0        592.20        598.45        10.84 o                         
   4   7   0         39.09         38.37         1.41 o                         
   5   7   0        268.02        282.73         5.10 o                         
   6   7   0          1.00          1.53         1.32 o                         
   7   7   0         68.54         60.33         4.82 o                         
   3   8   0        453.36        477.79        11.42 o                         
   4   8   0         14.49         13.00         0.97 o                         
   5   8   0        216.25        255.36         6.74 o                         
   6   8   0          0.26          0.88         1.21 o                         
   7   8   0         55.82         64.39         4.51 o                         
   3   9   0         35.00         32.55         1.70 o                         
   4   9   0          0.17         -0.47         1.52 o                         
   5   9   0         35.21         39.87         2.33 o                         
   6   9   0          3.89          3.62         1.30 o                         
   7   9   0         16.74         18.90         2.56 o                         
   8   9   0          2.69          6.36         5.15 o                         
   3  10   0          6.62          7.64         1.61 o                         
   4  10   0          0.71         -0.07         1.35 o                         
   5  10   0          0.10          2.20         1.14 o                         
   6  10   0          3.50          4.11         1.31 o                         
   7  10   0          1.13          0.25         1.89 o                         
   8  10   0          1.53         -2.13         3.01 o                         
   4  11   0          0.26          1.88         1.22 o                         
   5  11   0          2.35          5.47         1.57 o                         
   6  11   0          0.07         -1.67         1.67 o                         
   7  11   0          0.68         -1.31         1.49 o                         
   8  11   0          0.03         -0.84         3.47 o                         
   4  12   0          0.57         -1.57         1.57 o                         
   5  12   0          0.01         -1.16         1.55 o                         
   6  12   0          0.26          0.23         1.61 o                         
   7  12   0          0.26          1.29         1.82 o                         
   8  12   0          0.23         -0.29         2.74 o                         
   5  13   0          0.32          9.75         6.50 o                         
   6  13   0          0.17          2.10         2.99 o                         
   7  13   0          0.86         -1.97         2.64 o                         
   8  13   0          0.38          1.46         3.79 o                         
   6  14   0          0.08         10.46         3.78 o                         
   7  14   0          0.30          2.66         3.80 o                         
   8  14   0          0.27         -1.22         3.55 o                         
   2   0   1         25.30         25.75         2.05 o                         
   1   1   1       2133.76       2123.98        10.43 o                         
   2   1   1        211.30        210.37         3.59 o                         
   3   1   1        167.66        165.04         4.92 o                         
   4   1   1         81.48         72.77         9.68 o                         
   1   2   1       4733.39       4652.40         9.02 o                         
   2   2   1        214.42        212.45         3.98 o                         
   3   2   1        400.11        402.95         5.73 o                         
   4   2   1         96.41         91.03         5.98 o                         
   5   2   1         26.14         25.98         3.29 o                         
   1   3   1        760.82        757.11         8.13 o                         
   2   3   1        194.90        203.01         2.33 o                         
   3   3   1         81.19         77.93         2.33 o                         
   4   3   1         71.00         74.54         2.91 o                         
   5   3   1          9.02         12.86         2.57 o                         
   1   4   1        249.05        255.22         3.50 o                         
   2   4   1         17.74         17.34         0.67 o                         
   3   4   1         16.29         14.31         0.83 o                         
   4   4   1          7.76          6.27         0.78 o                         
   5   4   1          0.77          1.33         0.98 o                         
   6   4   1          5.57          4.75         2.20 o                         
   1   5   1        183.74        176.71         3.88 o                         
   2   5   1        344.85        382.59        12.75 o                         
   3   5   1          7.69          8.02         0.52 o                         
   4   5   1        153.90        148.20         3.19 o                         
   5   5   1          2.98          2.51         1.09 o                         
   6   5   1         63.61         59.51         5.10 o                         
   1   6   1         86.39         92.05         6.07 o                         
   2   6   1        403.89        453.07        14.37 o                         
   3   6   1          3.37          2.59         0.51 o                         
   4   6   1        194.25        195.84         3.35 o                         
   5   6   1          1.47          1.11         0.84 o                         
   6   6   1         80.96         78.94         4.23 o                         
   7   6   1          1.50          0.72         3.02 o                         
   2   7   1        187.71        198.16         6.78 o                         
   3   7   1          1.82          2.16         0.59 o                         
   4   7   1        101.43         97.93         3.07 o                         
   5   7   1          8.49          8.82         1.18 o                         
   6   7   1         48.10         49.52         2.96 o                         
   7   7   1          4.17          4.49         2.24 o                         
   2   8   1         62.29         62.76         2.81 o                         
   3   8   1         14.50         11.58         1.11 o                         
   4   8   1         37.58         39.36         1.85 o                         
   5   8   1          8.44          8.59         1.06 o                         
   6   8   1         22.62         23.26         2.15 o                         
   7   8   1          2.21          2.47         2.02 o                         
   8   8   1          4.17          1.99         4.04 o                         
   3   9   1         62.73         68.70         2.73 o                         
   4   9   1         63.15         59.75         2.46 o                         
   5   9   1          1.37          3.74         1.02 o                         
   6   9   1         32.76         32.28         2.36 o                         
   7   9   1          1.58          1.63         2.01 o                         
   8   9   1          5.22          6.76         9.05 o                         
   3  10   1         45.78         43.22         3.18 o                         
   4  10   1         42.53         44.03         2.36 o                         
   5  10   1          0.64          0.36         1.06 o                         
   6  10   1         23.17         26.26         2.48 o                         
   7  10   1          2.28         -1.69         1.99 o                         
   8  10   1          4.47          2.95         3.35 o                         
   3  11   1          2.78          2.93         1.73 o                         
   4  11   1          3.99          2.16         1.25 o                         
   5  11   1          0.31          0.30         1.25 o                         
   6  11   1          2.78          3.00         1.56 o                         
   7  11   1          0.71         -0.71         3.16 o                         
   8  11   1          0.61          3.11         3.96 o                         
   4  12   1          4.59          7.56         2.48 o                         
   5  12   1          1.23         -1.19         2.14 o                         
   6  12   1          0.28          2.85         1.83 o                         
   7  12   1          0.22          1.47         2.27 o                         
   8  12   1          0.39         -2.79         2.79 o                         
   5  13   1          1.60          4.53         4.14 o                         
   6  13   1          2.41          2.32         2.58 o                         
   7  13   1          0.90         -2.22         2.82 o                         
   8  13   1          0.77          0.76         3.24 o                         
   6  14   1          1.82          2.06         2.76 o                         
   7  14   1          1.24         -4.15         4.15 o                         
   8  14   1          0.34         -2.46         4.99 o                         
   7  15   1          0.00          2.74         5.40 o                         
   0   0   2        539.66        502.90        11.48 o                         
   2   0   2        125.41        125.13         3.62 o                         
   4   0   2          5.81          7.72         2.03 o                         
   0   1   2        187.74        191.82         2.20 o                         
   1   1   2          0.31          0.23         0.17 o                         
   2   1   2         61.38         61.33         1.66 o                         
   3   1   2          0.20         -0.81         0.81 o                         
   4   1   2          2.48          0.87         1.73 o                         
   0   2   2       1129.65       1144.01         9.65 o                         
   1   2   2         22.93         22.39         0.72 o                         
   2   2   2        236.40        229.12         3.03 o                         
   3   2   2         35.30         35.30         1.71 o                         
   4   2   2         13.64         13.00         1.96 o                         
   5   2   2         20.45         20.00         6.51 o                         
   0   3   2       1584.43       1669.65        15.14 o                         
   1   3   2        100.02        104.06         1.60 o                         
   2   3   2        333.99        341.78         2.96 o                         
   3   3   2        172.46        169.04         2.83 o                         
   4   3   2         22.64         21.87         1.70 o                         
   5   3   2        103.42         91.38         6.42 o                         
   6   3   2          4.80         -0.63         4.83 o                         
   0   4   2        116.94        113.84         3.20 o                         
   1   4   2        109.42        105.99         1.87 o                         
   2   4   2         48.44         43.70         1.26 o                         
   3   4   2        134.62        142.39         3.67 o                         
   4   4   2         10.33         11.29         1.19 o                         
   5   4   2         62.51         59.41         3.42 o                         
   6   4   2          2.34          0.94         3.12 o                         
   0   5   2        432.53        433.20        11.17 o                         
   1   5   2        243.36        271.88         3.98 o                         
   2   5   2        167.48        163.58         2.82 o                         
   3   5   2        333.19        377.66         6.17 o                         
   4   5   2         36.43         37.10         1.53 o                         
   5   5   2        164.18        181.88         6.52 o                         
   6   5   2          3.10          5.66         2.08 o                         
   7   5   2         39.16         32.86         4.95 o                         
   1   6   2         49.22         48.43         1.82 o                         
   2   6   2         49.59         48.03         1.56 o                         
   3   6   2         83.73         75.51         2.20 o                         
   4   6   2         10.03          9.38         0.94 o                         
   5   6   2         39.05         36.60         2.38 o                         
   6   6   2          0.95          1.48         1.61 o                         
   7   6   2         10.30         12.64         3.72 o                         
   1   7   2         11.55         11.27         1.48 o                         
   2   7   2         17.81         15.43         1.35 o                         
   3   7   2         18.50         17.94         1.04 o                         
   4   7   2          1.70          2.58         0.77 o                         
   5   7   2          4.04          4.16         1.11 o                         
   6   7   2          0.49         -0.66         3.09 o                         
   7   7   2          0.19          4.28         3.72 o                         
   2   8   2          6.35          5.98         0.73 o                         
   3   8   2         17.22         15.30         1.16 o                         
   4   8   2          0.42          1.73         1.03 o                         
   5   8   2          4.63          2.90         1.10 o                         
   6   8   2          0.37          0.46         1.73 o                         
   7   8   2          0.40         -2.13         2.58 o                         
   8   8   2          0.14         -2.22         3.64 o                         
   2   9   2         37.00         39.70         3.58 o                         
   3   9   2          9.49          9.35         1.16 o                         
   4   9   2          8.23          9.78         1.55 o                         
   5   9   2          3.78          2.02         1.19 o                         
   6   9   2          1.13         -1.10         1.88 o                         
   7   9   2          0.85          5.25         4.17 o                         
   8   9   2          0.39         -1.42         6.48 o                         
   3  10   2         40.05         39.04         2.93 o                         
   4  10   2         15.86         14.79         1.85 o                         
   5  10   2         19.87         15.19         1.88 o                         
   6  10   2          0.77          1.35         1.46 o                         
   7  10   2          3.36          4.20         2.47 o                         
   8  10   2          1.25         -0.09         7.09 o                         
   3  11   2          9.39          7.22         2.12 o                         
   4  11   2          2.54          1.05         1.33 o                         
   5  11   2          7.10          4.62         1.43 o                         
   6  11   2          0.73          3.12         1.61 o                         
   7  11   2          3.38          4.70         2.50 o                         
   8  11   2          0.26          4.56         4.91 o                         
   4  12   2         30.52         31.22         4.49 o                         
   5  12   2          3.80          5.65         2.11 o                         
   6  12   2          0.99          1.71         1.83 o                         
   7  12   2          2.40          6.47         3.29 o                         
   8  12   2          6.13          5.53         4.41 o                         
   4  13   2         12.40         19.91         4.16 o                         
   5  13   2          0.35          1.20         4.10 o                         
   6  13   2          0.10          4.66         3.08 o                         
   7  13   2          0.28          2.88         4.44 o                         
   8  13   2          1.11         -7.71         7.71 o                         
   5  14   2          0.43          4.58         4.76 o                         
   6  14   2          0.00         -3.76         3.76 o                         
   7  14   2          0.02         -2.82         2.82 o                         
   6  15   2          0.01          5.79         5.06 o                         
   7  15   2          0.12          5.56         3.86 o                         
   2   0   3         29.83         28.88         1.68 o                         
   4   0   3         12.70          9.38         2.01 o                         
   1   1   3          0.09          0.34         0.33 o                         
   2   1   3          2.68          2.88         0.43 o                         
   3   1   3          0.29          0.81         0.74 o                         
   4   1   3          2.80          1.76         1.06 o                         
   5   1   3          0.59         -0.35         2.73 o                         
   1   2   3        109.80        110.06         1.72 o                         
   2   2   3         57.57         60.18         1.48 o                         
   3   2   3         16.74         17.49         1.05 o                         
   4   2   3         33.77         30.79         3.12 o                         
   5   2   3          0.15         -0.52         1.73 o                         
   1   3   3        331.41        338.36         3.08 o                         
   2   3   3         80.64         79.82         1.78 o                         
   3   3   3         72.38         65.18         2.08 o                         
   4   3   3         47.59         47.03         2.29 o                         
   5   3   3          3.89          3.71         1.80 o                         
   6   3   3         20.47         19.71         4.10 o                         
   1   4   3        474.53        494.75         4.08 o                         
   2   4   3        182.56        182.71         2.98 o                         
   3   4   3         78.01         73.28         2.18 o                         
   4   4   3        152.86        160.67         4.09 o                         
   5   4   3          4.87          4.25         1.54 o                         
   6   4   3         74.41         82.41         7.30 o                         
   1   5   3        146.76        161.03         3.00 o                         
   2   5   3         52.65         48.35         1.60 o                         
   3   5   3         14.55         14.20         1.19 o                         
   4   5   3         53.32         53.36         2.32 o                         
   5   5   3          2.50          3.09         1.38 o                         
   6   5   3         22.68         26.09         3.72 o                         
   7   5   3          1.74          1.11         2.92 o                         
   1   6   3          3.19          2.82         0.61 o                         
   2   6   3         11.66         11.52         0.87 o                         
   3   6   3          2.59          3.37         0.76 o                         
   4   6   3         15.89         13.19         1.43 o                         
   5   6   3          5.85          4.32         1.39 o                         
   6   6   3          8.81         10.23         2.64 o                         
   7   6   3          1.11          5.64         3.30 o                         
   1   7   3          3.11          3.59         0.86 o                         
   2   7   3          2.70          1.76         0.73 o                         
   3   7   3          1.54          1.36         0.75 o                         
   4   7   3          2.40          2.81         0.95 o                         
   5   7   3          3.40          2.39         1.29 o                         
   6   7   3          1.34          5.47         3.00 o                         
   7   7   3          1.18         -0.44         3.43 o                         
   1   8   3          5.66          4.92         0.95 o                         
   2   8   3          1.27          1.84         0.74 o                         
   3   8   3          0.17         -0.21         0.78 o                         
   4   8   3          1.25          1.48         1.08 o                         
   5   8   3          1.02          1.36         1.17 o                         
   6   8   3          0.46         -0.30         1.57 o                         
   7   8   3          0.37         -2.01         3.36 o                         
   8   8   3          0.12         -4.50         5.47 o                         
   1   9   3          1.67          0.02         1.71 o                         
   2   9   3          4.81          4.21         1.15 o                         
   3   9   3          1.55         -1.19         1.28 o                         
   4   9   3          4.44          3.86         1.27 o                         
   5   9   3          1.96          0.02         1.39 o                         
   6   9   3          1.65          0.09         1.59 o                         
   7   9   3          0.24         -3.69         6.21 o                         
   8   9   3          0.13         -1.80         4.16 o                         
   2  10   3         13.01         12.05         2.08 o                         
   3  10   3         22.68         22.38         2.44 o                         
   4  10   3         13.40         17.27         2.46 o                         
   5  10   3          0.84          0.52         1.59 o                         
   6  10   3          5.52          6.95         2.15 o                         
   7  10   3          1.04          4.89         2.93 o                         
   8  10   3          0.89          2.50         8.51 o                         
   3  11   3         73.60         73.05         4.96 o                         
   4  11   3         18.73         18.44         2.53 o                         
   5  11   3          4.54          6.53         2.06 o                         
   6  11   3          7.77          9.98         2.27 o                         
   7  11   3          2.21          6.07         3.21 o                         
   8  11   3          1.01          5.61         4.59 o                         
   3  12   3         13.93         19.70         3.50 o                         
   4  12   3          2.58          2.31         1.76 o                         
   5  12   3          0.99         -0.21         1.84 o                         
   6  12   3          0.74         -0.18         1.98 o                         
   7  12   3          0.17         -3.87         3.87 o                         
   4  13   3          2.35         -1.00         2.32 o                         
   5  13   3          0.76          3.91         2.52 o                         
   6  13   3          1.01          0.23         2.71 o                         
   7  13   3          0.88          5.44        15.38 o                         
   5  14   3          0.21         -4.19         4.80 o                         
   6  14   3          0.11         -0.96         3.84 o                         
   7  14   3          0.28          0.68         4.12 o                         
   6  15   3          0.12          2.34         4.61 o                         
   0   0   4        253.50        256.53         7.38 o                         
   2   0   4        102.36        102.01         5.55 o                         
   4   0   4         11.08         11.48         2.42 o                         
   0   1   4        315.77        313.37         4.38 o                         
   1   1   4          4.71          4.66         0.54 o                         
   2   1   4        140.60        142.18         3.04 o                         
   3   1   4          6.30          6.19         1.22 o                         
   4   1   4         16.25         16.69         1.75 o                         
   5   1   4          7.23          3.79         2.00 o                         
   0   2   4        108.70        113.69         3.32 o                         
   1   2   4         15.76         15.00         0.97 o                         
   2   2   4         50.84         52.15         1.80 o                         
   3   2   4         25.29         22.72         1.43 o                         
   4   2   4          7.32          6.00         1.53 o                         
   5   2   4         14.82         16.23         3.11 o                         
   0   3   4         25.57         26.56         1.93 o                         
   1   3   4          3.33          2.84         0.55 o                         
   2   3   4         15.01         13.42         0.99 o                         
   3   3   4          6.96          6.42         1.28 o                         
   4   3   4          6.40          5.93         1.37 o                         
   5   3   4          3.49          4.02         2.12 o                         
   6   3   4          0.64          1.50         2.70 o                         
   0   4   4          7.93          9.12         1.09 o                         
   1   4   4          1.37          1.61         0.53 o                         
   2   4   4          2.43          2.07         0.70 o                         
   3   4   4          3.17          1.99         1.17 o                         
   4   4   4          1.04          0.09         1.04 o                         
   5   4   4          1.21         -1.56         1.84 o                         
   6   4   4          1.49         -2.58         2.58 o                         
   0   5   4          9.57         10.02         1.38 o                         
   1   5   4          1.91          2.74         0.64 o                         
   2   5   4          2.90          2.67         0.91 o                         
   3   5   4          9.33          7.43         1.16 o                         
   4   5   4          1.27          1.90         1.19 o                         
   5   5   4         10.05          6.87         2.36 o                         
   6   5   4          0.66          1.10         2.31 o                         
   7   5   4          4.52          7.14         6.47 o                         
   0   6   4         20.57         19.95         2.04 o                         
   1   6   4         21.03         17.86         1.26 o                         
   2   6   4          5.74          5.19         1.22 o                         
   3   6   4         69.51         66.82         3.02 o                         
   4   6   4          1.05          0.36         1.23 o                         
   5   6   4         46.49         42.82         4.01 o                         
   6   6   4          0.42          1.80         2.31 o                         
   7   6   4         12.74          7.11         3.63 o                         
   0   7   4         16.53         15.22         1.86 o                         
   1   7   4         18.94         18.34         2.06 o                         
   2   7   4          5.66          7.92         1.75 o                         
   3   7   4         59.88         60.39         4.53 o                         
   4   7   4          1.69          0.73         1.31 o                         
   5   7   4         41.22         39.08         4.49 o                         
   6   7   4          0.22          0.33         2.09 o                         
   7   7   4         10.90         16.47         5.40 o                         
   0   8   4         27.18         25.42         3.37 o                         
   1   8   4          8.02          8.08         1.60 o                         
   2   8   4         13.65         13.95         2.03 o                         
   3   8   4         25.65         27.64         3.03 o                         
   4   8   4          4.70          4.70         1.43 o                         
   5   8   4         18.30         15.73         2.64 o                         
   6   8   4          0.76          0.35         2.02 o                         
   7   8   4          4.93          7.25         6.31 o                         
   1   9   4          7.08          6.43         1.75 o                         
   2   9   4         26.88         23.15         3.09 o                         
   3   9   4         24.33         23.79         2.83 o                         
   4   9   4          6.01          5.57         1.80 o                         
   5   9   4         15.74         17.61         3.47 o                         
   6   9   4          1.02          2.45         4.06 o                         
   7   9   4          3.94          3.24         3.34 o                         
   2  10   4         10.53          7.79         2.81 o                         
   3  10   4          5.34          6.33         2.38 o                         
   4  10   4          0.83         -0.16         2.13 o                         
   5  10   4          5.91         12.54         3.28 o                         
   6  10   4          0.51         -1.45         2.22 o                         
   7  10   4          2.62          5.11         6.24 o                         
   2  11   4          3.81          2.34         2.40 o                         
   3  11   4          0.40          1.17         2.99 o                         
   4  11   4          0.03          1.55         1.77 o                         
   5  11   4          0.95         -0.68         2.60 o                         
   6  11   4          0.56          1.24         4.75 o                         
   7  11   4          1.12         -0.68         5.94 o                         
   3  12   4          0.06         -1.88         3.48 o                         
   4  12   4          0.24         -0.05         2.52 o                         
   5  12   4          0.09          0.23         2.26 o                         
   6  12   4          0.03         -0.59         3.54 o                         
   4  13   4          3.39         -4.88         4.88 o                         
   5  13   4          0.02          0.23         2.92 o                         
   6  13   4          0.02          2.16         2.82 o                         
   5  14   4          0.64          2.54         5.28 o                         
   6  14   4          0.00         -2.01         4.49 o                         
   2   0   5         11.41         13.58         2.29 o                         
   4   0   5          7.13          7.62         1.92 o                         
   1   1   5        258.11        277.75         5.10 o                         
   2   1   5          3.45          0.96         0.94 o                         
   3   1   5         77.79         76.84         3.39 o                         
   4   1   5          2.73          0.43         1.30 o                         
   5   1   5          4.75          3.99         2.50 o                         
   1   2   5          3.56          2.54         0.84 o                         
   2   2   5          2.42          2.06         0.92 o                         
   3   2   5          0.75          1.21         1.24 o                         
   4   2   5          2.36         -0.51         1.76 o                         
   5   2   5          0.08         -2.78         2.78 o                         
   1   3   5         17.19         18.33         1.39 o                         
   2   3   5          0.57          1.50         0.97 o                         
   3   3   5          3.81          3.28         1.04 o                         
   4   3   5          0.45          2.39         1.94 o                         
   5   3   5          0.06         -1.39         2.94 o                         
   6   3   5          0.12          1.27         5.13 o                         
   1   4   5          1.98          0.14         1.04 o                         
   2   4   5          2.86          1.52         1.09 o                         
   3   4   5          0.48         -0.68         1.33 o                         
   4   4   5          2.97          3.14         1.87 o                         
   5   4   5          0.04         -3.02         3.02 o                         
   6   4   5          0.85         -0.78         3.03 o                         
   1   5   5          4.16          3.94         1.32 o                         
   2   5   5          0.65          0.69         1.17 o                         
   3   5   5          0.61          2.59         1.58 o                         
   4   5   5          0.58         -0.36         1.70 o                         
   5   5   5          0.02         -2.22         2.80 o                         
   6   5   5          0.11         -3.18         3.18 o                         
   7   5   5          0.07          6.38         5.75 o                         
   1   6   5          0.57          0.14         1.03 o                         
   2   6   5          9.91          9.54         2.41 o                         
   3   6   5          1.60          1.46         1.48 o                         
   4   6   5         14.25         18.13         2.54 o                         
   5   6   5          2.09          2.15         2.91 o                         
   6   6   5          8.09          8.07         4.30 o                         
   7   6   5          0.62          0.52         6.10 o                         
   1   7   5          7.61          5.96         1.44 o                         
   2   7   5         19.29         21.87         3.49 o                         
   3   7   5          2.88          5.53         1.98 o                         
   4   7   5         27.14         31.13         3.53 o                         
   5   7   5          1.65          5.58         3.09 o                         
   6   7   5         13.67         14.00         4.43 o                         
   7   7   5          0.45         -2.75         3.89 o                         
   1   8   5         29.11         25.84         3.40 o                         
   2   8   5         27.87         24.56         3.45 o                         
   3   8   5          5.65          4.74         2.29 o                         
   4   8   5         39.66         45.51         4.60 o                         
   5   8   5          0.09         -0.20         2.21 o                         
   6   8   5         20.25         17.72         7.03 o                         
   7   8   5          1.10          4.79         3.81 o                         
   1   9   5          7.23          8.29         2.26 o                         
   2   9   5         10.71          9.91         2.53 o                         
   3   9   5          1.06          4.02         2.16 o                         
   4   9   5         15.80         19.48         3.53 o                         
   5   9   5          0.25          7.32         3.93 o                         
   6   9   5          8.82         -0.37         4.12 o                         
   2  10   5          0.69         -0.17         1.84 o                         
   3  10   5          0.46         -0.99         2.64 o                         
   4  10   5          0.69          1.93         2.83 o                         
   5  10   5          0.15          4.67         2.84 o                         
   6  10   5          0.25         -0.60         4.25 o                         
   3  11   5          0.99         -1.05         2.98 o                         
   4  11   5          1.21          3.56         2.47 o                         
   5  11   5          0.16         -1.13         3.62 o                         
   6  11   5          0.24          4.98         3.90 o                         
   3  12   5          0.76          3.36         3.11 o                         
   4  12   5          0.50         -3.80         3.80 o                         
   5  12   5          0.08         -0.63         2.72 o                         
   4  13   5          0.26          3.73         3.72 o                         
   5  13   5          0.03         -2.13         4.61 o                         
   0   0   6         29.43         17.09         4.42 o                         
   2   0   6         17.37         17.49         3.71 o                         
   4   0   6          3.69          3.78         2.21 o                         
   0   1   6         59.52         62.32         4.13 o                         
   1   1   6          0.00          0.88         1.23 o                         
   2   1   6         31.34         31.79         2.95 o                         
   3   1   6          0.37          1.10         1.66 o                         
   4   1   6          3.92          1.89         2.66 o                         
   5   1   6          0.67          8.18         6.20 o                         
   0   2   6         48.28         50.98         4.29 o                         
   1   2   6          0.15         -1.42         1.42 o                         
   2   2   6         26.38         25.08         2.73 o                         
   3   2   6          1.51          1.02         1.55 o                         
   4   2   6          4.34          4.09         2.55 o                         
   5   2   6          1.24          0.50         2.88 o                         
   0   3   6         15.59         10.54         2.20 o                         
   1   3   6          0.31         -0.27         1.42 o                         
   2   3   6          8.68          9.62         1.85 o                         
   3   3   6          1.43         -2.34         2.34 o                         
   4   3   6          2.07         -0.41         2.19 o                         
   5   3   6          0.66          2.25         3.03 o                         
   6   3   6          0.26          8.78         6.53 o                         
   0   4   6          0.02          5.28         2.13 o                         
   1   4   6          0.10         -0.76         1.34 o                         
   2   4   6          0.05         -0.68         1.44 o                         
   3   4   6          0.32          2.12         2.74 o                         
   4   4   6          0.59          0.89         3.18 o                         
   5   4   6          0.34          1.23         2.76 o                         
   6   4   6          0.52         -2.26         3.72 o                         
   0   5   6          1.48         -1.97         1.97 o                         
   1   5   6          2.03          1.40         1.85 o                         
   2   5   6          0.90          1.09         1.72 o                         
   3   5   6          8.18          9.95         2.91 o                         
   4   5   6          0.55          6.94         4.92 o                         
   5   5   6          6.65          6.26         3.63 o                         
   6   5   6          0.25          2.29         9.18 o                         
   0   6   6          1.87          2.66         1.95 o                         
   1   6   6          5.20          4.88         2.84 o                         
   2   6   6          0.84         -2.06         3.00 o                         
   3   6   6         22.02         26.76         5.85 o                         
   4   6   6          0.07         -3.35         3.66 o                         
   5   6   6         16.36         13.17         5.79 o                         
   6   6   6          0.08         -3.30         3.72 o                         
   0   7   6          1.16          2.68         2.88 o                         
   1   7   6          1.56          4.25         2.32 o                         
   2   7   6          0.67          1.25         4.31 o                         
   3   7   6          6.94          3.07         3.19 o                         
   4   7   6          0.17          3.27         5.70 o                         
   5   7   6          5.92         10.55         6.73 o                         
   0   8   6          4.74          3.83         3.33 o                         
   1   8   6          0.68         -1.16         3.45 o                         
   2   8   6          3.61          5.68         3.35 o                         
   3   8   6          2.83         -0.38         3.84 o                         
   4   8   6          1.23         -0.34         6.07 o                         
   1   9   6          2.03         -0.99         4.46 o                         
   2   9   6          4.33          5.72         3.29 o                         
   3   9   6          8.39          9.37         6.52 o                         
   4   9   6          1.24          7.41         4.77 o                         
   2  10   6          1.74          3.42         2.74 o                         
   3  10   6          4.12         -0.96         3.33 o                         
   4  10   6          0.17          2.22         5.76 o                         
   3  11   6          0.15         -2.66         4.47 o                         
   4  11   6          0.05         -6.40         6.40 o                         
   2   0   7          0.01         -3.72         3.72 o                         
   4   0   7          0.01          4.11         6.55 o                         
   1   1   7          0.19         -2.91         3.09 o                         
   2   1   7          0.46         -1.39         2.10 o                         
   3   1   7          0.11         -0.76         2.31 o                         
   4   1   7          0.56         -1.02         3.12 o                         
   1   2   7          3.63         -0.52         3.08 o                         
   2   2   7          0.12          0.63         2.75 o                         
   3   2   7          1.10          1.91         2.34 o                         
   4   2   7          0.33         -9.51         9.51 o                         
   1   3   7         11.22         10.58         2.59 o                         
   2   3   7          2.68          3.43         3.05 o                         
   3   3   7          3.56          4.88         4.55 o                         
   4   3   7          4.09         -0.34         4.58 o                         
   1   4   7         19.61         18.82         3.06 o                         
   2   4   7          8.53         14.81         4.24 o                         
   4   4   7         13.29         21.49         8.10 o                         
   1   5   7          0.22         -0.63         2.34 o                         
   2   5   7          1.60         -0.07         8.11 o                         
   1   6   7          0.39          5.63         3.04 o                         
   2   6   7          0.89         -4.36         4.36 o                         
   1   7   7          0.33          4.78         4.30 o                         
   2   7   7          0.06         -5.00         5.00 o                         
   3   7   7          0.25          4.70         5.31 o                         
   1   8   7          0.17          0.84         3.94 o                         
   2   8   7          0.20          5.12         3.94 o                         
   3   8   7          0.16          0.64         5.33 o                         
   2   9   7          0.12         -2.90         3.74 o                         
   3   9   7          0.14         -0.33         5.47 o                         
                                                                                
