# Supplementary material for: High-pressure crystal structure of n-hexyl­amine
Source: Acta Crystallogr C Struct Chem. 2025 May 27;81(Pt 6):346–50. doi: 10.1107/S2053229625004504 (PMC12138252; doi:10.1107/S2053229625004504)
Supplement: Supplementary file 5 [file c-81-00346-hexylamine_1_40GPasup4.hkl]

data_hexylamine_1_40GPa                                                         
_shelx_title ' 4ha.res in Pca2(1)'                                              
_shelx_refln_list_code          4                                               
_shelx_F_calc_maximum       65.72                                               
_exptl_crystal_F_000       232.00                                               
_reflns_d_resolution_high  0.7015                                               
                                                                                
loop_                                                                           
 _space_group_symop_operation_xyz                                               
 'x, y, z'                                                                      
 '-x, -y, z+1/2'                                                                
 'x+1/2, -y, z'                                                                 
 '-x+1/2, y, z+1/2'                                                             
                                                                                
_cell_length_a     6.7241                                                       
_cell_length_b    17.0515                                                       
_cell_length_c     5.3367                                                       
_cell_angle_alpha  90.000                                                       
_cell_angle_beta   90.000                                                       
_cell_angle_gamma  90.000                                                       
                                                                                
_shelx_F_squared_multiplier     1.000                                           
                                                                                
loop_                                                                           
 _refln_index_h                                                                 
 _refln_index_k                                                                 
 _refln_index_l                                                                 
 _refln_F_squared_calc                                                          
 _refln_F_squared_meas                                                          
 _refln_F_squared_sigma                                                         
 _refln_observed_status                                                         
   2   1  -7          0.46         -2.57         4.00 o                         
   3   1  -7          0.02          0.01         4.28 o                         
   1   2  -7          1.58         -8.22         8.22 o                         
   2   2  -7          1.71          2.70         7.43 o                         
   1   3  -7          0.38         -6.20         9.87 o                         
   2   3  -7          4.38         14.62         7.25 o                         
   1   4  -7         23.98         28.74         5.44 o                         
   1   5  -7          3.20          0.58         5.26 o                         
   1   6  -7          0.57         -5.55         5.55 o                         
   1   7  -7          0.09         -6.33         6.33 o                         
   2   0  -6          1.70          2.66         3.10 o                         
   4   0  -6          0.04         -2.43         5.11 o                         
   0   1  -6         15.00         14.62         6.54 o                         
   1   1  -6          0.01         -1.22         2.80 o                         
   2   1  -6          6.86          8.72         2.95 o                         
   3   1  -6          0.14          2.43         2.65 o                         
   4   1  -6          0.47         -2.30         3.28 o                         
   0   2  -6         56.92         57.85         7.59 o                         
   1   2  -6          0.21         -0.59         2.44 o                         
   2   2  -6         27.73         31.45         4.86 o                         
   3   2  -6          1.68          3.74         2.18 o                         
   4   2  -6          2.23          2.99         2.79 o                         
   5   2  -6          1.74         -1.76         3.90 o                         
   0   3  -6         33.72         39.00         5.19 o                         
   1   3  -6          0.40         -0.79         2.20 o                         
   2   3  -6         18.72         17.45         7.09 o                         
   3   3  -6          2.50          1.02         8.67 o                         
   4   3  -6          3.93          3.62         4.29 o                         
   5   3  -6          1.93         -2.24         4.88 o                         
   0   4  -6          5.79          0.81         2.22 o                         
   1   4  -6          0.75          3.87         2.10 o                         
   2   4  -6          3.92         -1.81         3.93 o                         
   4   4  -6          1.74          4.29         7.70 o                         
   5   4  -6          3.29         -0.12         5.74 o                         
   0   5  -6          3.33          5.51         2.80 o                         
   1   5  -6          6.33          5.11         3.05 o                         
   2   5  -6          1.65         -3.45         3.45 o                         
   5   5  -6         16.97         -1.63        11.73 o                         
   0   6  -6          3.30          2.87         2.72 o                         
   1   6  -6          2.85          2.17         6.50 o                         
   2   6  -6          1.87          3.47         8.22 o                         
   0   7  -6          0.75         -0.88         5.89 o                         
   1   7  -6          0.06          6.68         4.16 o                         
   2   7  -6          0.64          5.67         4.72 o                         
   3   7  -6          0.06         16.60         8.26 o                         
   1   8  -6          0.17          4.47         5.86 o                         
   2   8  -6          0.46          1.53         4.49 o                         
   3   8  -6          0.41          1.78        12.83 o                         
   2   9  -6          3.64          9.52         8.53 o                         
   3   9  -6          3.77         23.52         7.29 o                         
   4   9  -6          1.02          7.99         9.00 o                         
   3  10  -6          4.57         13.93         8.46 o                         
   3  11  -6          1.44         11.83         8.02 o                         
   2   0  -5          9.45          5.92         2.62 o                         
   4   0  -5          4.81          0.07         3.02 o                         
   1   1  -5        177.49        194.68         5.71 o                         
   2   1  -5          4.06          2.28         1.79 o                         
   3   1  -5         49.31         56.93         3.88 o                         
   4   1  -5          3.55          2.43         3.17 o                         
   5   1  -5          2.03          0.37         5.47 o                         
   1   2  -5         77.32         89.53         4.35 o                         
   2   2  -5          2.09          1.41         1.59 o                         
   3   2  -5         19.72         21.68         2.55 o                         
   4   2  -5          1.74         -2.13         2.13 o                         
   5   2  -5          0.52         -0.18         4.27 o                         
   1   3  -5          2.35          4.21         1.44 o                         
   2   3  -5          4.47          4.17         1.50 o                         
   3   3  -5          0.12         -1.51         2.02 o                         
   4   3  -5          3.82          1.94         2.38 o                         
   5   3  -5          0.33         -1.07         3.16 o                         
   1   4  -5          9.83         10.21         1.59 o                         
   2   4  -5          1.12          1.45         3.31 o                         
   3   4  -5          1.68          3.43         3.11 o                         
   4   4  -5          0.90         -0.42         2.00 o                         
   5   4  -5          0.03          0.70         3.11 o                         
   6   4  -5          0.26         -1.70         5.24 o                         
   1   5  -5          0.51          1.52         1.51 o                         
   2   5  -5          5.82          8.14         2.74 o                         
   3   5  -5          0.73         -0.47         3.77 o                         
   4   5  -5          6.53         -0.30         3.94 o                         
   5   5  -5          1.25          1.74         2.42 o                         
   6   5  -5          2.31         -0.96         4.32 o                         
   1   6  -5          6.49          5.62         1.77 o                         
   2   6  -5          9.24         13.83         3.22 o                         
   3   6  -5          3.04          3.97         2.76 o                         
   4   6  -5         12.49          2.45         7.74 o                         
   5   6  -5          1.47         -0.77         3.10 o                         
   6   6  -5          6.07          2.20         6.16 o                         
   1   7  -5         12.86         15.76         5.52 o                         
   2   7  -5         18.95         23.13         3.88 o                         
   3   7  -5          2.37          1.61         4.26 o                         
   4   7  -5         25.34         35.09        11.20 o                         
   6   7  -5         10.83          2.33         7.81 o                         
   1   8  -5         13.51         15.32         3.59 o                         
   2   8  -5         16.32         19.92         4.35 o                         
   3   8  -5          2.44         -0.57         2.31 o                         
   4   8  -5         22.09         24.33         6.58 o                         
   2   9  -5          8.71          6.04         5.06 o                         
   3   9  -5          2.50          2.68         3.32 o                         
   4   9  -5         11.28          4.22         6.54 o                         
   2  10  -5          4.10         12.10         6.25 o                         
   3  10  -5          0.92          7.99         3.06 o                         
   4  10  -5          5.02          5.74         4.24 o                         
   5  10  -5          0.14          1.91        20.18 o                         
   3  11  -5          0.56         -2.00         5.11 o                         
   4  11  -5          0.08          0.46         3.89 o                         
   5  11  -5          0.05         -1.15         4.30 o                         
   4  12  -5          0.19          5.15         5.35 o                         
   5  12  -5          0.04         -7.48        12.29 o                         
   0   0  -4        707.97        700.15        12.27 o                         
   2   0  -4        302.63        265.91         8.55 o                         
   4   0  -4         34.45         29.72         4.74 o                         
   0   1  -4        201.89        214.34         5.11 o                         
   1   1  -4          9.62         10.50         1.08 o                         
   2   1  -4         78.79         77.71         3.13 o                         
   3   1  -4         13.96         13.01         1.54 o                         
   4   1  -4          5.11          8.04         2.53 o                         
   5   1  -4         11.45          6.22         3.59 o                         
   0   2  -4         29.05         34.37         2.92 o                         
   1   2  -4          9.19          8.19         1.01 o                         
   2   2  -4         17.23         16.59         1.38 o                         
   3   2  -4         16.76         18.18         3.04 o                         
   4   2  -4          4.69          5.10         1.94 o                         
   5   2  -4          6.98          2.52         3.37 o                         
   0   3  -4         14.17         10.44         1.36 o                         
   1   3  -4          0.20         -0.92         0.92 o                         
   2   3  -4          6.15          5.78         0.91 o                         
   3   3  -4          0.39          0.81         1.78 o                         
   4   3  -4          3.54          6.21         2.25 o                         
   5   3  -4          0.02          0.79         2.81 o                         
   6   3  -4          1.18          0.04         7.16 o                         
   0   4  -4          2.67          4.61         1.48 o                         
   1   4  -4          2.98          3.84         0.96 o                         
   2   4  -4          0.91          1.32         0.85 o                         
   3   4  -4          7.53          8.01         1.58 o                         
   4   4  -4          0.75         -0.06         1.70 o                         
   5   4  -4          1.91          1.63         3.73 o                         
   6   4  -4          0.95         -2.26         3.92 o                         
   0   5  -4          6.64          1.84         1.76 o                         
   1   5  -4          0.53          0.87         1.05 o                         
   2   5  -4          3.60          6.95         1.78 o                         
   3   5  -4          1.91          1.20         2.07 o                         
   4   5  -4          1.86          0.82         1.92 o                         
   5   5  -4          3.04          0.55         2.58 o                         
   6   5  -4          0.76         -0.92         3.78 o                         
   0   6  -4          1.85         -0.35         1.26 o                         
   1   6  -4          9.60         10.15         1.70 o                         
   2   6  -4          0.15         -1.62         1.62 o                         
   3   6  -4         30.33         33.65         3.26 o                         
   4   6  -4          0.18          0.02         1.45 o                         
   5   6  -4         17.76          4.22         4.67 o                         
   6   6  -4          0.26          0.12         3.70 o                         
   7   6  -4          4.32          4.06         7.39 o                         
   0   7  -4         26.50         28.26         3.51 o                         
   1   7  -4         27.35         24.58         2.96 o                         
   2   7  -4         11.78          9.83         2.65 o                         
   3   7  -4         82.36         93.29         6.66 o                         
   4   7  -4          2.63          2.92         2.36 o                         
   5   7  -4         48.19         36.11         8.39 o                         
   6   7  -4          0.04          0.49         3.33 o                         
   7   7  -4          9.33          8.43        11.63 o                         
   1   8  -4         15.28         18.13         2.65 o                         
   2   8  -4         23.53         18.36         2.93 o                         
   3   8  -4         48.21         60.45         5.48 o                         
   4   8  -4          4.26          4.40         2.44 o                         
   5   8  -4         31.00         24.44        10.43 o                         
   6   8  -4          0.05         -1.59         4.18 o                         
   7   8  -4          7.18         -0.69         5.58 o                         
   2   9  -4         13.21         10.62         6.91 o                         
   3   9  -4         12.81         13.34         2.89 o                         
   4   9  -4          2.52          1.13         2.59 o                         
   5   9  -4          8.11          7.95         4.44 o                         
   6   9  -4          1.40         -2.43         9.33 o                         
   7   9  -4          2.18          4.26        11.68 o                         
   2  10  -4          3.09         -0.11         2.09 o                         
   3  10  -4          1.71         -2.38         2.84 o                         
   4  10  -4          0.01          4.33         3.00 o                         
   5  10  -4          3.01          2.41         2.38 o                         
   6  10  -4          0.68          8.37         7.95 o                         
   3  11  -4          0.25          1.08         3.00 o                         
   4  11  -4          0.05          1.99         4.16 o                         
   5  11  -4          0.00          5.55         3.47 o                         
   6  11  -4          0.14         -1.16         3.35 o                         
   4  12  -4          0.14         -1.84         6.11 o                         
   5  12  -4          0.15          0.22         3.45 o                         
   6  12  -4          0.11         -0.03         3.25 o                         
   5  13  -4          0.03          1.84         5.68 o                         
   6  13  -4          0.00          3.61         3.29 o                         
   2   0  -3         33.52         31.62         2.11 o                         
   4   0  -3         15.91         15.54         3.83 o                         
   1   1  -3         10.46         10.09         0.85 o                         
   2   1  -3          3.72          3.20         0.64 o                         
   3   1  -3          1.56          0.89         0.83 o                         
   4   1  -3          4.64          2.02         1.99 o                         
   1   2  -3        233.68        235.54         3.00 o                         
   2   2  -3        101.67        101.50         2.86 o                         
   3   2  -3         39.39         41.83         2.64 o                         
   4   2  -3         59.55         63.75         5.16 o                         
   5   2  -3          1.17          0.55         2.45 o                         
   1   3  -3        346.97        327.05         4.20 o                         
   2   3  -3         73.59         73.82         2.36 o                         
   3   3  -3         65.63         61.65         2.87 o                         
   4   3  -3         36.86         36.75         3.25 o                         
   5   3  -3          2.36         -0.26         1.98 o                         
   1   4  -3        167.46        166.99         3.67 o                         
   2   4  -3         87.60         83.40         2.84 o                         
   3   4  -3         24.33         25.57         2.02 o                         
   4   4  -3         72.67         74.90         3.74 o                         
   5   4  -3          1.72         -0.40         2.50 o                         
   6   4  -3         31.20         27.06         7.01 o                         
   1   5  -3        188.84        223.04         4.78 o                         
   2   5  -3         89.63         81.78         2.76 o                         
   3   5  -3         13.30         11.29         1.49 o                         
   4   5  -3         77.91         83.61         4.14 o                         
   5   5  -3          0.89          0.09         2.11 o                         
   6   5  -3         26.79         22.25         5.84 o                         
   1   6  -3         17.84         18.49         1.69 o                         
   2   6  -3         20.74         21.15         1.95 o                         
   3   6  -3          6.76          8.76         1.17 o                         
   4   6  -3         27.17         30.44         2.58 o                         
   5   6  -3          5.19          0.93         1.74 o                         
   6   6  -3         13.50          1.53         4.68 o                         
   7   6  -3          0.49          2.58         8.13 o                         
   1   7  -3          1.46          2.39         0.96 o                         
   2   7  -3          5.25          4.18         1.21 o                         
   3   7  -3          2.39          3.02         2.29 o                         
   4   7  -3          5.68          3.32         1.16 o                         
   5   7  -3          5.23          1.66         1.59 o                         
   7   7  -3          1.20          1.26         4.07 o                         
   1   8  -3          0.94          2.84         1.05 o                         
   2   8  -3          1.14         -1.17         1.17 o                         
   3   8  -3          0.49          1.74         1.74 o                         
   4   8  -3          0.68          0.18         1.53 o                         
   5   8  -3          1.85          0.58         2.05 o                         
   6   8  -3          0.19          0.03         2.14 o                         
   7   8  -3          0.33          2.28         5.73 o                         
   2   9  -3          6.98         11.09         2.32 o                         
   3   9  -3          8.08          5.59         1.78 o                         
   4   9  -3          6.80         13.90         3.35 o                         
   5   9  -3          2.06          0.35         1.79 o                         
   6   9  -3          2.71          1.27         1.99 o                         
   7   9  -3          0.59          1.13         5.44 o                         
   8   9  -3          0.34          9.61         7.94 o                         
   3  10  -3         31.32         40.63         4.41 o                         
   4  10  -3         15.76         10.30         4.28 o                         
   5  10  -3          0.47          1.22         2.22 o                         
   6  10  -3          5.18          6.18         3.36 o                         
   7  10  -3          1.75          5.24         7.21 o                         
   3  11  -3         24.58         26.77         7.27 o                         
   4  11  -3          8.61          7.00         2.18 o                         
   5  11  -3          0.67          2.46         2.25 o                         
   6  11  -3          3.01          4.98         2.86 o                         
   4  12  -3          0.65          0.89         3.83 o                         
   5  12  -3          0.32          1.19         2.08 o                         
   6  12  -3          0.26          2.51         2.43 o                         
   7  12  -3          0.18         -4.01         4.01 o                         
   5  13  -3          0.23         -0.25         5.26 o                         
   6  13  -3          0.22          2.31         3.56 o                         
   0   0  -2        419.62        396.33         9.77 o                         
   2   0  -2         62.22         61.13         3.68 o                         
   0   1  -2        263.84        271.81         4.93 o                         
   1   1  -2          1.14          0.48         0.25 o                         
   2   1  -2         69.04         78.84         2.51 o                         
   3   1  -2          1.22          1.61         1.05 o                         
   4   1  -2          1.44          0.59         1.76 o                         
   0   2  -2        644.61        596.72         6.38 o                         
   1   2  -2          7.45          7.13         0.54 o                         
   2   2  -2         98.80         87.31         2.18 o                         
   3   2  -2         13.46         11.96         1.14 o                         
   4   2  -2          1.31          0.26         1.73 o                         
   5   2  -2          7.68         10.20         4.11 o                         
   0   3  -2       1762.23       1833.24        12.64 o                         
   1   3  -2        118.86        111.65         2.33 o                         
   2   3  -2        366.06        390.81         5.07 o                         
   3   3  -2        184.50        167.01         3.58 o                         
   4   3  -2         18.08         13.33         2.01 o                         
   5   3  -2        111.83        157.37        18.45 o                         
   0   4  -2        104.28        100.05         5.11 o                         
   1   4  -2        146.92        135.10         3.96 o                         
   2   4  -2         44.15         36.29         1.39 o                         
   3   4  -2        178.71        184.83         4.28 o                         
   4   4  -2          9.51         13.07         1.55 o                         
   5   4  -2         73.13         82.66         6.72 o                         
   6   4  -2          0.64         -2.23         4.38 o                         
   0   5  -2        460.62        424.94        10.45 o                         
   1   5  -2        235.66        250.40         5.34 o                         
   2   5  -2        159.99        146.75         3.85 o                         
   3   5  -2        316.84        380.52         6.56 o                         
   4   5  -2         37.29         37.78         2.39 o                         
   5   5  -2        139.66        155.86         9.28 o                         
   6   5  -2          2.82          1.88         3.13 o                         
   1   6  -2         20.14         17.54         1.58 o                         
   2   6  -2         22.98         29.35         3.76 o                         
   3   6  -2         29.25         28.95         1.80 o                         
   4   6  -2          3.48          3.68         1.10 o                         
   5   6  -2          9.12          5.42         1.78 o                         
   6   6  -2          0.34         -1.54         3.47 o                         
   7   6  -2          1.60         -0.15         5.82 o                         
   1   7  -2         20.16         19.44         3.10 o                         
   2   7  -2          9.11          6.30         1.24 o                         
   3   7  -2         28.76         35.31         2.22 o                         
   4   7  -2          0.53          0.83         0.93 o                         
   5   7  -2          5.71          2.82         1.37 o                         
   6   7  -2          0.39          1.09         2.74 o                         
   7   7  -2          0.14          4.23         4.34 o                         
   2   8  -2         15.18         14.55         1.40 o                         
   3   8  -2         15.15          8.89         2.18 o                         
   4   8  -2          2.59          2.95         1.76 o                         
   5   8  -2          2.39          1.28         1.36 o                         
   6   8  -2          0.35          0.13         1.49 o                         
   7   8  -2          0.05          0.28         4.47 o                         
   2   9  -2         14.71         14.38         3.01 o                         
   3   9  -2          7.91          4.88         1.83 o                         
   4   9  -2          2.53          2.94         1.77 o                         
   5   9  -2          1.50          1.59         1.48 o                         
   6   9  -2          0.64          1.71         1.85 o                         
   7   9  -2          0.09          1.56         3.94 o                         
   3  10  -2         20.56         16.30         3.32 o                         
   4  10  -2         12.19         12.98         3.24 o                         
   5  10  -2          7.50          2.03         1.78 o                         
   6  10  -2          0.05         -0.59         1.85 o                         
   7  10  -2          0.56         -1.19         2.64 o                         
   8  10  -2          1.38         -2.92         4.66 o                         
   4  11  -2          2.88         -0.21         2.14 o                         
   5  11  -2          6.99          3.44         2.58 o                         
   6  11  -2          0.56          1.07         2.33 o                         
   7  11  -2          1.99          1.26         2.43 o                         
   8  11  -2          0.01         -9.56         9.56 o                         
   5  12  -2          2.71         -0.76         2.49 o                         
   6  12  -2          1.56          3.80         3.06 o                         
   7  12  -2          1.49         -0.23         2.65 o                         
   6  13  -2          0.13         -1.50         2.99 o                         
   7  13  -2          0.26          3.45         4.00 o                         
   2   0  -1         54.42         72.65         5.08 o                         
   1   1  -1       1455.12       1398.18         8.11 o                         
   2   1  -1        201.39        197.43         3.75 o                         
   3   1  -1         99.05        101.97         5.86 o                         
   1   2  -1       4319.52       4353.70        21.04 o                         
   2   2  -1        251.17        246.02         4.36 o                         
   3   2  -1        308.69        320.50         6.44 o                         
   4   2  -1         92.86        105.88         8.90 o                         
   1   3  -1       1082.79       1003.82         6.85 o                         
   2   3  -1        218.16        259.52         3.83 o                         
   3   3  -1         89.11         86.47         2.76 o                         
   4   3  -1         75.25         77.97         4.79 o                         
   5   3  -1          4.83         11.91         4.17 o                         
   1   4  -1        122.12        136.53         3.78 o                         
   2   4  -1         46.93         51.76         1.58 o                         
   3   4  -1          2.57          1.31         0.41 o                         
   4   4  -1         20.80         17.91         1.23 o                         
   5   4  -1          2.12          1.27         2.08 o                         
   1   5  -1        183.30        194.15         5.58 o                         
   2   5  -1        402.14        422.14        16.99 o                         
   3   5  -1         11.13         11.44         0.83 o                         
   4   5  -1        161.06        170.96         4.25 o                         
   5   5  -1          6.00          5.05         1.41 o                         
   6   5  -1         51.13         12.54        12.88 o                         
   2   6  -1        366.45        369.68        10.52 o                         
   3   6  -1          1.69          1.31         0.47 o                         
   4   6  -1        172.55        162.50         4.97 o                         
   5   6  -1          3.28          2.72         1.05 o                         
   6   6  -1         62.76         60.56        12.55 o                         
   2   7  -1        140.35        143.68         5.60 o                         
   3   7  -1          1.08          2.37         0.89 o                         
   4   7  -1         72.01         84.14         4.59 o                         
   5   7  -1          7.75          5.46         1.43 o                         
   6   7  -1         31.11         29.96         5.32 o                         
   7   7  -1          3.00          0.70         4.67 o                         
   2   8  -1         29.74         32.52         5.67 o                         
   3   8  -1          9.39          7.56         1.47 o                         
   4   8  -1         16.94         19.86         1.99 o                         
   5   8  -1          6.74          5.09         1.30 o                         
   6   8  -1          8.86         11.16         3.95 o                         
   7   8  -1          1.21          0.33         4.04 o                         
   3   9  -1         35.79         27.85        10.50 o                         
   4   9  -1         44.99         57.55         4.98 o                         
   5   9  -1          0.29          1.19         0.96 o                         
   6   9  -1         21.24         21.21         5.78 o                         
   7   9  -1          1.67          1.38         2.99 o                         
   3  10  -1         40.11         18.80         7.60 o                         
   4  10  -1         34.14         40.18         8.30 o                         
   5  10  -1          0.19         -0.80         1.21 o                         
   6  10  -1         14.80         14.86         3.00 o                         
   7  10  -1          2.04          1.79         2.48 o                         
   8  10  -1          1.66         -2.48         7.00 o                         
   4  11  -1          3.66          2.50         1.79 o                         
   5  11  -1          0.06         -0.01         1.52 o                         
   6  11  -1          2.20          1.09         1.53 o                         
   7  11  -1          0.67         -1.00         2.71 o                         
   8  11  -1          0.51          1.82         8.46 o                         
   5  12  -1          0.40          0.77         2.57 o                         
   6  12  -1          0.34          3.14         3.17 o                         
   7  12  -1          0.26         -0.76         2.53 o                         
   8  12  -1          0.52          1.68         7.25 o                         
   6  13  -1          2.52          4.37         3.20 o                         
   7  13  -1          1.28          0.31         3.43 o                         
   8  13  -1          0.67         -2.44         7.78 o                         
   1   1   0          3.43          3.51         0.34 o                         
   2   1   0         23.58         25.24         1.87 o                         
   3   1   0          2.02          4.00         2.08 o                         
   1   2   0         16.78         18.06         0.73 o                         
   2   2   0         53.57         40.62         1.37 o                         
   3   2   0         18.61         18.11         1.24 o                         
   4   2   0         26.52         30.21         5.04 o                         
   1   3   0         35.68         35.10         1.38 o                         
   2   3   0          6.17          6.56         0.48 o                         
   3   3   0         30.33         30.11         1.51 o                         
   4   3   0          6.29          5.74         0.84 o                         
   1   4   0          2.62          2.33         1.01 o                         
   2   4   0         57.21         51.61         1.48 o                         
   3   4   0          5.53          4.73         0.69 o                         
   4   4   0         19.07         18.44         1.39 o                         
   5   4   0          0.03          1.13         1.60 o                         
   2   5   0         12.71         12.73         0.86 o                         
   3   5   0         53.31         59.44         1.85 o                         
   4   5   0          1.83          1.39         0.62 o                         
   5   5   0          6.08          5.94         1.17 o                         
   6   5   0          4.33          2.21         3.39 o                         
   2   6   0         68.36         87.11         3.42 o                         
   3   6   0          4.51          3.59         0.58 o                         
   4   6   0         12.36         14.84         1.39 o                         
   5   6   0         10.90          8.83         1.71 o                         
   6   6   0          0.92          0.44         2.29 o                         
   2   7   0        321.67        324.83        13.42 o                         
   3   7   0        521.94        535.15         7.56 o                         
   4   7   0         31.38         40.31         3.15 o                         
   5   7   0        208.88        250.07        11.94 o                         
   6   7   0          0.24          2.01         1.59 o                         
   3   8   0        367.24        395.56         8.72 o                         
   4   8   0         11.06          9.44         1.34 o                         
   5   8   0        160.29        197.89         9.04 o                         
   6   8   0          0.05         -1.35         2.03 o                         
   7   8   0         32.13         39.77         5.76 o                         
   3   9   0         24.28         22.23         3.21 o                         
   4   9   0          0.06         -0.86         0.96 o                         
   5   9   0         26.81         22.49         3.11 o                         
   6   9   0          2.61          2.79         1.66 o                         
   7   9   0         11.22         17.22         3.38 o                         
   4  10   0          0.64         -0.86         1.22 o                         
   5  10   0          0.00          2.18         1.47 o                         
   6  10   0          2.57          2.44         1.36 o                         
   7  10   0          1.47          0.26         1.88 o                         
   5  11   0          2.04          2.50         1.70 o                         
   6  11   0          0.02          0.46         1.86 o                         
   7  11   0          1.16          1.24         2.21 o                         
   8  11   0          0.00         -2.10         5.58 o                         
   6  12   0          0.14          0.94         1.97 o                         
   7  12   0          0.13         -0.18         2.23 o                         
   8  12   0          0.05          0.45         4.64 o                         
   7  13   0          0.53         -0.07         8.58 o                         
   8  13   0          0.07          1.60         8.59 o                         
   2   0   1         54.52         72.81         3.64 o                         
   1   1   1       1454.97       1409.93         9.17 o                         
   2   1   1        201.21        202.71         3.56 o                         
   3   1   1         99.04        106.39         4.40 o                         
   1   2   1       4319.29       4372.46        29.13 o                         
   2   2   1        251.16        235.99         5.42 o                         
   3   2   1        308.66        311.21         5.79 o                         
   4   2   1         92.82         92.14         3.40 o                         
   1   3   1       1083.10        996.95         8.06 o                         
   2   3   1        218.21        240.10         3.56 o                         
   3   3   1         89.14         86.70         2.64 o                         
   4   3   1         75.30         74.17         3.65 o                         
   5   3   1          4.83          5.20         1.52 o                         
   1   4   1        122.05        113.22         8.60 o                         
   2   4   1         46.97         49.96         1.91 o                         
   3   4   1          2.57          1.67         0.68 o                         
   4   4   1         20.83         18.09         1.61 o                         
   5   4   1          2.12          2.33         1.46 o                         
   1   5   1        183.45        186.27        11.70 o                         
   2   5   1        402.17        419.96        18.27 o                         
   3   5   1         11.15         11.82         1.17 o                         
   4   5   1        161.08        171.39         5.05 o                         
   5   5   1          6.00          4.53         1.51 o                         
   6   5   1         51.13         67.04         8.10 o                         
   2   6   1        366.40        364.68        10.79 o                         
   3   6   1          1.68          0.39         0.66 o                         
   4   6   1        172.51        160.96         4.93 o                         
   5   6   1          3.28          3.73         1.01 o                         
   6   6   1         62.75         79.72        13.81 o                         
   2   7   1        140.35        133.99        11.46 o                         
   3   7   1          1.09          2.68         1.03 o                         
   4   7   1         72.01         79.71         4.30 o                         
   5   7   1          7.75          8.07         1.27 o                         
   6   7   1         31.11         38.85         4.31 o                         
   7   7   1          3.00         -6.10         6.10 o                         
   2   8   1         29.73         33.09         7.02 o                         
   3   8   1          9.39          8.19         1.09 o                         
   4   8   1         16.94         22.27         2.08 o                         
   5   8   1          6.74         10.38         1.56 o                         
   6   8   1          8.86          7.64         2.63 o                         
   7   8   1          1.20          0.63         3.78 o                         
   3   9   1         35.77         35.57         3.80 o                         
   4   9   1         44.98         53.54         3.26 o                         
   5   9   1          0.30          1.86         1.24 o                         
   6   9   1         21.24         22.83         3.50 o                         
   7   9   1          1.67          2.86         2.08 o                         
   3  10   1         40.10         45.10         6.80 o                         
   4  10   1         34.14         45.89         3.57 o                         
   5  10   1          0.19         -1.40         1.40 o                         
   6  10   1         14.80         20.04         3.01 o                         
   7  10   1          2.04          0.81         2.62 o                         
   8  10   1          1.66          3.24         7.87 o                         
   4  11   1          3.67         10.62         4.27 o                         
   5  11   1          0.06          1.29         1.30 o                         
   6  11   1          2.21          2.06         1.82 o                         
   7  11   1          0.67          0.49         2.71 o                         
   8  11   1          0.51          3.98         6.75 o                         
   5  12   1          0.40         -1.15         2.89 o                         
   6  12   1          0.34          0.56         1.99 o                         
   7  12   1          0.26         -2.95         2.95 o                         
   8  12   1          0.52          2.44         7.75 o                         
   6  13   1          2.53          2.08         3.70 o                         
   7  13   1          1.28         -6.32         7.09 o                         
   8  13   1          0.67         -1.59         3.97 o                         
   0   0   2        419.47        405.61         7.13 o                         
   2   0   2         62.17         58.20         3.13 o                         
   0   1   2        263.88        275.52         3.94 o                         
   1   1   2          1.14          0.84         0.31 o                         
   2   1   2         69.05         77.08         2.33 o                         
   3   1   2          1.21          0.52         0.80 o                         
   4   1   2          1.44          2.10         1.08 o                         
   0   2   2        644.35        588.82         8.10 o                         
   1   2   2          7.46          6.88         0.60 o                         
   2   2   2         98.73         85.06         2.96 o                         
   3   2   2         13.48         12.47         1.22 o                         
   4   2   2          1.31          1.61         0.79 o                         
   5   2   2          7.69          6.82         2.07 o                         
   0   3   2       1762.27       1821.29        21.49 o                         
   1   3   2        118.82        110.71         2.88 o                         
   2   3   2        365.97        394.41         8.34 o                         
   3   3   2        184.46        167.11         3.80 o                         
   4   3   2         18.07         20.71         1.95 o                         
   5   3   2        111.81        131.87         7.00 o                         
   0   4   2        104.36         94.82         6.23 o                         
   1   4   2        147.00        122.41         8.33 o                         
   2   4   2         44.22         38.18         1.71 o                         
   3   4   2        178.75        195.72         5.02 o                         
   4   4   2          9.53         13.34         1.43 o                         
   5   4   2         73.15         83.50         6.49 o                         
   6   4   2          0.64         -0.51         3.32 o                         
   1   5   2        235.65        248.69         8.28 o                         
   2   5   2        159.92        137.17         3.92 o                         
   3   5   2        316.84        371.80         7.42 o                         
   4   5   2         37.28         44.52         3.09 o                         
   5   5   2        139.67        180.98        12.10 o                         
   6   5   2          2.82          0.04         2.06 o                         
   1   6   2         20.12         17.71         2.35 o                         
   2   6   2         22.99         29.22         3.18 o                         
   3   6   2         29.20         27.39         1.94 o                         
   4   6   2          3.48          4.95         1.80 o                         
   5   6   2          9.10          4.13         2.12 o                         
   6   6   2          0.33         -0.72         2.09 o                         
   1   7   2         20.16         17.43         4.88 o                         
   2   7   2          9.11          7.35         1.98 o                         
   3   7   2         28.76         32.36         2.19 o                         
   4   7   2          0.53          0.96         1.04 o                         
   5   7   2          5.72          3.50         1.77 o                         
   6   7   2          0.39         -2.12         2.12 o                         
   7   7   2          0.14          3.63         4.18 o                         
   2   8   2         15.18         15.81         2.93 o                         
   3   8   2         15.14         10.19         3.06 o                         
   4   8   2          2.59          4.30         1.33 o                         
   5   8   2          2.38         -0.32         1.45 o                         
   6   8   2          0.35         -2.19         2.19 o                         
   7   8   2          0.05          0.24         3.98 o                         
   2   9   2         14.72         15.59         5.04 o                         
   3   9   2          7.90          6.86         2.60 o                         
   4   9   2          2.53          0.56         1.20 o                         
   5   9   2          1.49          0.34         1.84 o                         
   6   9   2          0.64         -0.08         2.14 o                         
   7   9   2          0.09         -0.86         4.27 o                         
   3  10   2         20.56         25.76         5.02 o                         
   4  10   2         12.19         15.64         4.25 o                         
   5  10   2          7.50          5.24         1.77 o                         
   6  10   2          0.05         -1.16         2.18 o                         
   7  10   2          0.56          0.20         2.67 o                         
   8  10   2          1.38          0.84         5.09 o                         
   4  11   2          2.88          1.91         3.20 o                         
   5  11   2          7.00          6.61         2.59 o                         
   6  11   2          0.56         -1.50         2.39 o                         
   7  11   2          1.99         -0.24         2.53 o                         
   8  11   2          0.01          1.19         6.52 o                         
   5  12   2          2.71          4.75         3.07 o                         
   6  12   2          1.56         -0.14         2.97 o                         
   7  12   2          1.49         -4.39         4.62 o                         
   6  13   2          0.13         -0.53         4.33 o                         
   7  13   2          0.26          4.47         4.55 o                         
   7  14   2          0.05         12.08        11.33 o                         
   2   0   3         33.53         32.49         2.69 o                         
   4   0   3         15.91         14.51         2.73 o                         
   1   1   3         10.46          9.28         0.69 o                         
   2   1   3          3.73          3.40         0.65 o                         
   3   1   3          1.56          1.68         0.90 o                         
   4   1   3          4.65          4.36         2.01 o                         
   1   2   3        233.75        237.83         3.71 o                         
   2   2   3        101.73        104.30         3.25 o                         
   3   2   3         39.41         41.85         2.74 o                         
   4   2   3         59.58         62.39         4.46 o                         
   5   2   3          1.16          0.17         2.20 o                         
   1   3   3        346.92        321.27         5.09 o                         
   2   3   3         73.56         78.36         2.93 o                         
   3   3   3         65.62         64.02         3.35 o                         
   4   3   3         36.83         43.42         3.80 o                         
   5   3   3          2.36          2.61         2.47 o                         
   6   3   3         11.44         -0.75         6.48 o                         
   1   4   3        167.33        166.76         4.60 o                         
   2   4   3         87.54         84.35         3.32 o                         
   3   4   3         24.31         25.55         2.45 o                         
   4   4   3         72.61         84.07         5.29 o                         
   5   4   3          1.73         -0.05         1.86 o                         
   6   4   3         31.19         27.75         8.09 o                         
   1   5   3        188.88        221.02         6.79 o                         
   2   5   3         89.65         77.95         3.21 o                         
   3   5   3         13.30         16.96         1.97 o                         
   4   5   3         77.92         90.18         5.45 o                         
   5   5   3          0.88         -1.41         2.45 o                         
   6   5   3         26.79         22.75         5.85 o                         
   1   6   3         17.90         20.18         3.01 o                         
   2   6   3         20.75         18.26         2.15 o                         
   3   6   3          6.77          8.63         1.38 o                         
   4   6   3         27.18         31.18         3.12 o                         
   5   6   3          5.19          1.80         1.72 o                         
   6   6   3         13.50          1.34         4.22 o                         
   7   6   3          0.49          3.59         5.12 o                         
   1   7   3          1.47          2.30         3.56 o                         
   2   7   3          5.25          8.58         2.99 o                         
   3   7   3          2.40          2.32         1.12 o                         
   4   7   3          5.68          2.57         1.36 o                         
   5   7   3          5.23          2.50         1.85 o                         
   7   7   3          1.20          4.17         5.04 o                         
   1   8   3          0.94         -1.16         1.76 o                         
   2   8   3          1.14         -1.27         3.02 o                         
   3   8   3          0.49          4.32         1.96 o                         
   4   8   3          0.69         -0.77         1.52 o                         
   5   8   3          1.85         -0.04         1.61 o                         
   6   8   3          0.19         -0.03         2.09 o                         
   7   8   3          0.33          2.93         6.39 o                         
   2   9   3          6.99          6.68         3.10 o                         
   3   9   3          8.08         11.64         4.09 o                         
   4   9   3          6.80          6.26         2.67 o                         
   5   9   3          2.06         -2.14         2.48 o                         
   6   9   3          2.71          0.94         2.37 o                         
   7   9   3          0.59         -0.03         3.22 o                         
   3  10   3         31.32         27.59        12.32 o                         
   4  10   3         15.76         16.37         3.66 o                         
   5  10   3          0.47         -1.48         2.55 o                         
   6  10   3          5.18          1.00         2.67 o                         
   7  10   3          1.75         -0.61         3.91 o                         
   4  11   3          8.60          6.95         2.47 o                         
   5  11   3          0.67          2.78         2.88 o                         
   6  11   3          3.01          2.68         3.46 o                         
   4  12   3          0.64         -2.57         3.16 o                         
   5  12   3          0.32         -1.07         3.09 o                         
   6  12   3          0.26          2.13         2.73 o                         
   7  12   3          0.18         -4.06         8.24 o                         
   5  13   3          0.23          1.36         4.13 o                         
   6  13   3          0.22          6.67         7.53 o                         
   7  13   3          0.71          7.11         7.95 o                         
   0   0   4        708.20        710.56        14.44 o                         
   2   0   4        302.74        301.74         9.68 o                         
   4   0   4         34.45         32.86         4.36 o                         
   0   1   4        201.81        216.92         5.58 o                         
   1   1   4          9.63          9.68         1.28 o                         
   2   1   4         78.73         87.18         3.97 o                         
   3   1   4         13.97         12.52         1.78 o                         
   4   1   4          5.11          7.55         1.93 o                         
   5   1   4         11.45          0.30         3.91 o                         
   0   2   4         28.99         34.75         2.75 o                         
   1   2   4          9.20         11.09         1.27 o                         
   2   2   4         17.21         16.51         1.60 o                         
   3   2   4         16.76         22.64         3.84 o                         
   4   2   4          4.69          7.82         2.30 o                         
   5   2   4          6.98          3.73         3.43 o                         
   0   3   4         14.20         11.56         2.86 o                         
   1   3   4          0.20          0.36         0.84 o                         
   2   3   4          6.16          4.69         1.18 o                         
   3   3   4          0.38          1.94         1.78 o                         
   4   3   4          3.54          1.69         3.15 o                         
   5   3   4          0.02         -1.39         3.00 o                         
   0   4   4          2.66          3.61         1.36 o                         
   1   4   4          2.98          4.51         1.04 o                         
   2   4   4          0.90         -0.12         1.12 o                         
   3   4   4          7.53          6.75         2.15 o                         
   4   4   4          0.75          6.55         3.23 o                         
   5   4   4          1.91         -0.16         2.83 o                         
   6   4   4          0.95          0.17         4.62 o                         
   0   5   4          6.65          3.81         1.92 o                         
   1   5   4          0.53          1.05         1.07 o                         
   2   5   4          3.61          4.16         2.44 o                         
   3   5   4          1.93          3.06         2.35 o                         
   4   5   4          1.86          4.23         2.63 o                         
   5   5   4          3.05         -1.75         3.41 o                         
   6   5   4          0.76          0.01         2.87 o                         
   0   6   4          1.86          2.47         1.92 o                         
   1   6   4          9.59          8.32         1.68 o                         
   2   6   4          0.15         -0.42         2.27 o                         
   3   6   4         30.29         39.81         4.05 o                         
   4   6   4          0.18          0.85         2.38 o                         
   5   6   4         17.73          2.32         5.34 o                         
   6   6   4          0.26          0.34         3.10 o                         
   7   6   4          4.32          0.64         8.93 o                         
   0   7   4         26.53         26.96         5.44 o                         
   1   7   4         27.36         27.64         5.28 o                         
   2   7   4         11.79          8.37         2.14 o                         
   3   7   4         82.37         81.30         7.16 o                         
   4   7   4          2.63         -0.32         2.23 o                         
   5   7   4         48.20         36.44         7.98 o                         
   6   7   4          0.04          0.11         3.44 o                         
   7   7   4          9.32          1.28        10.63 o                         
   1   8   4         15.29          9.88         3.50 o                         
   2   8   4         23.53         29.47         4.16 o                         
   3   8   4         48.24         61.25         6.23 o                         
   4   8   4          4.26         -0.23         4.47 o                         
   5   8   4         31.01         17.25         6.74 o                         
   6   8   4          0.05          0.43         5.09 o                         
   7   8   4          7.18          0.74         6.73 o                         
   1   9   4          3.65          4.79         4.63 o                         
   2   9   4         13.21         11.97         4.77 o                         
   3   9   4         12.78         19.84         3.70 o                         
   4   9   4          2.52         -3.61         3.61 o                         
   5   9   4          8.10          8.17         4.42 o                         
   6   9   4          1.40         -0.78         4.77 o                         
   7   9   4          2.18         -0.07         6.26 o                         
   2  10   4          3.09          1.69         2.70 o                         
   3  10   4          1.72          1.17         2.10 o                         
   4  10   4          0.01         -2.31         3.01 o                         
   5  10   4          3.02          6.59         5.35 o                         
   6  10   4          0.68         -0.35         6.72 o                         
   3  11   4          0.25         -1.63         3.44 o                         
   4  11   4          0.05         -2.72         2.95 o                         
   5  11   4          0.00         -1.24         3.27 o                         
   6  11   4          0.14          1.68         4.47 o                         
   4  12   4          0.14          1.62         6.85 o                         
   5  12   4          0.15         -3.52         4.66 o                         
   6  12   4          0.11          3.16         5.37 o                         
   5  13   4          0.03         -3.01         7.17 o                         
   6  13   4          0.00          4.31         4.35 o                         
   2   0   5          9.45         10.18         3.08 o                         
   4   0   5          4.80          4.63         4.81 o                         
   1   1   5        177.46        193.21         6.53 o                         
   2   1   5          4.07          3.57         1.52 o                         
   3   1   5         49.30         59.65         4.56 o                         
   4   1   5          3.56         -0.21         2.12 o                         
   5   1   5          2.03          1.74         3.45 o                         
   1   2   5         77.32         89.94         5.27 o                         
   2   2   5          2.09          1.95         1.47 o                         
   3   2   5         19.72         22.67         2.86 o                         
   4   2   5          1.74          1.47         2.72 o                         
   5   2   5          0.52         -4.42         7.36 o                         
   1   3   5          2.35          5.04         1.75 o                         
   2   3   5          4.47          5.06         1.43 o                         
   3   3   5          0.12         -1.96         1.96 o                         
   4   3   5          3.83          4.27         3.45 o                         
   5   3   5          0.33          0.22         3.94 o                         
   1   4   5          9.84          9.02         2.88 o                         
   2   4   5          1.12          4.65         2.26 o                         
   3   4   5          1.68          2.48         2.57 o                         
   4   4   5          0.90         -2.87         2.88 o                         
   5   4   5          0.03          1.93         3.49 o                         
   6   4   5          0.26         -2.23         3.67 o                         
   1   5   5          0.50          0.50         1.44 o                         
   2   5   5          5.82         13.12         3.33 o                         
   3   5   5          0.73          0.99         6.17 o                         
   4   5   5          6.54          2.56         2.66 o                         
   5   5   5          1.25          1.38         2.66 o                         
   6   5   5          2.32          0.98         3.85 o                         
   1   6   5          6.52          1.26         1.71 o                         
   2   6   5          9.24          5.12         2.28 o                         
   3   6   5          3.04          6.94         4.20 o                         
   4   6   5         12.49          0.45         7.44 o                         
   5   6   5          1.47         -3.31         3.89 o                         
   6   6   5          6.07          0.19         5.45 o                         
   1   7   5         12.87          7.91         3.83 o                         
   2   7   5         18.95         27.20         4.76 o                         
   3   7   5          2.37          3.54         2.35 o                         
   4   7   5         25.34         14.08         6.54 o                         
   6   7   5         10.83          0.03         5.44 o                         
   1   8   5         13.49         13.61         4.86 o                         
   2   8   5         16.31         16.06         4.55 o                         
   3   8   5          2.43         -0.74         2.58 o                         
   4   8   5         22.08         28.25         8.36 o                         
   1   9   5          9.63          2.07         2.94 o                         
   2   9   5          8.70          5.68         2.44 o                         
   3   9   5          2.49          3.80         2.66 o                         
   4   9   5         11.28          2.85         5.86 o                         
   2  10   5          4.10         -0.60         2.88 o                         
   3  10   5          0.92          2.58         3.54 o                         
   4  10   5          5.02          0.69         3.34 o                         
   5  10   5          0.14         -0.52         8.55 o                         
   3  11   5          0.56         11.13         8.21 o                         
   4  11   5          0.08         -3.69         3.69 o                         
   5  11   5          0.05         -5.07         5.07 o                         
   4  12   5          0.19         -1.94         7.04 o                         
   5  12   5          0.04         -1.97         5.25 o                         
   2   0   6          1.70          0.40         3.42 o                         
   4   0   6          0.04         10.19         8.76 o                         
   0   1   6         14.96         15.19         6.32 o                         
   1   1   6          0.01         -0.71         2.58 o                         
   2   1   6          6.84          7.61         2.58 o                         
   3   1   6          0.14         -1.03         3.92 o                         
   4   1   6          0.47          0.29         4.09 o                         
   0   2   6         56.92         53.63         9.44 o                         
   1   2   6          0.21         -0.43         3.70 o                         
   2   2   6         27.73         31.15         5.41 o                         
   3   2   6          1.68          4.54         2.31 o                         
   4   2   6          2.23         12.04         4.12 o                         
   5   2   6          1.74          2.31         7.30 o                         
   0   3   6         33.75         34.90         5.79 o                         
   1   3   6          0.40         -3.03         3.03 o                         
   2   3   6         18.74         18.97         6.06 o                         
   3   3   6          2.49          8.48         5.24 o                         
   4   3   6          3.93         13.74        12.85 o                         
   5   3   6          1.92         -8.04         8.04 o                         
   0   4   6          5.79         11.46         3.24 o                         
   1   4   6          0.76          1.08         2.13 o                         
   2   4   6          3.92          6.24         3.86 o                         
   4   4   6          1.74         -2.12         5.36 o                         
   5   4   6          3.30          0.49         4.17 o                         
   0   5   6          3.33          4.99         3.50 o                         
   1   5   6          6.34         11.00         3.18 o                         
   2   5   6          1.64          3.22         5.02 o                         
   5   5   6         16.97          1.75        12.54 o                         
   0   6   6          3.30          4.39         2.34 o                         
   1   6   6          2.85          1.26         4.89 o                         
   2   6   6          1.87          0.30         3.94 o                         
   0   7   6          0.76          1.43         3.60 o                         
   1   7   6          0.06          1.80         7.46 o                         
   2   7   6          0.64          6.37         4.37 o                         
   3   7   6          0.06          5.36         6.53 o                         
   1   8   6          0.17          1.15         4.38 o                         
   2   8   6          0.46          7.05         9.27 o                         
   3   8   6          0.41         -5.90         6.60 o                         
   2   9   6          3.65         -0.08         7.75 o                         
   3   9   6          3.77          7.13        16.20 o                         
   4   9   6          1.02         -3.10         9.59 o                         
   2  10   6          2.29          1.25         7.40 o                         
   3  10   6          4.57        -11.68        11.68 o                         
   4  10   6          0.44          4.08         9.10 o                         
   3  11   6          1.44         -1.56         6.88 o                         
   2   1   7          0.46          4.36         7.05 o                         
   3   1   7          0.02          0.92         3.53 o                         
   1   2   7          1.59          0.44         4.31 o                         
   2   2   7          1.72         20.65         6.15 o                         
   1   3   7          0.38         -0.29         3.83 o                         
   2   3   7          4.38          4.01         4.49 o                         
   1   4   7         23.97         22.64         7.21 o                         
   1   5   7          3.21          0.04         5.76 o                         
   1   6   7          0.58         -6.20         6.34 o                         
   1   7   7          0.09         -3.07        12.72 o                         
   1   8   7          0.17         10.89        10.12 o                         
   2   8   7          0.03          1.90         4.69 o                         
                                                                                
